# Supplementary material for: Human iPSC-derived cardiac-specific extracellular matrix scaffolds for cardiomyocyte maturation and post-myocardial infarction repair
Source: Bioact Mater. 2025 Sep 17;55:114–30. doi: 10.1016/j.bioactmat.2025.06.044 (PMC12481509; doi:10.1016/j.bioactmat.2025.06.044)
Supplement: Multimedia component 2 [file mmc2.xlsx]

## Sheet: Raw data
Protein IDs	Protein names	Gene names	Fasta headers	LFQ intensity 1_1	LFQ intensity 1_2	LFQ intensity 1_3	LFQ intensity 2_1	LFQ intensity 2_2	LFQ intensity 2_3	LFQ intensity 3_1	LFQ intensity 3_2	LFQ intensity 3_3
A1L0T0	Acetolactate synthase-like protein	ILVBL	sp|A1L0T0|ILVBL_HUMAN Acetolactate synthase-like protein OS=Homo sapiens OX=9606 GN=ILVBL PE=1 SV=2	0	0	0	0	0	0	0	10776000	13053000
Q96QD8	Sodium-coupled neutral amino acid transporter 2	SLC38A2	sp|Q96QD8|S38A2_HUMAN Sodium-coupled neutral amino acid transporter 2 OS=Homo sapiens OX=9606 GN=SLC38A2 PE=1 SV=2	0	0	0	0	0	0	26800000	32229000	28329000
Q32P51;P09651	Heterogeneous nuclear ribonucleoprotein A1-like 2;Heterogeneous nuclear ribonucleoprotein A1;Heterogeneous nuclear ribonucleoprotein A1, N-terminally processed	HNRNPA1L2;HNRNPA1	sp|Q32P51|RA1L2_HUMAN Heterogeneous nuclear ribonucleoprotein A1-like 2 OS=Homo sapiens OX=9606 GN=HNRNPA1L2 PE=2 SV=2;sp|P09651|ROA1_HUMAN Hete	0	0	0	0	0	0	37775000	44226000	38554000
P25705;A5A6H5;Q0BQE6;B4RD45;A7ZC35;Q83G89;Q6G1W7;Q6FYM1;A7H019;A7I175;Q1JCL5;C0MH19;Q6A8C5;Q4JUJ8;Q8G7B1;B9KES1;A0Q8E1;C0M718;Q8E074;Q1JMJ1;A7H1H9;Q2GER5;Q1J7G1;Q1JHN7;Q4L7Y6;B9E8E8;Q180W8	ATP synthase subunit alpha, mitochondrial	ATP5A1	sp|P25705|ATPA_HUMAN ATP synthase subunit alpha, mitochondrial OS=Homo sapiens OX=9606 GN=ATP5F1A PE=1 SV=1;sp|A5A6H5|ATPA_PANTR ATP synthase subunit alpha, mitochondrial OS=Pan troglodytes OX=9598 GN=ATP5F1A PE=2 SV=1	898980000	871480000	934680000	537240000	534130000	453520000	477690000	498460000	463160000
Q9Y287	Integral membrane protein 2B;BRI2, membrane form;BRI2 intracellular domain;BRI2C, soluble form;Bri23 peptide	ITM2B	sp|Q9Y287|ITM2B_HUMAN Integral membrane protein 2B OS=Homo sapiens OX=9606 GN=ITM2B PE=1 SV=1	0	0	0	0	0	0	0	0	3436100
Q71U36;P0DPH8;P0DPH7;Q6PEY2;P14642	Tubulin alpha-1A chain;Tubulin alpha-3E chain	TUBA1A;TUBA3E	sp|Q71U36|TBA1A_HUMAN Tubulin alpha-1A chain OS=Homo sapiens OX=9606 GN=TUBA1A PE=1 SV=1;sp|P0DPH8|TBA3D_HUMAN Tubulin alpha-3D chain OS=Homo sapiens OX=9606 GN=TUB	6806500000	7063700000	7392500000	3346700000	3313100000	3041900000	4256800000	4250000000	4487000000
P17844;Q92841	Probable ATP-dependent RNA helicase DDX5;Probable ATP-dependent RNA helicase DDX17	DDX5;DDX17	sp|P17844|DDX5_HUMAN Probable ATP-dependent RNA helicase DDX5 OS=Homo sapiens OX=9606 GN=DDX5 PE=1 SV=1;sp|Q92841|DDX17_HUMAN Probable ATP-dependent	0	0	0	36446000	34895000	0	40780000	41710000	43291000
P00558;P09041;P07205	Phosphoglycerate kinase 1	PGK1	sp|P00558|PGK1_HUMAN Phosphoglycerate kinase 1 OS=Homo sapiens OX=9606 GN=PGK1 PE=1 SV=3	243140000	287980000	274210000	353760000	328670000	337790000	169980000	172520000	194840000
P38159;Q96E39	RNA-binding motif protein, X chromosome;RNA-binding motif protein, X chromosome, N-terminally processed;RNA binding motif protein, X-linked-like-1	RBMX;RBMXL1	sp|P38159|RBMX_HUMAN RNA-binding motif protein, X chromosome OS=Homo sapiens OX=9606 GN=RBMX PE=1 SV=3;sp|Q96E39|RMXL1_HUMAN RNA binding motif protein	0	0	0	0	0	0	21925000	16078000	16235000
Q9Y262	Eukaryotic translation initiation factor 3 subunit L	EIF3L	sp|Q9Y262|EIF3L_HUMAN Eukaryotic translation initiation factor 3 subunit L OS=Homo sapiens OX=9606 GN=EIF3L PE=1 SV=1	77093000	71958000	90231000	22282000	0	0	30165000	22133000	22786000
P60842;Q14240;P0CQ71;P0CQ70;A6R3R5;Q1DQ20;Q9VHS8;P38919	Eukaryotic initiation factor 4A-I;Eukaryotic initiation factor 4A-II;Eukaryotic initiation factor 4A-II, N-terminally processed	EIF4A1;EIF4A2	sp|P60842|IF4A1_HUMAN Eukaryotic initiation factor 4A-I OS=Homo sapiens OX=9606 GN=EIF4A1 PE=1 SV=1;sp|Q14240|IF4A2_HUMAN Eukaryotic initiation factor 4A	386780000	373340000	419100000	263320000	253260000	260400000	222630000	221860000	198350000
P07195;Q6ZMR3;P07864;Q9PVK4	L-lactate dehydrogenase B chain	LDHB	sp|P07195|LDHB_HUMAN L-lactate dehydrogenase B chain OS=Homo sapiens OX=9606 GN=LDHB PE=1 SV=2	384100000	426360000	422480000	353670000	371760000	324960000	242600000	256220000	232160000
A5YKK6	CCR4-NOT transcription complex subunit 1	Cnot1;CNOT1	sp|A5YKK6|CNOT1_HUMAN CCR4-NOT transcription complex subunit 1 OS=Homo sapiens OX=9606 GN=CNOT1 PE=1 SV=2	27586000	18997000	17537000	16217000	21388000	17383000	14653000	13853000	12683000
Q93077;Q9BTM1;C0HKE2;C0HKE4;C0HKE5;C0HKE7;C0HKE3;C0HKE8;C0HKE1;C0HKE6;Q99878;Q96KK5;Q8CGP7;Q8BFU2;P0C0S8;Q8CGP6;P04908;P20671;Q7L7L0;Q8CGP5;Q16777;Q6FI13;Q6GSS7;Q64523;P0CO01;P0CO00;P04909;P0CN98;P0CN99;Q1E5N1;Q1DTG2;C0HJQ3	Histone H2A type 1-C;Histone H2A.J;Histone H2A type 1-J;Histone H2A type 1-H;Histone H2A type 1-K;Histone H2A type 3;Histone H2A type 1;Histone H2A type 1-B/E;Histone H2A type 1-D;Histone H2A type 1-F;Histone H2A type 2-C;Histone H2A type 2-A	HIST1H2AC;H2AFJ;HIST1H2AJ;HIST1H2AH;Hist1h2ak;Hist3h2a;HIST1H2AG;Hist1h2ah;HIST1H2AB;HIST1H2AD;HIST3H2A;Hist1h2af;HIST2H2AC;HIST2H2AA3;Hist2h2aa1;Hist2h2ac	sp|Q93077|H2A1C_HUMAN Histone H2A type 1-C OS=Homo sapiens OX=9606 GN=HIST1H2AC PE=1 SV=3;sp|Q9BTM1|H2AJ_HUMAN Histone H2A.J OS=Homo sapiens OX=9606 GN=H2AFJ PE=1 SV=1;sp|C0HKE2|H2A1C_MOUSE Histone H2A type 1-C OS=Mus musculus OX=10090 GN=Hist1h2ac PE=1 SV	1644800000	1791400000	1711300000	1499500000	1641500000	1528900000	2989800000	2813100000	2779500000
CON__P05787;P05787;CON__H-INV:HIT000292931;Q9DCV7;CON__Q9H552;CON__Q9DCV7;CON__P13647;CON__O95678;CON__P02538;P04259;CON__P04259;CON__P48668;P02538;CON__Q6ISB0;P48668;Q9NSB2;A5A6M8;P13647;CON__Q9NSB2;CON__Q8VED5;O95678;CON__Q6IFZ6;CON__Q5XKE5;CON__Q01546;P12035;Q01546;CON__P12035;Q5XKE5;CON__P07744;CON__Q6NXH9;CON__Q3TTY5;CON__Q32MB2;CON__Q7RTS7;CON__Q6IME9;CON__Q7Z794;CON__P78385;CON__Q61726;CON…	Keratin, type II cytoskeletal 8	KRT8	;sp|P05787|K2C8_HUMAN Keratin, type II cytoskeletal 8 OS=Homo sapiens OX=9606 GN=KRT8 PE=1 SV=7	539130000	1404700000	1257800000	21231000	10780000	6104300	1944700	3870600	2277700
P13645;CON__P13645;CON__P02535-1	Keratin, type I cytoskeletal 10	KRT10	sp|P13645|K1C10_HUMAN Keratin, type I cytoskeletal 10 OS=Homo sapiens OX=9606 GN=KRT10 PE=1 SV=6;	0	0	0	50996000	41345000	49539000	0	0	0
Q92743;A9JRB3;Q6GMI0;REV__Q5BEJ4	Serine protease HTRA1;Serine protease HTRA1B;Serine protease HTRA1A	HTRA1;htra1b;htra1a	sp|Q92743|HTRA1_HUMAN Serine protease HTRA1 OS=Homo sapiens OX=9606 GN=HTRA1 PE=1 SV=1;sp|A9JRB3|HTR1B_DANRE Serine protease HTRA1B OS=Danio rerio OX=7955 GN=htra1b PE=2 S	329940000	349620000	363890000	178840000	187040000	163380000	153970000	156000000	171960000
O00148;Q9Z1N5;Q13838;P0CQ97;P0CQ96;Q1DI07	ATP-dependent RNA helicase DDX39A;Spliceosome RNA helicase Ddx39b;Spliceosome RNA helicase DDX39B	DDX39A;Ddx39b;DDX39B	sp|O00148|DX39A_HUMAN ATP-dependent RNA helicase DDX39A OS=Homo sapiens OX=9606 GN=DDX39A PE=1 SV=2;sp|Q9Z1N5|DX39B_MOUSE Spliceosome RNA helicase Ddx39b O	88849000	54642000	54738000	30599000	28056000	0	44497000	58270000	59708000
O00159;Q9WTI7;A5PF48	Unconventional myosin-Ic	MYO1C;Myo1c	sp|O00159|MYO1C_HUMAN Unconventional myosin-Ic OS=Homo sapiens OX=9606 GN=MYO1C PE=1 SV=4;sp|Q9WTI7|MYO1C_MOUSE Unconventional myosin-Ic OS=Mus musculus OX=10090 GN=Myo1c PE=1 SV=2	588630000	645690000	654970000	648180000	654850000	620210000	894790000	888090000	912140000
O00203	AP-3 complex subunit beta-1	AP3B1	sp|O00203|AP3B1_HUMAN AP-3 complex subunit beta-1 OS=Homo sapiens OX=9606 GN=AP3B1 PE=1 SV=3	21656000	22503000	23480000	0	0	0	18719000	0	0
O00264	Membrane-associated progesterone receptor component 1	PGRMC1	sp|O00264|PGRC1_HUMAN Membrane-associated progesterone receptor component 1 OS=Homo sapiens OX=9606 GN=PGRMC1 PE=1 SV=3	100200000	93215000	90419000	0	0	32908000	110680000	109280000	107070000
O00299	Chloride intracellular channel protein 1	CLIC1	sp|O00299|CLIC1_HUMAN Chloride intracellular channel protein 1 OS=Homo sapiens OX=9606 GN=CLIC1 PE=1 SV=4	141270000	159040000	169390000	137550000	102440000	130190000	158850000	139260000	158080000
O00339;O08746	Matrilin-2	MATN2;Matn2	sp|O00339|MATN2_HUMAN Matrilin-2 OS=Homo sapiens OX=9606 GN=MATN2 PE=1 SV=4;sp|O08746|MATN2_MOUSE Matrilin-2 OS=Mus musculus OX=10090 GN=Matn2 PE=2 SV=2	23358000	20635000	21847000	37197000	104280000	36594000	15095000	16257000	15309000
O00410	Importin-5	IPO5	sp|O00410|IPO5_HUMAN Importin-5 OS=Homo sapiens OX=9606 GN=IPO5 PE=1 SV=4	73003000	74984000	62024000	64380000	59962000	62915000	98290000	86548000	81643000
O00469	Procollagen-lysine,2-oxoglutarate 5-dioxygenase 2	PLOD2	sp|O00469|PLOD2_HUMAN Procollagen-lysine,2-oxoglutarate 5-dioxygenase 2 OS=Homo sapiens OX=9606 GN=PLOD2 PE=1 SV=2	37704000	28477000	37035000	212000000	232280000	242850000	0	0	0
O00560	Syntenin-1	SDCBP	sp|O00560|SDCB1_HUMAN Syntenin-1 OS=Homo sapiens OX=9606 GN=SDCBP PE=1 SV=1	0	0	0	0	29202000	24309000	194970000	213370000	193620000
O00571;Q62095;O15523	ATP-dependent RNA helicase DDX3X;ATP-dependent RNA helicase DDX3Y	Ddx3x;DDX3X;Ddx3y;DDX3Y	sp|O00571|DDX3X_HUMAN ATP-dependent RNA helicase DDX3X OS=Homo sapiens OX=9606 GN=DDX3X PE=1 SV=3;sp|Q62095|DDX3Y_MOUSE ATP-dependent RNA helicase DDX3Y OS=M	152760000	164100000	167770000	128420000	107120000	115520000	96005000	105380000	100110000
O14494	Lipid phosphate phosphohydrolase 1	PPAP2A	sp|O14494|PLPP1_HUMAN Phospholipid phosphatase 1 OS=Homo sapiens OX=9606 GN=PLPP1 PE=1 SV=1	0	0	0	0	0	125570000	331290000	306840000	307410000
O14495	Lipid phosphate phosphohydrolase 3	PPAP2B	sp|O14495|PLPP3_HUMAN Phospholipid phosphatase 3 OS=Homo sapiens OX=9606 GN=PLPP3 PE=1 SV=1	74717000	95079000	51953000	53933000	54767000	56156000	1327800000	1750000000	1389900000
O14558	Heat shock protein beta-6	HSPB6	sp|O14558|HSPB6_HUMAN Heat shock protein beta-6 OS=Homo sapiens OX=9606 GN=HSPB6 PE=1 SV=2	0	0	0	0	0	0	33178000	31900000	34343000
O14617	AP-3 complex subunit delta-1	AP3D1	sp|O14617|AP3D1_HUMAN AP-3 complex subunit delta-1 OS=Homo sapiens OX=9606 GN=AP3D1 PE=1 SV=1	0	0	0	0	0	0	0	0	24855000
O14773	Tripeptidyl-peptidase 1	TPP1	sp|O14773|TPP1_HUMAN Tripeptidyl-peptidase 1 OS=Homo sapiens OX=9606 GN=TPP1 PE=1 SV=2	0	0	0	0	0	0	0	0	27078000
O14786	Neuropilin-1	NRP1	sp|O14786|NRP1_HUMAN Neuropilin-1 OS=Homo sapiens OX=9606 GN=NRP1 PE=1 SV=3	0	0	0	0	0	0	0	0	14366000
O14880	Microsomal glutathione S-transferase 3	MGST3	sp|O14880|MGST3_HUMAN Microsomal glutathione S-transferase 3 OS=Homo sapiens OX=9606 GN=MGST3 PE=1 SV=1	651220000	565540000	579780000	609560000	629980000	590540000	1332100000	1358900000	1423800000
P19105;O14950	Myosin regulatory light chain 12A;Myosin regulatory light chain 12B	MYL12A;MYL12B	sp|P19105|ML12A_HUMAN Myosin regulatory light chain 12A OS=Homo sapiens OX=9606 GN=MYL12A PE=1 SV=2;sp|O14950|ML12B_HUMAN Myosin regulatory light chain 12B OS=Homo sapiens OX=9606 GN=MYL12B PE=1 SV=2	53304000	0	56614000	46589000	50456000	49618000	36802000	36482000	23634000
O14980	Exportin-1	Xpo1;XPO1	sp|O14980|XPO1_HUMAN Exportin-1 OS=Homo sapiens OX=9606 GN=XPO1 PE=1 SV=1	98908000	95920000	61920000	47012000	45164000	58564000	76678000	70106000	64712000
O15118	Niemann-Pick C1 protein	NPC1	sp|O15118|NPC1_HUMAN NPC intracellular cholesterol transporter 1 OS=Homo sapiens OX=9606 GN=NPC1 PE=1 SV=2	0	0	0	30160000	19665000	25533000	267050000	262560000	260620000
O15143	Actin-related protein 2/3 complex subunit 1B	ARPC1B	sp|O15143|ARC1B_HUMAN Actin-related protein 2/3 complex subunit 1B OS=Homo sapiens OX=9606 GN=ARPC1B PE=1 SV=3	100590000	98051000	86279000	108140000	97286000	111390000	151550000	157290000	149410000
O15145	Actin-related protein 2/3 complex subunit 3	ARPC3	sp|O15145|ARPC3_HUMAN Actin-related protein 2/3 complex subunit 3 OS=Homo sapiens OX=9606 GN=ARPC3 PE=1 SV=3	76510000	62138000	69207000	51632000	57809000	0	46267000	54805000	51035000
O15173	Membrane-associated progesterone receptor component 2	PGRMC2	sp|O15173|PGRC2_HUMAN Membrane-associated progesterone receptor component 2 OS=Homo sapiens OX=9606 GN=PGRMC2 PE=1 SV=1	61988000	76754000	66638000	84295000	66742000	66605000	63935000	62441000	80001000
O15230;Q16787	Laminin subunit alpha-5	LAMA5	sp|O15230|LAMA5_HUMAN Laminin subunit alpha-5 OS=Homo sapiens OX=9606 GN=LAMA5 PE=1 SV=8	113300000	115600000	111630000	230170000	223940000	220520000	0	0	0
O15258	Protein RER1	RER1	sp|O15258|RER1_HUMAN Protein RER1 OS=Homo sapiens OX=9606 GN=RER1 PE=1 SV=1	110440000	110190000	101450000	90753000	96411000	108690000	110230000	110770000	112910000
O15260	Surfeit locus protein 4	SURF4	sp|O15260|SURF4_HUMAN Surfeit locus protein 4 OS=Homo sapiens OX=9606 GN=SURF4 PE=1 SV=3	1057300000	945270000	903640000	743130000	816840000	773680000	601610000	619110000	606940000
O15400	Syntaxin-7	STX7	sp|O15400|STX7_HUMAN Syntaxin-7 OS=Homo sapiens OX=9606 GN=STX7 PE=1 SV=4	0	29899000	31447000	206170000	205060000	249260000	50346000	50221000	49686000
O15427	Monocarboxylate transporter 4	SLC16A3	sp|O15427|MOT4_HUMAN Monocarboxylate transporter 4 OS=Homo sapiens OX=9606 GN=SLC16A3 PE=1 SV=1	0	0	105630000	265980000	276090000	315450000	252650000	243200000	192750000
O15484	Calpain-5	CAPN5	sp|O15484|CAN5_HUMAN Calpain-5 OS=Homo sapiens OX=9606 GN=CAPN5 PE=1 SV=2	0	0	0	0	0	0	0	32439000	29069000
Q99623;O35129	Prohibitin-2	PHB2;Phb2	sp|Q99623|PHB2_HUMAN Prohibitin-2 OS=Homo sapiens OX=9606 GN=PHB2 PE=1 SV=2;sp|O35129|PHB2_MOUSE Prohibitin-2 OS=Mus musculus OX=10090 GN=Phb2 PE=1 SV=1	223500000	204280000	211870000	85890000	83715000	80996000	151820000	155350000	152400000
P33527	Multidrug resistance-associated protein 1	Abcc1;ABCC1	sp|P33527|MRP1_HUMAN Multidrug resistance-associated protein 1 OS=Homo sapiens OX=9606 GN=ABCC1 PE=1 SV=3	0	0	18389000	0	0	0	0	13515000	12751000
O43169	Cytochrome b5 type B	CYB5B	sp|O43169|CYB5B_HUMAN Cytochrome b5 type B OS=Homo sapiens OX=9606 GN=CYB5B PE=1 SV=2	171280000	137180000	156530000	146780000	157840000	132550000	203080000	177140000	173510000
O43242	26S proteasome non-ATPase regulatory subunit 3	PSMD3	sp|O43242|PSMD3_HUMAN 26S proteasome non-ATPase regulatory subunit 3 OS=Homo sapiens OX=9606 GN=PSMD3 PE=1 SV=2	26273000	32867000	40160000	0	0	21514000	24661000	27404000	28192000
O43491	Band 4.1-like protein 2	EPB41L2	sp|O43491|E41L2_HUMAN Band 4.1-like protein 2 OS=Homo sapiens OX=9606 GN=EPB41L2 PE=1 SV=1	18989000	0	0	23057000	0	0	27903000	0	20776000
O43592	Exportin-T	XPOT	sp|O43592|XPOT_HUMAN Exportin-T OS=Homo sapiens OX=9606 GN=XPOT PE=1 SV=2	32367000	31866000	29168000	41937000	0	40147000	47383000	45438000	54390000
O43707;P35609;L7UZ85;Q08043;Q9H254	Alpha-actinin-4	ACTN4	sp|O43707|ACTN4_HUMAN Alpha-actinin-4 OS=Homo sapiens OX=9606 GN=ACTN4 PE=1 SV=2	104570000	125910000	104820000	48647000	50089000	37920000	72977000	79004000	69069000
O43795	Unconventional myosin-Ib	MYO1B	sp|O43795|MYO1B_HUMAN Unconventional myosin-Ib OS=Homo sapiens OX=9606 GN=MYO1B PE=1 SV=3	0	0	0	53738000	67565000	72977000	31564000	36299000	35061000
O43854	EGF-like repeat and discoidin I-like domain-containing protein 3	EDIL3	sp|O43854|EDIL3_HUMAN EGF-like repeat and discoidin I-like domain-containing protein 3 OS=Homo sapiens OX=9606 GN=EDIL3 PE=1 SV=1	67426000	73284000	58180000	305880000	235290000	247100000	0	0	0
P39656	Dolichyl-diphosphooligosaccharide--protein glycosyltransferase 48 kDa subunit	Ddost;DDOST	sp|P39656|OST48_HUMAN Dolichyl-diphosphooligosaccharide--protein glycosyltransferase 48 kDa subunit OS=Homo sapi	269440000	293450000	256800000	318760000	303950000	296120000	350410000	376410000	354600000
O60565	Gremlin-1	GREM1	sp|O60565|GREM1_HUMAN Gremlin-1 OS=Homo sapiens OX=9606 GN=GREM1 PE=1 SV=1	0	0	0	34940000	35158000	35442000	46906000	50690000	68832000
O60568	Procollagen-lysine,2-oxoglutarate 5-dioxygenase 3	PLOD3	sp|O60568|PLOD3_HUMAN Procollagen-lysine,2-oxoglutarate 5-dioxygenase 3 OS=Homo sapiens OX=9606 GN=PLOD3 PE=1 SV=1	40233000	0	0	0	0	0	0	0	0
O60687;B5DF94;Q8R054	Sushi repeat-containing protein SRPX2	SRPX2;Srpx2	sp|O60687|SRPX2_HUMAN Sushi repeat-containing protein SRPX2 OS=Homo sapiens OX=9606 GN=SRPX2 PE=1 SV=1;sp|B5DF94|SRPX2_RAT Sushi repeat-containing protein SRPX2 OS=Rattus norvegicus OX=10116 GN=Srpx2 PE=1 SV=1;sp|Q8R054|SRPX2_MOUSE Sushi repeat-containing	0	74699000	0	0	0	0	0	0	0
O60701;O70475	UDP-glucose 6-dehydrogenase	UGDH;Ugdh	sp|O60701|UGDH_HUMAN UDP-glucose 6-dehydrogenase OS=Homo sapiens OX=9606 GN=UGDH PE=1 SV=1;sp|O70475|UGDH_MOUSE UDP-glucose 6-dehydrogenase OS=Mus musculus OX=10090 GN=Ugdh PE=1 SV=1	85593000	83936000	73652000	64656000	70661000	59006000	71208000	73177000	67654000
Q99879;Q99877;Q93079;Q8CGP2;Q8CGP1;Q64478;Q64475;O60814;Q5QNW6;P62807;P58876;P57053;P10854;P10853;Q99880;Q6PC60;Q96A08;P70696	Histone H2B type 1-C/E/G;Histone H2B type 2-B;Histone H2B type 1-M;Histone H2B type 1-N;Histone H2B type 1-H;Histone H2B type 1-P;Histone H2B type 1-K;Histone H2B type 1-B;Histone H2B type 2-F;Histone H2B type 1-C/E/F/G/I;Histone H2B type 1-D;Histone H2B type F-S;Histone H2B type 1-F/J/L;Histone H2B type 1-L;Histone H2B 3;Histone H2B type 1-A	Hist1h2bc;Hist2h2bb;HIST1H2BM;HIST1H2BN;HIST1H2BH;Hist1h2bp;Hist1h2bk;Hist1h2bh;Hist1h2bb;HIST1H2BK;HIST2H2BF;HIST1H2BC;HIST1H2BD;H2BFS;Hist1h2bm;Hist1h2bf;HIST1H2BL;hist2h2l;HIST1H2BA;Hist1h2ba	sp|Q99879|H2B1M_HUMAN Histone H2B type 1-M OS=Homo sapiens OX=9606 GN=	1928600000	2068400000	1919000000	1529300000	1491500000	1515900000	3389900000	3313300000	3414700000
O60832	H/ACA ribonucleoprotein complex subunit 4	DKC1	sp|O60832|DKC1_HUMAN H/ACA ribonucleoprotein complex subunit DKC1 OS=Homo sapiens OX=9606 GN=DKC1 PE=1 SV=3	0	0	0	0	0	0	0	0	16476000
O75083;Q5RKI0	WD repeat-containing protein 1	WDR1	sp|O75083|WDR1_HUMAN WD repeat-containing protein 1 OS=Homo sapiens OX=9606 GN=WDR1 PE=1 SV=4	135690000	108870000	114730000	180060000	160400000	175770000	118770000	110190000	114320000
O75095	Multiple epidermal growth factor-like domains protein 6	MEGF6	sp|O75095|MEGF6_HUMAN Multiple epidermal growth factor-like domains protein 6 OS=Homo sapiens OX=9606 GN=MEGF6 PE=1 SV=4	0	0	0	135550000	78314000	92299000	26482000	0	0
O75165	DnaJ homolog subfamily C member 13	DNAJC13	sp|O75165|DJC13_HUMAN DnaJ homolog subfamily C member 13 OS=Homo sapiens OX=9606 GN=DNAJC13 PE=1 SV=5	157690000	154100000	158500000	95000000	93276000	78514000	193290000	214010000	198300000
O75352	Mannose-P-dolichol utilization defect 1 protein	MPDU1	sp|O75352|MPU1_HUMAN Mannose-P-dolichol utilization defect 1 protein OS=Homo sapiens OX=9606 GN=MPDU1 PE=1 SV=2	78906000	75994000	82573000	73063000	75843000	86145000	134370000	135400000	143740000
O75367;Q9P0M6	Core histone macro-H2A.1	H2AFY	sp|O75367|H2AY_HUMAN Core histone macro-H2A.1 OS=Homo sapiens OX=9606 GN=H2AFY PE=1 SV=4	188550000	121440000	111450000	47475000	50282000	45774000	0	77111000	78153000
O75369	Filamin-B	FLNB	sp|O75369|FLNB_HUMAN Filamin-B OS=Homo sapiens OX=9606 GN=FLNB PE=1 SV=2	125500000	167040000	133040000	243370000	193970000	211860000	83392000	65463000	55212000
O75390	Citrate synthase, mitochondrial	CS	sp|O75390|CISY_HUMAN Citrate synthase, mitochondrial OS=Homo sapiens OX=9606 GN=CS PE=1 SV=2	45812000	28886000	31975000	0	0	0	0	0	0
O75531	Barrier-to-autointegration factor;Barrier-to-autointegration factor, N-terminally processed	BANF1	sp|O75531|BAF_HUMAN Barrier-to-autointegration factor OS=Homo sapiens OX=9606 GN=BANF1 PE=1 SV=1	317060000	166240000	186180000	139900000	141590000	150280000	308810000	402360000	549700000
O75533	Splicing factor 3B subunit 1	SF3B1	sp|O75533|SF3B1_HUMAN Splicing factor 3B subunit 1 OS=Homo sapiens OX=9606 GN=SF3B1 PE=1 SV=3	24703000	20932000	21901000	0	0	0	0	13412000	0
O75643	U5 small nuclear ribonucleoprotein 200 kDa helicase	SNRNP200	sp|O75643|U520_HUMAN U5 small nuclear ribonucleoprotein 200 kDa helicase OS=Homo sapiens OX=9606 GN=SNRNP200 PE=1 SV=2	84642000	106180000	107990000	130680000	128030000	127350000	108320000	109590000	113870000
O75781	Paralemmin-1	PALM	sp|O75781|PALM_HUMAN Paralemmin-1 OS=Homo sapiens OX=9606 GN=PALM PE=1 SV=2	0	0	0	0	121470000	124840000	0	0	0
O75915	PRA1 family protein 3	ARL6IP5	sp|O75915|PRAF3_HUMAN PRA1 family protein 3 OS=Homo sapiens OX=9606 GN=ARL6IP5 PE=1 SV=1	141200000	137880000	144550000	144000000	143010000	147470000	168610000	224600000	195060000
O75955	Flotillin-1	FLOT1	sp|O75955|FLOT1_HUMAN Flotillin-1 OS=Homo sapiens OX=9606 GN=FLOT1 PE=1 SV=3	0	0	17819000	0	0	0	94377000	108690000	104270000
O75964	ATP synthase subunit g, mitochondrial	ATP5L	sp|O75964|ATP5L_HUMAN ATP synthase subunit g, mitochondrial OS=Homo sapiens OX=9606 GN=ATP5L PE=1 SV=3	0	0	0	0	0	0	0	26755000	0
O76021	Ribosomal L1 domain-containing protein 1	RSL1D1	sp|O76021|RL1D1_HUMAN Ribosomal L1 domain-containing protein 1 OS=Homo sapiens OX=9606 GN=RSL1D1 PE=1 SV=3	0	0	27878000	0	0	0	0	14996000	17780000
O94832	Unconventional myosin-Id	MYO1D	sp|O94832|MYO1D_HUMAN Unconventional myosin-Id OS=Homo sapiens OX=9606 GN=MYO1D PE=1 SV=2	0	0	0	27152000	34967000	33636000	11876000	11125000	12665000
O94905	Erlin-2	ERLIN2	sp|O94905|ERLN2_HUMAN Erlin-2 OS=Homo sapiens OX=9606 GN=ERLIN2 PE=1 SV=1	0	34877000	39091000	0	0	0	82752000	74092000	71505000
O94919	Endonuclease domain-containing 1 protein	ENDOD1	sp|O94919|ENDD1_HUMAN Endonuclease domain-containing 1 protein OS=Homo sapiens OX=9606 GN=ENDOD1 PE=1 SV=2	0	0	0	0	0	0	0	0	18831000
O94979	Protein transport protein Sec31A	SEC31A	sp|O94979|SC31A_HUMAN Protein transport protein Sec31A OS=Homo sapiens OX=9606 GN=SEC31A PE=1 SV=3	39679000	56660000	52377000	26499000	22525000	21571000	12729000	13857000	17836000
O95070	Protein YIF1A	YIF1A	sp|O95070|YIF1A_HUMAN Protein YIF1A OS=Homo sapiens OX=9606 GN=YIF1A PE=1 SV=2	71437000	0	65478000	50760000	48949000	39396000	31664000	26819000	31563000
O95084	Serine protease 23	PRSS23	sp|O95084|PRS23_HUMAN Serine protease 23 OS=Homo sapiens OX=9606 GN=PRSS23 PE=1 SV=1	19865000	41323000	43487000	2330500000	1144200000	736100000	21278000	12508000	16358000
O95373	Importin-7	Ipo7;IPO7	sp|O95373|IPO7_HUMAN Importin-7 OS=Homo sapiens OX=9606 GN=IPO7 PE=1 SV=1	64054000	88575000	88071000	45942000	0	40293000	44134000	38565000	44143000
O95479	GDH/6PGL endoplasmic bifunctional protein;Glucose 1-dehydrogenase;6-phosphogluconolactonase	H6PD	sp|O95479|G6PE_HUMAN GDH/6PGL endoplasmic bifunctional protein OS=Homo sapiens OX=9606 GN=H6PD PE=1 SV=2	0	0	0	0	0	0	0	0	17276000
O95486	Protein transport protein Sec24A	SEC24A	sp|O95486|SC24A_HUMAN Protein transport protein Sec24A OS=Homo sapiens OX=9606 GN=SEC24A PE=1 SV=2	0	0	0	21143000	21743000	22095000	25129000	22138000	21490000
O95674	Phosphatidate cytidylyltransferase 2	CDS2	sp|O95674|CDS2_HUMAN Phosphatidate cytidylyltransferase 2 OS=Homo sapiens OX=9606 GN=CDS2 PE=1 SV=1	0	0	0	0	0	0	0	0	18666000
O95782	AP-2 complex subunit alpha-1	AP2A1	sp|O95782|AP2A1_HUMAN AP-2 complex subunit alpha-1 OS=Homo sapiens OX=9606 GN=AP2A1 PE=1 SV=3	83435000	87489000	85536000	70989000	63369000	59823000	77038000	79783000	68966000
O95980	Reversion-inducing cysteine-rich protein with Kazal motifs	RECK	sp|O95980|RECK_HUMAN Reversion-inducing cysteine-rich protein with Kazal motifs OS=Homo sapiens OX=9606 GN=RECK PE=1 SV=1	0	0	0	24525000	27694000	26449000	441380000	405860000	338360000
O96000	NADH dehydrogenase [ubiquinone] 1 beta subcomplex subunit 10	NDUFB10	sp|O96000|NDUBA_HUMAN NADH dehydrogenase [ubiquinone] 1 beta subcomplex subunit 10 OS=Homo sapiens OX=9606 GN=NDUFB10 PE=1 SV=3	0	0	0	0	17103000	0	74042000	31392000	30148000
O96008;Q9QYA2	Mitochondrial import receptor subunit TOM40 homolog	TOMM40	sp|O96008|TOM40_HUMAN Mitochondrial import receptor subunit TOM40 homolog OS=Homo sapiens OX=9606 GN=TOMM40 PE=1 SV=1	93964000	124600000	109780000	114640000	131050000	107460000	301130000	312060000	308980000
O96011	Peroxisomal membrane protein 11B	PEX11B	sp|O96011|PX11B_HUMAN Peroxisomal membrane protein 11B OS=Homo sapiens OX=9606 GN=PEX11B PE=1 SV=1	88641000	92820000	84954000	0	31430000	0	17952000	0	0
P00325;P14139;P07327	Alcohol dehydrogenase 1B;Alcohol dehydrogenase 1A	ADH1B;ADH1A	sp|P00325|ADH1B_HUMAN Alcohol dehydrogenase 1B OS=Homo sapiens OX=9606 GN=ADH1B PE=1 SV=2;sp|P14139|ADH1B_PAPHA Alcohol dehydrogenase 1B OS=Papio hamadryas OX=9557 GN=ADH1B PE=2 SV=2;sp|P07327|ADH1A_HUMAN Alcohol dehydrogenase 1A OS=Homo sapiens OX=9606 GN	0	0	0	0	0	0	173110000	166590000	163130000
P00338;Q5R1W9;P06151	L-lactate dehydrogenase A chain	LDHA	sp|P00338|LDHA_HUMAN L-lactate dehydrogenase A chain OS=Homo sapiens OX=9606 GN=LDHA PE=1 SV=2;sp|Q5R1W9|LDHA_PANTR L-lactate dehydrogenase A chain OS=Pan troglodytes OX=9598 GN=LDHA PE=2 SV=3	1237700000	1276800000	1222200000	3204000000	2931600000	3219100000	2034300000	2039500000	1979600000
P00367;P00366;P49448	Glutamate dehydrogenase 1, mitochondrial	GLUD1	sp|P00367|DHE3_HUMAN Glutamate dehydrogenase 1, mitochondrial OS=Homo sapiens OX=9606 GN=GLUD1 PE=1 SV=2;sp|P00366|DHE3_BOVIN Glutamate dehydrogenase 1, mitochondrial OS=Bos taurus OX=9913 GN=GLUD1 PE=1 SV=2	0	0	0	0	0	0	21328000	22284000	20430000
P00387;P20070;Q0P487	NADH-cytochrome b5 reductase 3;NADH-cytochrome b5 reductase 3 membrane-bound form;NADH-cytochrome b5 reductase 3 soluble form	CYB5R3	sp|P00387|NB5R3_HUMAN NADH-cytochrome b5 reductase 3 OS=Homo sapiens OX=9606 GN=CYB5R3 PE=1 SV=3	436620000	477850000	477790000	522240000	541980000	494770000	2472700000	2453400000	2400700000
P00750	Tissue-type plasminogen activator;Tissue-type plasminogen activator chain A;Tissue-type plasminogen activator chain B	PLAT	sp|P00750|TPA_HUMAN Tissue-type plasminogen activator OS=Homo sapiens OX=9606 GN=PLAT PE=1 SV=1	0	0	0	0	0	25328000	0	0	0
P06576;Q05825;P00829;Q180W5;A6L4L7;A6L8P2;Q8A9V4;B9E8E6;Q4L7Y4;P85446;Q1JHN5;Q1JCL3;Q8E072;C0MH17;C0M720;Q1J7F9;Q1JMI9	ATP synthase subunit beta, mitochondrial	ATP5B;ATPsyn-beta	sp|P06576|ATPB_HUMAN ATP synthase subunit beta, mitochondrial OS=Homo sapiens OX=9606 GN=ATP5F1B PE=1 SV=3;sp|Q05825|ATPB_DROME ATP synthase subunit beta, mitochondrial OS=Drosophila melanogaster OX=7227 GN=ATPsynbeta PE=1 SV=3;sp|P00829|ATPB_BOVIN ATP syn	197190000	215400000	190240000	80727000	77096000	77986000	93787000	96805000	94253000
P01116;P01112;P01111	GTPase HRas;GTPase HRas, N-terminally processed;GTPase KRas;GTPase KRas, N-terminally processed;GTPase NRas	Hras;KRAS;HRAS;NRAS	sp|P01116|RASK_HUMAN GTPase KRas OS=Homo sapiens OX=9606 GN=KRAS PE=1 SV=1;sp|P01112|RASH_HUMAN GTPas	0	0	0	0	0	0	0	0	43905000
P01137;P54831	Transforming growth factor beta-1;Latency-associated peptide	TGFB1	sp|P01137|TGFB1_HUMAN Transforming growth factor beta-1 OS=Homo sapiens OX=9606 GN=TGFB1 PE=1 SV=2;sp|P54831|TGFB1_CANLF Transforming growth factor beta-1 OS=Canis lupus familiaris OX=9615 GN=TGFB1 PE=2 SV=1	0	0	0	70181000	54898000	70889000	0	0	0
P01892;P30378;P16189;P30512;P30456;P30376;Q09160;P30388	HLA class I histocompatibility antigen, A-2 alpha chain;HLA class I histocompatibility antigen, A-31 alpha chain;HLA class I histocompatibility antigen, A-29 alpha chain	HLA-A	sp|P01892|1A02_HUMAN HLA class I histocompatibility antigen, A-2 alpha chain OS=Homo sapiens OX=9606 GN=HLA-A PE=1 SV=1;sp|P30378|1A04_GORGO Class I histocompatibility antigen, Gogo-A*0501 alpha chain OS=Gorilla gorilla gorilla OX=9595 PE=2 SV=1;sp|P16189|	0	0	0	116420000	124040000	106920000	181050000	174700000	197630000
P02452	Collagen alpha-1(I) chain	COL1A1	sp|P02452|CO1A1_HUMAN Collagen alpha-1(I) chain OS=Homo sapiens OX=9606 GN=COL1A1 PE=1 SV=5	5655900000	6012900000	5171700000	3948600000	3798900000	4120600000	5336800000	5416900000	5574600000
P02461	Collagen alpha-1(III) chain	COL3A1	sp|P02461|CO3A1_HUMAN Collagen alpha-1(III) chain OS=Homo sapiens OX=9606 GN=COL3A1 PE=1 SV=4	334520000	360300000	390710000	566820000	623940000	584050000	518050000	478860000	496230000
P02462;P02463;Q28247;P29400	Collagen alpha-1(IV) chain;Arresten	COL4A1;Col4a1	sp|P02462|CO4A1_HUMAN Collagen alpha-1(IV) chain OS=Homo sapiens OX=9606 GN=COL4A1 PE=1 SV=4;sp|P02463|CO4A1_MOUSE Collagen alpha-1(IV) chain OS=Mus musculus OX=10090 GN=Col4a1 PE=1 SV=4	2811500000	2496200000	2660000000	2144800000	2369900000	2334300000	14797000	4622500	0
P02545;P11048	Prelamin-A/C;Lamin-A/C	LMNA	sp|P02545|LMNA_HUMAN Prelamin-A/C OS=Homo sapiens OX=9606 GN=LMNA PE=1 SV=1	467720000	481950000	395660000	221930000	273220000	283040000	1901800000	1869600000	1860100000
P02751	Fibronectin;Anastellin;Ugl-Y1;Ugl-Y2;Ugl-Y3	FN1	sp|P02751|FINC_HUMAN Fibronectin OS=Homo sapiens OX=9606 GN=FN1 PE=1 SV=4	233190000000	238990000000	243500000000	1229700000000	1206100000000	1174300000000	266600000000	256740000000	261630000000
P02786	Transferrin receptor protein 1;Transferrin receptor protein 1, serum form	TFRC	sp|P02786|TFR1_HUMAN Transferrin receptor protein 1 OS=Homo sapiens OX=9606 GN=TFRC PE=1 SV=2	20056000	20539000	17587000	53204000	58194000	53083000	39987000	45952000	42360000
P04075;A5A6I5;P00883;B5DGM7	Fructose-bisphosphate aldolase A	ALDOA	sp|P04075|ALDOA_HUMAN Fructose-bisphosphate aldolase A OS=Homo sapiens OX=9606 GN=ALDOA PE=1 SV=2;sp|A5A6I5|ALDOA_PANTR Fructose-bisphosphate aldolase A OS=Pan troglodytes OX=9598 GN=ALDOA PE=2 SV=1;sp|P00883|ALDOA_RABIT Fructose-bisphosphate aldolase A OS	168790000	135510000	109010000	128440000	127490000	118850000	94840000	105070000	104080000
P04083;A5A6M2;P07150	Annexin A1	ANXA1;Anxa1	sp|P04083|ANXA1_HUMAN Annexin A1 OS=Homo sapiens OX=9606 GN=ANXA1 PE=1 SV=2;sp|A5A6M2|ANXA1_PANTR Annexin A1 OS=Pan troglodytes OX=9598 GN=ANXA1 PE=2 SV=1;sp|P07150|ANXA1_RAT Annexin A1 OS=Rattus norvegicus OX=10116 GN=Anxa1 PE=1 SV=2	254850000	259190000	229940000	198330000	197530000	222760000	201220000	209570000	198250000
P04216	Thy-1 membrane glycoprotein	THY1	sp|P04216|THY1_HUMAN Thy-1 membrane glycoprotein OS=Homo sapiens OX=9606 GN=THY1 PE=1 SV=2	322580000	354490000	334830000	122870000	111530000	123620000	4824500000	4944200000	4964200000
P04350;P02557	Tubulin beta-4A chain	TUBB4A	sp|P04350|TBB4A_HUMAN Tubulin beta-4A chain OS=Homo sapiens OX=9606 GN=TUBB4A PE=1 SV=2	62104000	64554000	45798000	27341000	0	26681000	38665000	44671000	41352000
P04406;P04797;Q8X1X3	Glyceraldehyde-3-phosphate dehydrogenase	GAPDH	sp|P04406|G3P_HUMAN Glyceraldehyde-3-phosphate dehydrogenase OS=Homo sapiens OX=9606 GN=GAPDH PE=1 SV=3	1240900000	1332700000	1291300000	2650800000	2684400000	2532300000	1554400000	1536500000	1545100000
P04439;P30455;P30443;P13746;P01893;P30501;P06140;Q95IT3;P13747	HLA class I histocompatibility antigen, A-3 alpha chain;HLA class I histocompatibility antigen, A-36 alpha chain;HLA class I histocompatibility antigen, A-1 alpha chain;HLA class I histocompatibility antigen, A-11 alpha chain	HLA-A	sp|P04439|1A03_HUMAN HLA class I histocompatibility antigen, A-3 alpha chain OS=Homo sapiens OX=9606 GN=HLA-A PE=1 SV=2;sp|P30455|1A36_HUMAN HLA class I histocompatibility antigen, A-36 alpha chain OS=Homo sapiens OX=9606 GN=HLA-A PE=1 SV=1;sp|P30443|1A01_	127900000	142470000	129650000	320760000	304840000	224080000	1298500000	1153200000	1148900000
P04792	Heat shock protein beta-1	HSPB1	sp|P04792|HSPB1_HUMAN Heat shock protein beta-1 OS=Homo sapiens OX=9606 GN=HSPB1 PE=1 SV=2	206390000	212970000	223340000	292820000	299430000	271360000	182060000	180170000	181450000
P04843	Dolichyl-diphosphooligosaccharide--protein glycosyltransferase subunit 1	RPN1	sp|P04843|RPN1_HUMAN Dolichyl-diphosphooligosaccharide--protein glycosyltransferase subunit 1 OS=Homo sapiens OX=9606 GN=RPN1 PE=1 SV=1	256750000	298660000	305500000	255230000	275140000	238880000	276470000	276910000	297220000
P04844	Dolichyl-diphosphooligosaccharide--protein glycosyltransferase subunit 2	RPN2	sp|P04844|RPN2_HUMAN Dolichyl-diphosphooligosaccharide--protein glycosyltransferase subunit 2 OS=Homo sapiens OX=9606 GN=RPN2 PE=1 SV=3	116420000	120390000	132720000	203540000	212190000	203970000	275060000	230920000	232890000
P04899;P63096;P08754;P08753;P59215;P09471;Q60397;P11488;P19087;A8MTJ3;P38405	Guanine nucleotide-binding protein G(i) subunit alpha-2	GNAI2	sp|P04899|GNAI2_HUMAN Guanine nucleotide-binding protein G(i) subunit alpha-2 OS=Homo sapiens OX=9606 GN=GNAI2 PE=1 SV=3	153890000	178050000	170720000	148700000	160730000	130980000	290550000	258150000	266990000
P05023;Q13733;P20648;P54707	Sodium/potassium-transporting ATPase subunit alpha-1	ATP1A1	sp|P05023|AT1A1_HUMAN Sodium/potassium-transporting ATPase subunit alpha-1 OS=Homo sapiens OX=9606 GN=ATP1A1 PE=1 SV=1	193460000	188580000	166360000	625420000	577730000	585120000	2672100000	2678000000	2705100000
P05026;A5A6J8	Sodium/potassium-transporting ATPase subunit beta-1	ATP1B1	sp|P05026|AT1B1_HUMAN Sodium/potassium-transporting ATPase subunit beta-1 OS=Homo sapiens OX=9606 GN=ATP1B1 PE=1 SV=1;sp|A5A6J8|AT1B1_PANTR Sodium/potassium-transporting ATPase subunit beta-1 OS=Pan troglodytes OX=9598 GN=ATP1B1 PE=2 SV=1	0	19971000	24359000	25508000	25413000	0	81082000	78583000	84386000
P05121	Plasminogen activator inhibitor 1	SERPINE1	sp|P05121|PAI1_HUMAN Plasminogen activator inhibitor 1 OS=Homo sapiens OX=9606 GN=SERPINE1 PE=1 SV=1	0	0	15983000	42622000	56989000	45780000	0	0	0
P05186;P09487	Alkaline phosphatase, tissue-nonspecific isozyme	ALPL	sp|P05186|PPBT_HUMAN Alkaline phosphatase, tissue-nonspecific isozyme OS=Homo sapiens OX=9606 GN=ALPL PE=1 SV=4	0	10081000	14731000	185000000	200750000	213800000	0	0	0
P05362	Intercellular adhesion molecule 1	ICAM1	sp|P05362|ICAM1_HUMAN Intercellular adhesion molecule 1 OS=Homo sapiens OX=9606 GN=ICAM1 PE=1 SV=2	0	0	0	0	0	0	0	0	13575000
P05388;Q8NHW5;P14869	60S acidic ribosomal protein P0;60S acidic ribosomal protein P0-like	RPLP0;RPLP0P6;Rplp0	sp|P05388|RLA0_HUMAN 60S acidic ribosomal protein P0 OS=Homo sapiens OX=9606 GN=RPLP0 PE=1 SV=1;sp|Q8NHW5|RLA0L_HUMAN 60S acidic ribosomal protein P0-like OS=Homo sapiens OX=9606 GN=RPLP0P6 PE=5 SV=1;sp|P14869|RLA0_MOUSE 60S acidic ribosomal protein P0 OS=	144080000	179540000	160230000	54222000	49454000	41256000	59618000	83509000	75587000
P05556;Q9GLP0	Integrin beta-1	ITGB1	sp|P05556|ITB1_HUMAN Integrin beta-1 OS=Homo sapiens OX=9606 GN=ITGB1 PE=1 SV=2	422170000	367030000	379600000	654900000	645200000	623030000	1419600000	1429000000	1398800000
P05783;CON__P05784;P05784;CON__H-INV:HIT000015463	Keratin, type I cytoskeletal 18	KRT18	sp|P05783|K1C18_HUMAN Keratin, type I cytoskeletal 18 OS=Homo sapiens OX=9606 GN=KRT18 PE=1 SV=2	576850000	666820000	639590000	272520000	208720000	259300000	0	0	0
P05997	Collagen alpha-2(V) chain	COL5A2	sp|P05997|CO5A2_HUMAN Collagen alpha-2(V) chain OS=Homo sapiens OX=9606 GN=COL5A2 PE=1 SV=3	0	52779000	0	30187000	0	0	0	0	0
P06703	Protein S100-A6	S100a6;S100A6	sp|P06703|S10A6_HUMAN Protein S100-A6 OS=Homo sapiens OX=9606 GN=S100A6 PE=1 SV=1	0	0	0	80165000	61991000	101010000	135750000	182520000	239150000
P06733;Q9XSJ4;P17182;I0J1J1;B5DGQ7;Q9LEJ0;P21550;P17183;P13929;P09104;Q8IJN7;Q27727	Alpha-enolase	ENO1;Eno1	sp|P06733|ENOA_HUMAN Alpha-enolase OS=Homo sapiens OX=9606 GN=ENO1 PE=1 SV=2;sp|Q9XSJ4|ENOA_BOVIN Alpha-enolase OS=Bos taurus OX=9913 GN=ENO1 PE=1 SV=4;sp|P17182|ENOA_MOUSE Alpha-enolase OS=Mus musculus OX=10090 GN=Eno1 PE=1 SV=3;sp|I0J1J1|ENOA_THUAL Alpha	367510000	388470000	373880000	429530000	424310000	388520000	287190000	305980000	318430000
P06756	Integrin alpha-V;Integrin alpha-V heavy chain;Integrin alpha-V light chain	ITGAV	sp|P06756|ITAV_HUMAN Integrin alpha-V OS=Homo sapiens OX=9606 GN=ITGAV PE=1 SV=2	109100000	142310000	133570000	453480000	446830000	452250000	699800000	650780000	654610000
P07093	Glia-derived nexin	SERPINE2	sp|P07093|GDN_HUMAN Glia-derived nexin OS=Homo sapiens OX=9606 GN=SERPINE2 PE=1 SV=1	26507000	21692000	23551000	297500000	294250000	213780000	30399000	29630000	24153000
P07099;P07687	Epoxide hydrolase 1	EPHX1	sp|P07099|HYEP_HUMAN Epoxide hydrolase 1 OS=Homo sapiens OX=9606 GN=EPHX1 PE=1 SV=1	0	26696000	24658000	0	0	0	44253000	68752000	69918000
P07237	Protein disulfide-isomerase	P4HB	sp|P07237|PDIA1_HUMAN Protein disulfide-isomerase OS=Homo sapiens OX=9606 GN=P4HB PE=1 SV=3	81686000	96286000	105790000	174950000	180620000	178370000	100340000	107700000	103580000
P07305	Histone H1.0;Histone H1.0, N-terminally processed	H1F0	sp|P07305|H10_HUMAN Histone H1.0 OS=Homo sapiens OX=9606 GN=H1F0 PE=1 SV=3	0	0	0	0	0	0	43641000	48787000	48114000
P07355;P04272;P07356;A6NMY6	Annexin A2;Putative annexin A2-like protein	ANXA2;Anxa2;ANXA2P2	sp|P07355|ANXA2_HUMAN Annexin A2 OS=Homo sapiens OX=9606 GN=ANXA2 PE=1 SV=2;sp|P04272|ANXA2_BOVIN Annexin A2 OS=Bos taurus OX=9913 GN=ANXA2 PE=1 SV=2;sp|P07356|ANXA2_MOUSE Annexin A2 OS=Mus musculus OX=10090 GN=Anxa2 PE=1 SV=2;sp|A6NMY6|AXA2L_HUMAN Putativ	2981200000	2985900000	2921800000	1525400000	1448300000	1472800000	2087300000	2078400000	2129300000
P07384	Calpain-1 catalytic subunit	Capn1;CAPN1	sp|P07384|CAN1_HUMAN Calpain-1 catalytic subunit OS=Homo sapiens OX=9606 GN=CAPN1 PE=1 SV=1	79394000	50663000	47247000	37272000	32128000	19932000	28424000	35643000	26224000
P07437;Q3ZCM7;A6NNZ2	Tubulin beta chain	TUBB	sp|P07437|TBB5_HUMAN Tubulin beta chain OS=Homo sapiens OX=9606 GN=TUBB PE=1 SV=2	3648500000	3877000000	3779300000	2114500000	2116000000	2062700000	2666100000	2576900000	2613700000
P07585	Decorin	DCN	sp|P07585|PGS2_HUMAN Decorin OS=Homo sapiens OX=9606 GN=DCN PE=1 SV=1	200330000	210720000	188810000	0	0	0	32060000	29209000	32150000
P07686	Beta-hexosaminidase subunit beta;Beta-hexosaminidase subunit beta chain B;Beta-hexosaminidase subunit beta chain A	HEXB	sp|P07686|HEXB_HUMAN Beta-hexosaminidase subunit beta OS=Homo sapiens OX=9606 GN=HEXB PE=1 SV=3	0	0	0	0	0	0	0	0	12058000
P07737;P02584;CON__P02584	Profilin-1	PFN1	sp|P07737|PROF1_HUMAN Profilin-1 OS=Homo sapiens OX=9606 GN=PFN1 PE=1 SV=2	521040000	517230000	509960000	582330000	596910000	558570000	769930000	742800000	682620000
P07741	Adenine phosphoribosyltransferase	APRT	sp|P07741|APT_HUMAN Adenine phosphoribosyltransferase OS=Homo sapiens OX=9606 GN=APRT PE=1 SV=2	0	0	72237000	0	0	38543000	0	47802000	0
P07814	Bifunctional glutamate/proline--tRNA ligase;Glutamate--tRNA ligase;Proline--tRNA ligase	EPRS	sp|P07814|SYEP_HUMAN Bifunctional glutamate/proline--tRNA ligase OS=Homo sapiens OX=9606 GN=EPRS PE=1 SV=5	35633000	35847000	0	44496000	45247000	37281000	35232000	39079000	34857000
P07858;P10605	Cathepsin B;Cathepsin B light chain;Cathepsin B heavy chain	CTSB	sp|P07858|CATB_HUMAN Cathepsin B OS=Homo sapiens OX=9606 GN=CTSB PE=1 SV=3	318970000	100980000	170380000	0	0	0	0	68517000	50035000
P07919	Cytochrome b-c1 complex subunit 6, mitochondrial	UQCRH	sp|P07919|QCR6_HUMAN Cytochrome b-c1 complex subunit 6, mitochondrial OS=Homo sapiens OX=9606 GN=UQCRH PE=1 SV=2	0	0	0	0	0	0	48805000	44278000	46013000
P07942	Laminin subunit beta-1	LAMB1	sp|P07942|LAMB1_HUMAN Laminin subunit beta-1 OS=Homo sapiens OX=9606 GN=LAMB1 PE=1 SV=2	98609000	200640000	205320000	306020000	238670000	335090000	0	54119000	35545000
P07996	Thrombospondin-1	THBS1	sp|P07996|TSP1_HUMAN Thrombospondin-1 OS=Homo sapiens OX=9606 GN=THBS1 PE=1 SV=2	4241400000	4526100000	4531400000	8015300000	7967600000	8274000000	755090000	755550000	771020000
P08123	Collagen alpha-2(I) chain	COL1A2	sp|P08123|CO1A2_HUMAN Collagen alpha-2(I) chain OS=Homo sapiens OX=9606 GN=COL1A2 PE=1 SV=7	10688000000	10343000000	10215000000	2852300000	2850700000	2792400000	4855100000	3608800000	3475600000
P08133	Annexin A6	ANXA6	sp|P08133|ANXA6_HUMAN Annexin A6 OS=Homo sapiens OX=9606 GN=ANXA6 PE=1 SV=3	325060000	310710000	305700000	107520000	109100000	113010000	132220000	135890000	134020000
P08195	4F2 cell-surface antigen heavy chain	SLC3A2	sp|P08195|4F2_HUMAN 4F2 cell-surface antigen heavy chain OS=Homo sapiens OX=9606 GN=SLC3A2 PE=1 SV=3	23727000	22363000	23223000	43361000	33797000	39691000	16581000	19186000	18504000
P08238;P30947;Q58FF7	Heat shock protein HSP 90-beta	Hsp90ab1;HSP90AB1	sp|P08238|HS90B_HUMAN Heat shock protein HSP 90-beta OS=Homo sapiens OX=9606 GN=HSP90AB1 PE=1 SV=4;sp|P30947|HS90B_RABIT Heat shock protein HSP 90-beta OS=O	501630000	586140000	542410000	212290000	232490000	214180000	292970000	294440000	313780000
P08473	Neprilysin	MME	sp|P08473|NEP_HUMAN Neprilysin OS=Homo sapiens OX=9606 GN=MME PE=1 SV=2	12788000	0	12017000	39155000	36422000	39529000	1283300000	1269600000	858760000
P08571	Monocyte differentiation antigen CD14;Monocyte differentiation antigen CD14, urinary form;Monocyte differentiation antigen CD14, membrane-bound form	CD14	sp|P08571|CD14_HUMAN Monocyte differentiation antigen CD14 OS=Homo sapiens OX=9606 GN=CD14 PE=1 SV=2	0	0	0	47816000	56733000	55821000	0	0	0
P08572	Collagen alpha-2(IV) chain;Canstatin	COL4A2	sp|P08572|CO4A2_HUMAN Collagen alpha-2(IV) chain OS=Homo sapiens OX=9606 GN=COL4A2 PE=1 SV=4	5939200000	5868200000	5711800000	5953600000	5690800000	5788400000	0	5357200	5879000
P08574	Cytochrome c1, heme protein, mitochondrial	CYC1	sp|P08574|CY1_HUMAN Cytochrome c1, heme protein, mitochondrial OS=Homo sapiens OX=9606 GN=CYC1 PE=1 SV=3	132270000	109920000	111910000	85425000	80444000	61721000	315660000	298380000	334400000
P08648	Integrin alpha-5;Integrin alpha-5 heavy chain;Integrin alpha-5 light chain	ITGA5	sp|P08648|ITA5_HUMAN Integrin alpha-5 OS=Homo sapiens OX=9606 GN=ITGA5 PE=1 SV=2	48564000	28392000	48670000	272420000	181380000	190020000	1117500000	998320000	857380000
P08670;P31001;P17661;P41219;Q76ZA3;Q71UK7;P13880;P13879;P06816;P03489;Q16352;P07196;P07197;P12036;P16884	Vimentin	VIM	sp|P08670|VIME_HUMAN Vimentin OS=Homo sapiens OX=9606 GN=VIM PE=1 SV=4	21936000000	22103000000	22155000000	12664000000	13039000000	12474000000	123870000000	124240000000	125330000000
P08758	Annexin A5	ANXA5	sp|P08758|ANXA5_HUMAN Annexin A5 OS=Homo sapiens OX=9606 GN=ANXA5 PE=1 SV=2	756940000	842660000	866600000	537730000	498510000	434610000	512770000	500550000	520610000
P08865	40S ribosomal protein SA	Rpsa;RPSA	sp|P08865|RSSA_HUMAN 40S ribosomal protein SA OS=Homo sapiens OX=9606 GN=RPSA PE=1 SV=4	131250000	124920000	150840000	112170000	107660000	115760000	85662000	84521000	102990000
P09211	Glutathione S-transferase P	GSTP1	sp|P09211|GSTP1_HUMAN Glutathione S-transferase P OS=Homo sapiens OX=9606 GN=GSTP1 PE=1 SV=2	53700000	0	52416000	0	0	0	32636000	35998000	0
P09382;C0HJR3;P16045	Galectin-1	LGALS1	sp|P09382|LEG1_HUMAN Galectin-1 OS=Homo sapiens OX=9606 GN=LGALS1 PE=1 SV=2	2142700000	2196400000	2314500000	3930700000	3378400000	3690500000	6126200000	5842400000	6113400000
P09429;B2RPK0	High mobility group protein B1;Putative high mobility group protein B1-like 1	Hmgb1;HMGB1;HMGB1P1	sp|P09429|HMGB1_HUMAN High mobility group protein B1 OS=Homo s	101110000	116100000	0	0	0	0	32743000	33746000	0
P09486;P07214	SPARC	SPARC;Sparc	sp|P09486|SPRC_HUMAN SPARC OS=Homo sapiens OX=9606 GN=SPARC PE=1 SV=1;sp|P07214|SPRC_MOUSE SPARC OS=Mus musculus OX=10090 GN=Sparc PE=1 SV=1	0	94648000	87597000	167950000	163000000	132230000	67620000	0	71186000
P09543	2,3-cyclic-nucleotide 3-phosphodiesterase	CNP	sp|P09543|CN37_HUMAN 2,3-cyclic-nucleotide 3-phosphodiesterase OS=Homo sapiens OX=9606 GN=CNP PE=1 SV=2	0	35008000	0	0	27736000	32126000	38337000	28434000	26838000
P09936	Ubiquitin carboxyl-terminal hydrolase isozyme L1	UCHL1	sp|P09936|UCHL1_HUMAN Ubiquitin carboxyl-terminal hydrolase isozyme L1 OS=Homo sapiens OX=9606 GN=UCHL1 PE=1 SV=2	0	0	0	0	0	12502000	0	0	0
P0CG39	POTE ankyrin domain family member J	POTEJ	sp|P0CG39|POTEJ_HUMAN POTE ankyrin domain family member J OS=Homo sapiens OX=9606 GN=POTEJ PE=3 SV=1	0	0	0	0	0	0	128470000	0	0
P0DMV8;P0DMV9;P34931	Heat shock 70 kDa protein 1A;Heat shock 70 kDa protein 1B;Heat shock 70 kDa protein 1-like	HSPA1A;HSPA1B;HSPA1L	sp|P0DMV8|HS71A_HUMAN Heat shock 70 kDa protein 1A OS=Homo sapiens OX=9606 GN=HSPA1A PE=1 SV=1;sp|P0DMV9|HS71B_HUMAN Heat shock 70 kDa protein 1B OS=Homo sapiens OX=9606 GN=HSPA1B PE=1 SV=1;sp|P34931|HS71L_HUMAN Heat shock 70 kDa protein 1-like OS=Homo sap	74877000	72926000	73841000	48114000	56020000	47263000	92871000	95462000	99006000
P10301;P10833;P0CQ43;P0CQ42	Ras-related protein R-Ras	RRAS;Rras	sp|P10301|RRAS_HUMAN Ras-related protein R-Ras OS=Homo sapiens OX=9606 GN=RRAS PE=1 SV=1;sp|P10833|RRAS_MOUSE Ras-related protein R-Ras OS=Mus musculus OX=10090 GN=Rras PE=1 SV=1	93003000	108760000	115760000	196800000	201750000	179260000	910900000	899270000	856600000
P10619	Lysosomal protective protein;Lysosomal protective protein 32 kDa chain;Lysosomal protective protein 20 kDa chain	CTSA	sp|P10619|PPGB_HUMAN Lysosomal protective protein OS=Homo sapiens OX=9606 GN=CTSA PE=1 SV=2	0	0	0	0	0	0	54870000	58904000	60348000
P10620;P08011	Microsomal glutathione S-transferase 1	MGST1	sp|P10620|MGST1_HUMAN Microsomal glutathione S-transferase 1 OS=Homo sapiens OX=9606 GN=MGST1 PE=1 SV=1	201580000	197650000	205650000	121250000	105610000	85999000	427670000	401490000	397820000
P10915;Q96S86	Hyaluronan and proteoglycan link protein 1	HAPLN1	sp|P10915|HPLN1_HUMAN Hyaluronan and proteoglycan link protein 1 OS=Homo sapiens OX=9606 GN=HAPLN1 PE=2 SV=2	120500000	98543000	121150000	487800000	484700000	519120000	0	0	0
P11021;P20029	78 kDa glucose-regulated protein	HSPA5;Hspa5	sp|P11021|BIP_HUMAN Endoplasmic reticulum chaperone BiP OS=Homo sapiens OX=9606 GN=HSPA5 PE=1 SV=2;sp|P20029|BIP_MOUSE Endoplasmic reticulum chaperone BiP OS=Mus musculus OX=10090 GN=Hspa5 PE=1 SV=3	330710000	279720000	326630000	613960000	591430000	597130000	388170000	385030000	386930000
P11047;Q1LVF0	Laminin subunit gamma-1	LAMC1	sp|P11047|LAMC1_HUMAN Laminin subunit gamma-1 OS=Homo sapiens OX=9606 GN=LAMC1 PE=1 SV=3	173040000	188350000	190770000	320700000	283190000	329960000	46378000	47563000	51861000
P11142;P54652;P27541;Q92260;P40918;Q96W30	Heat shock cognate 71 kDa protein	Hspa8;HSPA8	sp|P11142|HSP7C_HUMAN Heat shock cognate 71 kDa protein OS=Homo sapiens OX=9606 GN=HSPA8 PE=1 SV=1	617430000	639690000	614150000	502660000	550990000	486790000	628800000	591620000	617490000
P11166	Solute carrier family 2, facilitated glucose transporter member 1	SLC2A1	sp|P11166|GTR1_HUMAN Solute carrier family 2, facilitated glucose transporter member 1 OS=Homo sapiens OX=9606 GN=SLC2A1 PE=1 SV=2	70867000	55974000	61074000	60467000	61804000	60253000	37051000	0	37002000
P11216;P00489;P11217;P09812;P06737	Glycogen phosphorylase, brain form	PYGB	sp|P11216|PYGB_HUMAN Glycogen phosphorylase, brain form OS=Homo sapiens OX=9606 GN=PYGB PE=1 SV=5	120330000	139770000	114890000	76770000	86034000	77366000	86061000	86445000	84396000
P11233	Ras-related protein Ral-A	RALA	sp|P11233|RALA_HUMAN Ras-related protein Ral-A OS=Homo sapiens OX=9606 GN=RALA PE=1 SV=1	0	0	0	53640000	56990000	59349000	151860000	137860000	134010000
P11234	Ras-related protein Ral-B	RALB	sp|P11234|RALB_HUMAN Ras-related protein Ral-B OS=Homo sapiens OX=9606 GN=RALB PE=1 SV=1	0	0	0	0	0	0	0	88346000	93628000
P11279	Lysosome-associated membrane glycoprotein 1	LAMP1	sp|P11279|LAMP1_HUMAN Lysosome-associated membrane glycoprotein 1 OS=Homo sapiens OX=9606 GN=LAMP1 PE=1 SV=3	52796000	50338000	0	282800000	310760000	247860000	586120000	595760000	649720000
P11413	Glucose-6-phosphate 1-dehydrogenase	G6PD	sp|P11413|G6PD_HUMAN Glucose-6-phosphate 1-dehydrogenase OS=Homo sapiens OX=9606 GN=G6PD PE=1 SV=4	204510000	190780000	199770000	130240000	112010000	116470000	98206000	89650000	87737000
P11940;Q13310;Q9H361	Polyadenylate-binding protein 1;Polyadenylate-binding protein 4	PABPC1;PABPC4	sp|P11940|PABP1_HUMAN Polyadenylate-binding protein 1 OS=Homo sapiens OX=9606 GN=PABPC1 PE=1 SV=2;sp|Q13310|PABP4_HUMAN Polyadenylate-binding protein 4 OS=Homo sapiens OX=9606 GN=PABPC4 PE=1 SV=1	0	36306000	31495000	0	0	0	0	0	28786000
P17987;P11983	T-complex protein 1 subunit alpha	TCP1;Tcp1	sp|P17987|TCPA_HUMAN T-complex protein 1 subunit alpha OS=Homo sapiens OX=9606 GN=TCP1 PE=1 SV=1;sp|P11983|TCPA_MOUSE T-complex protein 1 subunit alpha OS=Mus musculus OX=10090 GN=Tcp1 PE=1 SV=3	58977000	77694000	0	28586000	26394000	30419000	31214000	35528000	34983000
P12107	Collagen alpha-1(XI) chain	COL11A1	sp|P12107|COBA1_HUMAN Collagen alpha-1(XI) chain OS=Homo sapiens OX=9606 GN=COL11A1 PE=1 SV=4	63936000	0	0	0	0	0	0	0	0
P12109	Collagen alpha-1(VI) chain	COL6A1	sp|P12109|CO6A1_HUMAN Collagen alpha-1(VI) chain OS=Homo sapiens OX=9606 GN=COL6A1 PE=1 SV=3	44945000000	44746000000	47717000000	29864000000	28859000000	29896000000	53749000000	53680000000	53397000000
P12110;Q02788	Collagen alpha-2(VI) chain	COL6A2	sp|P12110|CO6A2_HUMAN Collagen alpha-2(VI) chain OS=Homo sapiens OX=9606 GN=COL6A2 PE=1 SV=4	30972000000	32340000000	31909000000	21274000000	20947000000	20370000000	33977000000	35148000000	33960000000
P12111	Collagen alpha-3(VI) chain	COL6A3	sp|P12111|CO6A3_HUMAN Collagen alpha-3(VI) chain OS=Homo sapiens OX=9606 GN=COL6A3 PE=1 SV=5	171410000000	174060000000	175980000000	123370000000	121510000000	121590000000	178920000000	176920000000	178120000000
P12235;Q9H0C2;Q3V132;P18239	ADP/ATP translocase 1	SLC25A4	sp|P12235|ADT1_HUMAN ADP/ATP translocase 1 OS=Homo sapiens OX=9606 GN=SLC25A4 PE=1 SV=4	0	0	0	44996000	38795000	44342000	0	0	0
P12236	ADP/ATP translocase 3;ADP/ATP translocase 3, N-terminally processed	SLC25A6	sp|P12236|ADT3_HUMAN ADP/ATP translocase 3 OS=Homo sapiens OX=9606 GN=SLC25A6 PE=1 SV=4	1110600000	1228700000	1275100000	995350000	1045700000	972060000	1135900000	1113800000	1085700000
P12814	Alpha-actinin-1	ACTN1	sp|P12814|ACTN1_HUMAN Alpha-actinin-1 OS=Homo sapiens OX=9606 GN=ACTN1 PE=1 SV=2	704730000	700410000	707800000	457070000	474970000	395420000	269450000	287770000	264960000
P12956	X-ray repair cross-complementing protein 6	XRCC6	sp|P12956|XRCC6_HUMAN X-ray repair cross-complementing protein 6 OS=Homo sapiens OX=9606 GN=XRCC6 PE=1 SV=2	36523000	0	40748000	0	0	0	31429000	37487000	21070000
P13073	Cytochrome c oxidase subunit 4 isoform 1, mitochondrial	COX4I1	sp|P13073|COX41_HUMAN Cytochrome c oxidase subunit 4 isoform 1, mitochondrial OS=Homo sapiens OX=9606 GN=COX4I1 PE=1 SV=1	0	0	0	35210000	17771000	0	226880000	289660000	259860000
P13473	Lysosome-associated membrane glycoprotein 2	LAMP2	sp|P13473|LAMP2_HUMAN Lysosome-associated membrane glycoprotein 2 OS=Homo sapiens OX=9606 GN=LAMP2 PE=1 SV=2	68704000	60607000	68894000	285770000	287320000	301270000	277790000	302350000	312560000
P13489;Q8HZP9	Ribonuclease inhibitor	RNH1	sp|P13489|RINI_HUMAN Ribonuclease inhibitor OS=Homo sapiens OX=9606 GN=RNH1 PE=1 SV=2;sp|Q8HZP9|RINI_PANTR Ribonuclease inhibitor OS=Pan troglodytes OX=9598 GN=RNH1 PE=2 SV=3	0	0	0	36595000	51107000	39035000	126460000	131770000	111680000
P13533	Myosin-6	MYH6	sp|P13533|MYH6_HUMAN Myosin-6 OS=Homo sapiens OX=9606 GN=MYH6 PE=1 SV=5	0	0	0	0	38770000	0	0	0	0
P13611;Q62059	Versican core protein	VCAN	sp|P13611|CSPG2_HUMAN Versican core protein OS=Homo sapiens OX=9606 GN=VCAN PE=1 SV=3	1797000000	1935900000	1857600000	7399800000	6965300000	7053500000	1966500000	1880800000	1875800000
P13639;P58252;P13060	Elongation factor 2	EEF2;Eef2	sp|P13639|EF2_HUMAN Elongation factor 2 OS=Homo sapiens OX=9606 GN=EEF2 PE=1 SV=4;sp|P58252|EF2_MOUSE Elongation factor 2 OS=Mus musculus OX=10090 GN=Eef2 PE=1 SV=2	1138100000	1151000000	1225500000	916940000	936710000	945110000	801120000	811460000	811720000
P13674	Prolyl 4-hydroxylase subunit alpha-1	P4HA1	sp|P13674|P4HA1_HUMAN Prolyl 4-hydroxylase subunit alpha-1 OS=Homo sapiens OX=9606 GN=P4HA1 PE=1 SV=2	61481000	42696000	48602000	61801000	52622000	48106000	30491000	0	28602000
P13987	CD59 glycoprotein	CD59	sp|P13987|CD59_HUMAN CD59 glycoprotein OS=Homo sapiens OX=9606 GN=CD59 PE=1 SV=1	222020000	271450000	263140000	1062800000	1108300000	1112800000	2524300000	2379800000	2354600000
P14406	Cytochrome c oxidase subunit 7A2, mitochondrial	COX7A2	sp|P14406|CX7A2_HUMAN Cytochrome c oxidase subunit 7A2, mitochondrial OS=Homo sapiens OX=9606 GN=COX7A2 PE=1 SV=1	0	0	0	105930000	117710000	0	394120000	492280000	474710000
P14543	Nidogen-1	NID1	sp|P14543|NID1_HUMAN Nidogen-1 OS=Homo sapiens OX=9606 GN=NID1 PE=1 SV=3	206550000	154460000	173650000	584970000	545620000	549340000	101240000	94918000	93661000
P14618;P52480;Q29536;P30613	Pyruvate kinase PKM	PKM;Pkm	sp|P14618|KPYM_HUMAN Pyruvate kinase PKM OS=Homo sapiens OX=9606 GN=PKM PE=1 SV=4;sp|P52480|KPYM_MOUSE Pyruvate kinase PKM OS=Mus musculus OX=10090 GN=Pkm PE=1 SV=4	2639400000	2555800000	2563100000	2930800000	2898500000	2850700000	2607100000	2560300000	2515200000
P14625;A7H4M0;A7I226;Q9ZMM2	Endoplasmin	HSP90B1	sp|P14625|ENPL_HUMAN Endoplasmin OS=Homo sapiens OX=9606 GN=HSP90B1 PE=1 SV=1	155180000	152730000	160810000	146700000	150330000	154100000	128230000	137780000	148060000
P63162;P14678	Small nuclear ribonucleoprotein-associated protein N;Small nuclear ribonucleoprotein-associated proteins B and B	Snrpn;SNRPN;SNRPB	sp|P63162|RSMN_HUMAN Small nuclear ribonucleoprotein-associated protein N OS=Homo sapiens OX=9606 GN=SNRPN PE=1 SV=1;sp|P14678|RSMB_HUM	75072000	54715000	56514000	0	0	0	35159000	36253000	36791000
P14866	Heterogeneous nuclear ribonucleoprotein L	HNRNPL	sp|P14866|HNRPL_HUMAN Heterogeneous nuclear ribonucleoprotein L OS=Homo sapiens OX=9606 GN=HNRNPL PE=1 SV=2	29600000	0	0	0	0	0	27482000	0	26861000
P15144;P79171	Aminopeptidase N	ANPEP	sp|P15144|AMPN_HUMAN Aminopeptidase N OS=Homo sapiens OX=9606 GN=ANPEP PE=1 SV=4	2276100000	2310000000	2338700000	691110000	678410000	652800000	29310000000	29894000000	28812000000
P15502	Elastin	ELN	sp|P15502|ELN_HUMAN Elastin OS=Homo sapiens OX=9606 GN=ELN PE=1 SV=4	0	0	0	495760000	437130000	471820000	149670000	173810000	151700000
P15880;P31009	40S ribosomal protein S2	RPS2	sp|P15880|RS2_HUMAN 40S ribosomal protein S2 OS=Homo sapiens OX=9606 GN=RPS2 PE=1 SV=2	349660000	287930000	302790000	295360000	277690000	315170000	252650000	253600000	286870000
P16070;Q29423	CD44 antigen	CD44	sp|P16070|CD44_HUMAN CD44 antigen OS=Homo sapiens OX=9606 GN=CD44 PE=1 SV=3	655240000	763540000	743460000	2359700000	2457700000	2453300000	6192300000	5604300000	5573400000
P16152;O75828	Carbonyl reductase [NADPH] 1	CBR1	sp|P16152|CBR1_HUMAN Carbonyl reductase [NADPH] 1 OS=Homo sapiens OX=9606 GN=CBR1 PE=1 SV=3	44570000	33990000	25991000	76563000	62388000	70744000	47340000	46978000	46435000
P16278;Q95LV1;Q9TRY9;P23780;Q6UWU2	Beta-galactosidase	GLB1	sp|P16278|BGAL_HUMAN Beta-galactosidase OS=Homo sapiens OX=9606 GN=GLB1 PE=1 SV=2	0	40500000	32374000	0	0	0	148660000	84750000	160510000
P16401;P43276	Histone H1.5	HIST1H1B;Hist1h1b	sp|P16401|H15_HUMAN Histone H1.5 OS=Homo sapiens OX=9606 GN=HIST1H1B PE=1 SV=3;sp|P43276|H15_MOUSE Histone H1.5 OS=Mus musculus OX=10090 GN=Hist1h1b PE=1 SV=2	217990000	297910000	131700000	106050000	145720000	111050000	1453600000	1434900000	1446100000
P16402;P15864;P10412;P43277;P22492;Q07133;P40286;P43275;Q02539	Histone H1.3;Histone H1.2;Histone H1.4	HIST1H1D;Hist1h1c;HIST1H1E;Hist1h1d	sp|P16402|H13_HUMAN Histone H1.3 OS=Homo sapiens OX=9606 GN=HIST1H1D PE=1 SV=2;sp|P15864|H12_MOUSE Histone H1.2 OS=Mus musculus OX=10090 GN=Hist1h1c PE=1 SV=2;sp|P10412|H14_HUMAN Histone H1.4 OS=Homo sapiens OX=9606 GN=HIST1H1E PE=1 SV=2;sp|P43277|H13_MOUS	478060000	523130000	514980000	446060000	458910000	448140000	2448800000	2522300000	2475800000
P16615;O14983;Q64518;Q93084	Sarcoplasmic/endoplasmic reticulum calcium ATPase 2	ATP2A2	sp|P16615|AT2A2_HUMAN Sarcoplasmic/endoplasmic reticulum calcium ATPase 2 OS=Homo sapiens OX=9606 GN=ATP2A2 PE=1 SV=1	49842000	65858000	55302000	64305000	56595000	61534000	70104000	85856000	83285000
P17096	High mobility group protein HMG-I/HMG-Y	HMGA1	sp|P17096|HMGA1_HUMAN High mobility group protein HMG-I/HMG-Y OS=Homo sapiens OX=9606 GN=HMGA1 PE=1 SV=3	168270000	274980000	233580000	40673000	38517000	39989000	546800000	503450000	463810000
P17301	Integrin alpha-2	ITGA2	sp|P17301|ITA2_HUMAN Integrin alpha-2 OS=Homo sapiens OX=9606 GN=ITGA2 PE=1 SV=1	63586000	37998000	0	79988000	62304000	73012000	231610000	234800000	231200000
P17655	Calpain-2 catalytic subunit	CAPN2	sp|P17655|CAN2_HUMAN Calpain-2 catalytic subunit OS=Homo sapiens OX=9606 GN=CAPN2 PE=1 SV=6	49151000	0	38678000	0	0	0	23547000	18833000	19251000
P17813	Endoglin	ENG	sp|P17813|EGLN_HUMAN Endoglin OS=Homo sapiens OX=9606 GN=ENG PE=1 SV=2	0	0	0	0	37288000	0	0	26353000	0
P17858	ATP-dependent 6-phosphofructokinase, liver type	PFKL	sp|P17858|PFKAL_HUMAN ATP-dependent 6-phosphofructokinase, liver type OS=Homo sapiens OX=9606 GN=PFKL PE=1 SV=6	98266000	101370000	93990000	136050000	120750000	100130000	64183000	75585000	60779000
P17931	Galectin-3	LGALS3	sp|P17931|LEG3_HUMAN Galectin-3 OS=Homo sapiens OX=9606 GN=LGALS3 PE=1 SV=5	41101000	35509000	41703000	49634000	60650000	54447000	422440000	280890000	479860000
P18077	60S ribosomal protein L35a	RPL35A	sp|P18077|RL35A_HUMAN 60S ribosomal protein L35a OS=Homo sapiens OX=9606 GN=RPL35A PE=1 SV=2	50344000	65217000	77775000	75677000	96947000	125280000	73042000	68872000	0
P18084;Q07441	Integrin beta-5	ITGB5	sp|P18084|ITB5_HUMAN Integrin beta-5 OS=Homo sapiens OX=9606 GN=ITGB5 PE=1 SV=1;sp|Q07441|ITB5_PAPCY Integrin beta-5 (Fragment) OS=Papio cynocephalus OX=9556 GN=ITGB5 PE=2 SV=1	0	0	0	28892000	32356000	0	0	112080000	55784000
P18085	ADP-ribosylation factor 4	ARF4	sp|P18085|ARF4_HUMAN ADP-ribosylation factor 4 OS=Homo sapiens OX=9606 GN=ARF4 PE=1 SV=3	754790000	758310000	793770000	936280000	941410000	909790000	675090000	664320000	722180000
P18124	60S ribosomal protein L7	RPL7	sp|P18124|RL7_HUMAN 60S ribosomal protein L7 OS=Homo sapiens OX=9606 GN=RPL7 PE=1 SV=1	1390700000	1364900000	1356900000	889670000	893110000	913240000	1119300000	1148700000	1100400000
P18206	Vinculin	VCL	sp|P18206|VINC_HUMAN Vinculin OS=Homo sapiens OX=9606 GN=VCL PE=1 SV=4	0	0	0	0	0	0	0	5852100	0
P30685;P30498;P30495;P30491;P30490;P30484;P30464;P18464;P18465;P10319	HLA class I histocompatibility antigen, B-35 alpha chain;HLA class I histocompatibility antigen, B-78 alpha chain;HLA class I histocompatibility antigen, B-56 alpha chain;HLA class I histocompatibility antigen, B-53 alpha chain;HLA class I histocompatibility antigen, B-52 alpha chain;HLA class I histocompatibility antigen, B-46 alpha chain;HLA class I histocompatibility antigen, B-15 alpha chain;…	HLA-B	sp|P30685|1B35_HUMAN HLA class I histocompatibility antigen, B-35 alpha chain OS=Homo sapiens OX=9606 GN=HLA-B PE=1 SV=1;sp|P30498|1B78_HUMAN HLA class I histocompatibility antigen, B-78 alpha chain OS=Homo sapiens OX=9606 GN=HLA-B PE=1 SV=1;sp|P30495|1B56	0	84580000	73409000	132600000	123430000	148280000	305440000	333920000	321340000
P18621	60S ribosomal protein L17	RPL17	sp|P18621|RL17_HUMAN 60S ribosomal protein L17 OS=Homo sapiens OX=9606 GN=RPL17 PE=1 SV=3	95052000	73033000	81443000	78191000	65046000	70912000	91993000	85635000	92693000
P18669;Q8MKE8;P15259;Q8N0Y7	Phosphoglycerate mutase 1	PGAM1	sp|P18669|PGAM1_HUMAN Phosphoglycerate mutase 1 OS=Homo sapiens OX=9606 GN=PGAM1 PE=1 SV=2	0	0	0	86737000	101640000	0	57289000	0	64895000
P19338	Nucleolin	NCL	sp|P19338|NUCL_HUMAN Nucleolin OS=Homo sapiens OX=9606 GN=NCL PE=1 SV=3	70713000	20036000	36617000	0	0	0	17252000	16284000	18925000
P19367	Hexokinase-1	HK1	sp|P19367|HXK1_HUMAN Hexokinase-1 OS=Homo sapiens OX=9606 GN=HK1 PE=1 SV=3	0	0	0	0	0	0	38352000	40221000	29983000
P19623	Spermidine synthase	SRM	sp|P19623|SPEE_HUMAN Spermidine synthase OS=Homo sapiens OX=9606 GN=SRM PE=1 SV=1	29329000	44183000	33085000	27191000	0	26889000	0	22991000	0
P19801	Amiloride-sensitive amine oxidase [copper-containing]	AOC1	sp|P19801|AOC1_HUMAN Amiloride-sensitive amine oxidase [copper-containing] OS=Homo sapiens OX=9606 GN=AOC1 PE=1 SV=4	38674000	32159000	33431000	49468000	64811000	61357000	35625000	36821000	0
P23634;P20020;Q16720;Q01814	Plasma membrane calcium-transporting ATPase 4;Plasma membrane calcium-transporting ATPase 1;Plasma membrane calcium-transporting ATPase 3	Atp2b4;ATP2B4;ATP2B1;ATP2B3	sp|P23634|AT2B4_HUMAN Plasma membrane calcium-transporting ATPase 4 OS=Homo sapiens OX=9606 GN=ATP2B4 PE=1 SV=2;sp|P20020|AT2B1_HUMAN Plasma	0	34847000	27059000	0	0	26694000	67614000	0	70201000
P20337	Ras-related protein Rab-3B	RAB3B	sp|P20337|RAB3B_HUMAN Ras-related protein Rab-3B OS=Homo sapiens OX=9606 GN=RAB3B PE=1 SV=2	0	0	0	0	0	0	44966000	48393000	42916000
P20340;P17608;Q9NRW1;Q14964	Ras-related protein Rab-6A;GTP-binding protein ryh1;Ras-related protein Rab-6B	RAB6A;ryh1;RAB6B	sp|P20340|RAB6A_HUMAN Ras-related protein Rab-6A OS=Homo sapiens OX=9606 GN=RAB6A PE=1 SV=3;sp|P17608|RYH1_SCHPO GTP-binding protein ryh1 OS=Schizosaccharomyces pombe (strain 972 / ATCC 24843) OX=284812 GN=ryh1 PE=1 SV=1;sp|Q9NRW1|RAB6B_HUMAN Ras-related p	183390000	167960000	171350000	192960000	226330000	203400000	210180000	171620000	209620000
P20674	Cytochrome c oxidase subunit 5A, mitochondrial	COX5A	sp|P20674|COX5A_HUMAN Cytochrome c oxidase subunit 5A, mitochondrial OS=Homo sapiens OX=9606 GN=COX5A PE=1 SV=2	0	0	0	0	0	0	125150000	104950000	0
P20700	Lamin-B1	LMNB1	sp|P20700|LMNB1_HUMAN Lamin-B1 OS=Homo sapiens OX=9606 GN=LMNB1 PE=1 SV=2	0	0	0	0	0	0	32002000	29905000	28434000
P20908	Collagen alpha-1(V) chain	COL5A1	sp|P20908|CO5A1_HUMAN Collagen alpha-1(V) chain OS=Homo sapiens OX=9606 GN=COL5A1 PE=1 SV=3	1759200000	1667600000	1759700000	692760000	617270000	654060000	385910000	373150000	377930000
P21291	Cysteine and glycine-rich protein 1	CSRP1	sp|P21291|CSRP1_HUMAN Cysteine and glycine-rich protein 1 OS=Homo sapiens OX=9606 GN=CSRP1 PE=1 SV=3	0	0	0	0	38360000	40741000	0	0	0
P21333	Filamin-A	FLNA	sp|P21333|FLNA_HUMAN Filamin-A OS=Homo sapiens OX=9606 GN=FLNA PE=1 SV=4	3411100000	3585200000	3463700000	6935800000	6929900000	6905100000	3615700000	3593900000	3558500000
P21399	Cytoplasmic aconitate hydratase	ACO1	sp|P21399|ACOC_HUMAN Cytoplasmic aconitate hydratase OS=Homo sapiens OX=9606 GN=ACO1 PE=1 SV=3	0	0	0	0	0	0	0	12797000	0
P21589	5-nucleotidase	NT5E	sp|P21589|5NTD_HUMAN 5-nucleotidase OS=Homo sapiens OX=9606 GN=NT5E PE=1 SV=1	616780000	690140000	712030000	1121500000	1104200000	1047100000	7973700000	8169300000	7963300000
P21796	Voltage-dependent anion-selective channel protein 1	VDAC1	sp|P21796|VDAC1_HUMAN Voltage-dependent anion-selective channel protein 1 OS=Homo sapiens OX=9606 GN=VDAC1 PE=1 SV=2	5293100000	5948800000	5962000000	10924000000	10615000000	10435000000	18532000000	18895000000	18621000000
P21810	Biglycan	BGN	sp|P21810|PGS1_HUMAN Biglycan OS=Homo sapiens OX=9606 GN=BGN PE=1 SV=2	632630000	593380000	582400000	388500000	361140000	334640000	0	0	0
P21912	Succinate dehydrogenase [ubiquinone] iron-sulfur subunit, mitochondrial	SDHB	sp|P21912|SDHB_HUMAN Succinate dehydrogenase [ubiquinone] iron-sulfur subunit, mitochondrial OS=Homo sapiens OX=9606 GN=SDHB PE=1 SV=3	0	0	0	0	0	0	204040000	227730000	222560000
P21926	CD9 antigen	CD9	sp|P21926|CD9_HUMAN CD9 antigen OS=Homo sapiens OX=9606 GN=CD9 PE=1 SV=4	0	0	0	141010000	139880000	172700000	525730000	523850000	490700000
P21964;Q99028	Catechol O-methyltransferase	COMT	sp|P21964|COMT_HUMAN Catechol O-methyltransferase OS=Homo sapiens OX=9606 GN=COMT PE=1 SV=2;sp|Q99028|COMT_PIG Catechol O-methyltransferase (Fragment) OS=Sus scrofa OX=9823 GN=COMT PE=1 SV=1	0	0	0	0	0	0	42791000	44574000	34648000
P21980;P21981	Protein-glutamine gamma-glutamyltransferase 2	TGM2	sp|P21980|TGM2_HUMAN Protein-glutamine gamma-glutamyltransferase 2 OS=Homo sapiens OX=9606 GN=TGM2 PE=1 SV=2	6633300000	6677600000	6680500000	6080200000	6053000000	5957200000	6073800000	5970000000	6033100000
P22087;A6NHQ2	rRNA 2-O-methyltransferase fibrillarin;rRNA/tRNA 2-O-methyltransferase fibrillarin-like protein 1	FBL;FBLL1	sp|P22087|FBRL_HUMAN rRNA 2-O-methyltransferase fibrillarin OS=Homo sapiens OX=9606 GN=FBL PE=1 SV=2;sp|A6NHQ2|FBLL1_HUMAN rRNA/tRNA 2-O-methyltransferase fibrillarin-like protein 1 OS=Homo sapiens OX=9606 GN=FBLL1 PE=3 SV=2	0	0	0	0	0	0	20664000	17707000	0
P22105;Q16473	Tenascin-X	TNXB	sp|P22105|TENX_HUMAN Tenascin-X OS=Homo sapiens OX=9606 GN=TNXB PE=1 SV=4	0	0	0	11685000	0	16136000	492110000	393590000	414170000
P22234	Multifunctional protein ADE2;Phosphoribosylaminoimidazole-succinocarboxamide synthase;Phosphoribosylaminoimidazole carboxylase	PAICS	sp|P22234|PUR6_HUMAN Multifunctional protein ADE2 OS=Homo sapiens OX=9606 GN=PAICS PE=1 SV=3	0	0	0	0	24425000	0	0	0	0
P22314	Ubiquitin-like modifier-activating enzyme 1	UBA1	sp|P22314|UBA1_HUMAN Ubiquitin-like modifier-activating enzyme 1 OS=Homo sapiens OX=9606 GN=UBA1 PE=1 SV=3	112900000	147610000	108890000	57003000	52580000	52334000	88635000	109480000	102690000
P22392;O60361;P15531	Nucleoside diphosphate kinase B;Putative nucleoside diphosphate kinase	NME2;NME2P1	sp|P22392|NDKB_HUMAN Nucleoside diphosphate kinase B OS=Homo sapiens OX=9606 GN=NME2 PE=1 SV=1;sp|O60361|NDK8_HUMAN Putative nucleoside diphosphate kinase OS=Homo sapiens OX=9606 GN=NME2P1 PE=5 SV=1	69546000	78063000	71386000	65236000	63707000	57386000	62183000	40081000	49461000
P22626	Heterogeneous nuclear ribonucleoproteins A2/B1	HNRNPA2B1	sp|P22626|ROA2_HUMAN Heterogeneous nuclear ribonucleoproteins A2/B1 OS=Homo sapiens OX=9606 GN=HNRNPA2B1 PE=1 SV=2	69531000	58015000	66019000	0	44323000	0	86338000	68271000	64017000
P23142	Fibulin-1	FBLN1	sp|P23142|FBLN1_HUMAN Fibulin-1 OS=Homo sapiens OX=9606 GN=FBLN1 PE=1 SV=4	72211000	71398000	86058000	66108000	73989000	75372000	193900000	201150000	187000000
P23284	Peptidyl-prolyl cis-trans isomerase B	PPIB	sp|P23284|PPIB_HUMAN Peptidyl-prolyl cis-trans isomerase B OS=Homo sapiens OX=9606 GN=PPIB PE=1 SV=2	335550000	326230000	266830000	205120000	210790000	209600000	312630000	309440000	292460000
P23396;Q06559	40S ribosomal protein S3	RPS3;RpS3	sp|P23396|RS3_HUMAN 40S ribosomal protein S3 OS=Homo sapiens OX=9606 GN=RPS3 PE=1 SV=2;sp|Q06559|RS3_DROME 40S ribosomal protein S3 OS=Drosophila melanogaster OX=7227 GN=RpS3 PE=1 SV=1	471650000	463510000	417340000	446520000	474690000	466770000	407860000	430570000	415250000
P23528;Q9Y281	Cofilin-1	CFL1	sp|P23528|COF1_HUMAN Cofilin-1 OS=Homo sapiens OX=9606 GN=CFL1 PE=1 SV=3	683970000	698540000	711530000	465770000	522470000	492710000	583260000	607780000	618400000
P24390	ER lumen protein-retaining receptor 1	Kdelr1;KDELR1	sp|P24390|ERD21_HUMAN ER lumen protein-retaining receptor 1 OS=Homo sapiens OX=9606 GN=KDELR1 PE=1 SV=1	168860000	51177000	44640000	0	54058000	55573000	54961000	58256000	58915000
P24821	Tenascin	TNC	sp|P24821|TENA_HUMAN Tenascin OS=Homo sapiens OX=9606 GN=TNC PE=1 SV=3	104340000000	97655000000	100270000000	18028000000	17992000000	17536000000	18085000000	18534000000	18339000000
P25398	40S ribosomal protein S12	RPS12	sp|P25398|RS12_HUMAN 40S ribosomal protein S12 OS=Homo sapiens OX=9606 GN=RPS12 PE=1 SV=3	0	0	0	0	0	0	0	0	30688000
P25787	Proteasome subunit alpha type-2	PSMA2	sp|P25787|PSA2_HUMAN Proteasome subunit alpha type-2 OS=Homo sapiens OX=9606 GN=PSMA2 PE=1 SV=2	597450000	599400000	646350000	0	0	413990000	584160000	529620000	503560000
P25788	Proteasome subunit alpha type-3	PSMA3	sp|P25788|PSA3_HUMAN Proteasome subunit alpha type-3 OS=Homo sapiens OX=9606 GN=PSMA3 PE=1 SV=2	0	0	0	0	0	0	0	0	31847000
P25940	Collagen alpha-3(V) chain	COL5A3	sp|P25940|CO5A3_HUMAN Collagen alpha-3(V) chain OS=Homo sapiens OX=9606 GN=COL5A3 PE=1 SV=3	0	0	17498000	0	0	0	0	0	0
P26022	Pentraxin-related protein PTX3	PTX3	sp|P26022|PTX3_HUMAN Pentraxin-related protein PTX3 OS=Homo sapiens OX=9606 GN=PTX3 PE=1 SV=3	1314000000	1246700000	1246800000	413850000	383400000	375970000	46793000	55288000	48021000
P26038;Q2HJ49;O35763;P26042;P31977;P26040;P15311	Moesin	Msn;MSN	sp|P26038|MOES_HUMAN Moesin OS=Homo sapiens OX=9606 GN=MSN PE=1 SV=3;sp|Q2HJ49|MOES_BOVIN Moesin OS=Bos taurus OX=9913 GN=MSN PE=2 SV=3;sp|O35763|MOES_RAT Moesin OS=Rattus norvegicus OX=	569960000	626480000	650120000	494930000	463020000	505980000	944060000	992880000	940390000
P26373	60S ribosomal protein L13	RPL13	sp|P26373|RL13_HUMAN 60S ribosomal protein L13 OS=Homo sapiens OX=9606 GN=RPL13 PE=1 SV=4	156550000	174200000	188220000	183110000	174690000	192880000	277380000	213150000	204710000
P26599	Polypyrimidine tract-binding protein 1	PTBP1	sp|P26599|PTBP1_HUMAN Polypyrimidine tract-binding protein 1 OS=Homo sapiens OX=9606 GN=PTBP1 PE=1 SV=1	104240000	104840000	109040000	30609000	31564000	31475000	76459000	82725000	65396000
P26640	Valine--tRNA ligase	VARS	sp|P26640|SYVC_HUMAN Valine--tRNA ligase OS=Homo sapiens OX=9606 GN=VARS PE=1 SV=4	43301000	27576000	27259000	0	0	0	21194000	20972000	20527000
P26641	Elongation factor 1-gamma	EEF1G	sp|P26641|EF1G_HUMAN Elongation factor 1-gamma OS=Homo sapiens OX=9606 GN=EEF1G PE=1 SV=3	339530000	385190000	408360000	219390000	214230000	233070000	170850000	176310000	171870000
P27105	Erythrocyte band 7 integral membrane protein	STOM	sp|P27105|STOM_HUMAN Erythrocyte band 7 integral membrane protein OS=Homo sapiens OX=9606 GN=STOM PE=1 SV=3	387000000	408130000	443110000	717230000	739940000	653470000	1693600000	1732500000	1628800000
P27348;Q04917;P31946;P61981	14-3-3 protein theta	YWHAQ	sp|P27348|1433T_HUMAN 14-3-3 protein theta OS=Homo sapiens OX=9606 GN=YWHAQ PE=1 SV=1	62492000	59501000	65103000	0	0	0	65519000	78792000	70755000
P27487;P81425	Dipeptidyl peptidase 4;Dipeptidyl peptidase 4 membrane form;Dipeptidyl peptidase 4 soluble form	DPP4	sp|P27487|DPP4_HUMAN Dipeptidyl peptidase 4 OS=Homo sapiens OX=9606 GN=DPP4 PE=1 SV=2	200630000	264580000	224940000	2123000000	2098100000	2024200000	8026900000	7369700000	7281000000
P27635;Q96L21;O61231	60S ribosomal protein L10;60S ribosomal protein L10-like	rpl10;RPL10;RPL10L;RpL10	sp|P27635|RL10_HUMAN 60S ribosomal protein L10 OS=Homo sapiens OX=9606 GN=RPL10 PE=1 SV=4;sp|Q96L21|RL10L_HUMAN 60S ribosomal protein L10-like OS=Homo sapiens OX=9606	62024000	69094000	65381000	59682000	56196000	56951000	81335000	67642000	64922000
P27658	Collagen alpha-1(VIII) chain;Vastatin	COL8A1	sp|P27658|CO8A1_HUMAN Collagen alpha-1(VIII) chain OS=Homo sapiens OX=9606 GN=COL8A1 PE=1 SV=2	429410000	463530000	480010000	450460000	413660000	384250000	0	0	0
P27708	CAD protein;Glutamine-dependent carbamoyl-phosphate synthase;Aspartate carbamoyltransferase;Dihydroorotase	CAD	sp|P27708|PYR1_HUMAN CAD protein OS=Homo sapiens OX=9606 GN=CAD PE=1 SV=3	107420000	80019000	119700000	45875000	37698000	58634000	93114000	75083000	99167000
P27797;P29413	Calreticulin	CALR	sp|P27797|CALR_HUMAN Calreticulin OS=Homo sapiens OX=9606 GN=CALR PE=1 SV=1	50818000	50504000	56472000	63953000	68285000	66456000	108170000	137060000	110760000
P27824;P35565;P35564	Calnexin	CANX;Canx	sp|P27824|CALX_HUMAN Calnexin OS=Homo sapiens OX=9606 GN=CANX PE=1 SV=2;sp|P35565|CALX_RAT Calnexin OS=Rattus norvegicus OX=10116 GN=Canx PE=1 SV=1	135510000	150970000	147230000	128520000	113000000	111320000	127700000	150820000	120590000
P28300	Protein-lysine 6-oxidase	LOX	sp|P28300|LYOX_HUMAN Protein-lysine 6-oxidase OS=Homo sapiens OX=9606 GN=LOX PE=1 SV=2	16948000	0	17900000	32826000	22735000	0	0	0	0
P29401	Transketolase	TKT	sp|P29401|TKT_HUMAN Transketolase OS=Homo sapiens OX=9606 GN=TKT PE=1 SV=3	0	0	0	0	0	0	34090000	29134000	31622000
P30041;O35244	Peroxiredoxin-6	PRDX6	sp|P30041|PRDX6_HUMAN Peroxiredoxin-6 OS=Homo sapiens OX=9606 GN=PRDX6 PE=1 SV=3	250830000	282400000	275870000	74524000	69407000	67545000	63372000	62464000	70797000
P30048	Thioredoxin-dependent peroxide reductase, mitochondrial	PRDX3	sp|P30048|PRDX3_HUMAN Thioredoxin-dependent peroxide reductase, mitochondrial OS=Homo sapiens OX=9606 GN=PRDX3 PE=1 SV=3	0	0	45490000	78390000	72420000	58441000	54531000	56422000	62428000
P30050	60S ribosomal protein L12	RPL12	sp|P30050|RL12_HUMAN 60S ribosomal protein L12 OS=Homo sapiens OX=9606 GN=RPL12 PE=1 SV=1	128850000	172440000	137670000	159770000	179490000	163160000	185490000	185190000	211180000
P30101;P38657	Protein disulfide-isomerase A3	PDIA3	sp|P30101|PDIA3_HUMAN Protein disulfide-isomerase A3 OS=Homo sapiens OX=9606 GN=PDIA3 PE=1 SV=4	0	0	0	77014000	63871000	65033000	67198000	66727000	67011000
Q95365;Q29836;P30475	HLA class I histocompatibility antigen, B-38 alpha chain;HLA class I histocompatibility antigen, B-67 alpha chain;HLA class I histocompatibility antigen, B-39 alpha chain	HLA-B	sp|Q95365|1B38_HUMAN HLA class I histocompatibility antigen, B-38 alpha chain OS=Homo sapiens OX=9606 GN=HLA-B PE=1 SV=1;sp|Q29836|1B67_HUMAN HLA class I histocompatibility antigen, B-67 alpha chain OS=Homo sapiens OX=9606 GN=HLA-B PE=1 SV=1;sp|P30475|1B39	0	0	0	50179000	0	49285000	0	0	0
P30536	Translocator protein	TSPO	sp|P30536|TSPO_HUMAN Translocator protein OS=Homo sapiens OX=9606 GN=TSPO PE=1 SV=3	148850000	166810000	154440000	99872000	97279000	96195000	349360000	352260000	348450000
P31040;P31039;Q7ZVF3;Q94523	Succinate dehydrogenase [ubiquinone] flavoprotein subunit, mitochondrial	SDHA	sp|P31040|SDHA_HUMAN Succinate dehydrogenase [ubiquinone] flavoprotein subunit, mitochondrial OS=Homo sapiens OX=9606 GN=SDHA PE=1 SV=2;sp|P31039|SDHA_BOVIN Succinate dehydrogenase [ubiquinone] flavoprotein subunit, mitochondrial OS=Bos taurus OX=9913 GN=S	0	0	0	40512000	30455000	37190000	374960000	389440000	377370000
P31939	Bifunctional purine biosynthesis protein PURH;Phosphoribosylaminoimidazolecarboxamide formyltransferase;IMP cyclohydrolase	ATIC	sp|P31939|PUR9_HUMAN Bifunctional purine biosynthesis protein PURH OS=Homo sapiens OX=9606 GN=ATIC PE=1 SV=3	0	0	0	0	0	0	18288000	0	18877000
P31943;P70333;P55795	Heterogeneous nuclear ribonucleoprotein H;Heterogeneous nuclear ribonucleoprotein H, N-terminally processed;Heterogeneous nuclear ribonucleoprotein H2	HNRNPH1;Hnrnph2;HNRNPH2	sp|P31943|HNRH1_HUMAN Heterogeneous nuclear ribonucleoprotein H OS=Homo sapiens OX=9606 GN=HNRNPH1 PE=1 SV=4;sp|P70333|HNRH2_MOUSE Heterogeneous nuclear ribonucleoprotein H2 OS=Mus musculus OX=10090 GN=Hnrnph2 PE=1 SV=1;sp|P55795|HNRH2_HUMAN Heterogeneous	0	0	84787000	0	0	0	46260000	74649000	73352000
P32969	60S ribosomal protein L9	RPL9	sp|P32969|RL9_HUMAN 60S ribosomal protein L9 OS=Homo sapiens OX=9606 GN=RPL9 PE=1 SV=1	139550000	168410000	155760000	109990000	118770000	96464000	146480000	140750000	136110000
P35232	Prohibitin	PHB	sp|P35232|PHB_HUMAN Prohibitin OS=Homo sapiens OX=9606 GN=PHB PE=1 SV=1	241890000	223630000	257570000	89424000	94366000	105920000	184340000	179570000	183380000
P35241	Radixin	RDX	sp|P35241|RADI_HUMAN Radixin OS=Homo sapiens OX=9606 GN=RDX PE=1 SV=1	0	0	0	0	0	0	32185000	29272000	26201000
P35268	60S ribosomal protein L22	RPL22	sp|P35268|RL22_HUMAN 60S ribosomal protein L22 OS=Homo sapiens OX=9606 GN=RPL22 PE=1 SV=2	141520000	161930000	151290000	120190000	124990000	128740000	136790000	142300000	148130000
P35442	Thrombospondin-2	THBS2	sp|P35442|TSP2_HUMAN Thrombospondin-2 OS=Homo sapiens OX=9606 GN=THBS2 PE=1 SV=2	64347000	51628000	53783000	582320000	548950000	631660000	37773000	37788000	37474000
P35443;CON__ENSEMBL:ENSBTAP00000006074;P49747	Thrombospondin-4;Cartilage oligomeric matrix protein	THBS4;COMP	sp|P35443|TSP4_HUMAN Thrombospondin-4 OS=Homo sapiens OX=9606 GN=THBS4 PE=1 SV=2;;sp|P49747|COMP_HUMAN Cartilage oligomeric matrix protein OS=Homo sapiens OX=9606 GN=COMP PE=1 SV=2	58257000	0	0	0	0	0	0	0	0
P35555	Fibrillin-1	FBN1	sp|P35555|FBN1_HUMAN Fibrillin-1 OS=Homo sapiens OX=9606 GN=FBN1 PE=1 SV=3	33819000000	37353000000	37210000000	182870000000	186950000000	188340000000	106020000000	104220000000	106980000000
P35556	Fibrillin-2	FBN2	sp|P35556|FBN2_HUMAN Fibrillin-2 OS=Homo sapiens OX=9606 GN=FBN2 PE=1 SV=3	2254900000	2800200000	2689000000	283030000	152790000	106030000	21873000000	21303000000	20973000000
P35579	Myosin-9	MYH9	sp|P35579|MYH9_HUMAN Myosin-9 OS=Homo sapiens OX=9606 GN=MYH9 PE=1 SV=4	6316700000	6730900000	6794700000	7757700000	7806400000	7935800000	6784600000	6721100000	6571400000
P35580	Myosin-10	MYH10	sp|P35580|MYH10_HUMAN Myosin-10 OS=Homo sapiens OX=9606 GN=MYH10 PE=1 SV=3	1969700000	2469300000	2412100000	5046500000	4935600000	4512100000	2450100000	2481400000	2413600000
P35610;Q61263	Sterol O-acyltransferase 1	SOAT1;Soat1	sp|P35610|SOAT1_HUMAN Sterol O-acyltransferase 1 OS=Homo sapiens OX=9606 GN=SOAT1 PE=1 SV=3;sp|Q61263|SOAT1_MOUSE Sterol O-acyltransferase 1 OS=Mus musculus OX=10090 GN=Soat1 PE=1 SV=2	0	24416000	23615000	0	0	0	34728000	0	0
P35613	Basigin	BSG	sp|P35613|BASI_HUMAN Basigin OS=Homo sapiens OX=9606 GN=BSG PE=1 SV=2	21206000	25874000	33927000	114620000	111820000	54105000	248180000	248480000	214270000
P35625;P39876;P79121	Metalloproteinase inhibitor 3	TIMP3;Timp3	sp|P35625|TIMP3_HUMAN Metalloproteinase inhibitor 3 OS=Homo sapiens OX=9606 GN=TIMP3 PE=1 SV=2;sp|P39876|TIMP3_MOUSE Metalloproteinase inhibitor 3 OS=Mus musculus OX=10090 GN=Timp3 PE=1 SV=1;sp|P79121|TIMP3_BOVIN Metalloproteinase inhibitor 3 OS=Bos taurus	121290000	127020000	133100000	205910000	427430000	414030000	0	56871000	0
P36578;P09180	60S ribosomal protein L4	RPL4	sp|P36578|RL4_HUMAN 60S ribosomal protein L4 OS=Homo sapiens OX=9606 GN=RPL4 PE=1 SV=5	847790000	981210000	909890000	747550000	695000000	729610000	929420000	984330000	973470000
P37802	Transgelin-2	TAGLN2	sp|P37802|TAGL2_HUMAN Transgelin-2 OS=Homo sapiens OX=9606 GN=TAGLN2 PE=1 SV=3	0	0	0	57868000	58988000	54065000	0	29351000	0
P38646	Stress-70 protein, mitochondrial	HSPA9	sp|P38646|GRP75_HUMAN Stress-70 protein, mitochondrial OS=Homo sapiens OX=9606 GN=HSPA9 PE=1 SV=2	0	0	0	0	0	0	0	0	18066000
P39023;Q92901	60S ribosomal protein L3	RPL3	sp|P39023|RL3_HUMAN 60S ribosomal protein L3 OS=Homo sapiens OX=9606 GN=RPL3 PE=1 SV=2	370040000	379320000	356150000	348360000	345790000	327310000	517810000	482010000	445220000
P39059	Collagen alpha-1(XV) chain;Restin;Restin-2;Restin-3;Restin-4	COL15A1	sp|P39059|COFA1_HUMAN Collagen alpha-1(XV) chain OS=Homo sapiens OX=9606 GN=COL15A1 PE=1 SV=2	0	0	0	98059000	95562000	166580000	0	0	29857000
P39060	Collagen alpha-1(XVIII) chain;Endostatin	COL18A1	sp|P39060|COIA1_HUMAN Collagen alpha-1(XVIII) chain OS=Homo sapiens OX=9606 GN=COL18A1 PE=1 SV=5	1827800000	1524700000	1565900000	404110000	444810000	486150000	40354000	44506000	39660000
P40227	T-complex protein 1 subunit zeta	CCT6A	sp|P40227|TCPZ_HUMAN T-complex protein 1 subunit zeta OS=Homo sapiens OX=9606 GN=CCT6A PE=1 SV=3	49460000	52315000	60504000	29279000	0	32708000	34186000	26385000	26614000
P40261	Nicotinamide N-methyltransferase	NNMT	sp|P40261|NNMT_HUMAN Nicotinamide N-methyltransferase OS=Homo sapiens OX=9606 GN=NNMT PE=1 SV=1	145790000	186560000	176010000	67537000	79387000	62826000	0	0	0
P40429;Q6NVV1	60S ribosomal protein L13a	RPL13A	sp|P40429|RL13A_HUMAN 60S ribosomal protein L13a OS=Homo sapiens OX=9606 GN=RPL13A PE=1 SV=2	1180500000	1358400000	1346000000	1723100000	1703200000	1802900000	1270200000	1269300000	1280700000
P40616	ADP-ribosylation factor-like protein 1	ARL1	sp|P40616|ARL1_HUMAN ADP-ribosylation factor-like protein 1 OS=Homo sapiens OX=9606 GN=ARL1 PE=1 SV=1	89221000	90145000	77440000	84098000	77092000	76037000	64555000	67096000	60460000
P40763	Signal transducer and activator of transcription 3	STAT3	sp|P40763|STAT3_HUMAN Signal transducer and activator of transcription 3 OS=Homo sapiens OX=9606 GN=STAT3 PE=1 SV=2	0	24400000	0	0	0	0	0	0	0
P40926	Malate dehydrogenase, mitochondrial	MDH2	sp|P40926|MDHM_HUMAN Malate dehydrogenase, mitochondrial OS=Homo sapiens OX=9606 GN=MDH2 PE=1 SV=3	0	38598000	0	0	0	33581000	28253000	0	0
P40939	Trifunctional enzyme subunit alpha, mitochondrial;Long-chain enoyl-CoA hydratase;Long chain 3-hydroxyacyl-CoA dehydrogenase	HADHA	sp|P40939|ECHA_HUMAN Trifunctional enzyme subunit alpha, mitochondrial OS=Homo sapiens OX=9606 GN=HADHA PE=1 SV=2	211690000	202120000	218770000	99723000	73783000	80558000	99747000	113070000	105700000
P41250;Q9CZD3	Glycine--tRNA ligase	GARS	sp|P41250|GARS_HUMAN Glycine--tRNA ligase OS=Homo sapiens OX=9606 GN=GARS PE=1 SV=3	55250000	78724000	56645000	60160000	63357000	53511000	44281000	41494000	42208000
P41252	Isoleucine--tRNA ligase, cytoplasmic	IARS	sp|P41252|SYIC_HUMAN Isoleucine--tRNA ligase, cytoplasmic OS=Homo sapiens OX=9606 GN=IARS PE=1 SV=2	41053000	39597000	42278000	55717000	50873000	52396000	46207000	40935000	38384000
P42224;P42225	Signal transducer and activator of transcription 1-alpha/beta	STAT1	sp|P42224|STAT1_HUMAN Signal transducer and activator of transcription 1-alpha/beta OS=Homo sapiens OX=9606 GN=STAT1 PE=1 SV=2	30346000	38389000	40881000	51762000	46864000	46623000	56134000	44684000	48871000
P42345	Serine/threonine-protein kinase mTOR	MTOR	sp|P42345|MTOR_HUMAN Serine/threonine-protein kinase mTOR OS=Homo sapiens OX=9606 GN=MTOR PE=1 SV=1	0	0	0	0	0	0	0	0	10355000
P42356;A4QPH2;Q8N8J0	Phosphatidylinositol 4-kinase alpha	PI4KA	sp|P42356|PI4KA_HUMAN Phosphatidylinositol 4-kinase alpha OS=Homo sapiens OX=9606 GN=PI4KA PE=1 SV=4	37850000	37084000	34952000	20733000	24959000	25280000	48957000	54561000	57058000
P42677	40S ribosomal protein S27	RPS27	sp|P42677|RS27_HUMAN 40S ribosomal protein S27 OS=Homo sapiens OX=9606 GN=RPS27 PE=1 SV=3	76265000	68836000	83089000	101370000	98167000	97513000	81100000	89156000	86876000
P42704	Leucine-rich PPR motif-containing protein, mitochondrial	LRPPRC	sp|P42704|LPPRC_HUMAN Leucine-rich PPR motif-containing protein, mitochondrial OS=Homo sapiens OX=9606 GN=LRPPRC PE=1 SV=3	19274000	17570000	18228000	0	0	0	12379000	11015000	0
P43235	Cathepsin K	CTSK	sp|P43235|CATK_HUMAN Cathepsin K OS=Homo sapiens OX=9606 GN=CTSK PE=1 SV=1	0	0	0	0	0	0	151360000	152580000	159410000
P43243	Matrin-3	MATR3	sp|P43243|MATR3_HUMAN Matrin-3 OS=Homo sapiens OX=9606 GN=MATR3 PE=1 SV=2	40012000	53352000	50328000	29955000	27920000	28674000	57025000	46603000	49119000
P43304	Glycerol-3-phosphate dehydrogenase, mitochondrial	GPD2	sp|P43304|GPDM_HUMAN Glycerol-3-phosphate dehydrogenase, mitochondrial OS=Homo sapiens OX=9606 GN=GPD2 PE=1 SV=3	0	0	0	0	0	0	0	0	7986000
P43307	Translocon-associated protein subunit alpha	SSR1	sp|P43307|SSRA_HUMAN Translocon-associated protein subunit alpha OS=Homo sapiens OX=9606 GN=SSR1 PE=1 SV=3	129260000	97202000	92305000	67476000	64812000	56062000	92783000	95881000	102250000
P45880	Voltage-dependent anion-selective channel protein 2	VDAC2	sp|P45880|VDAC2_HUMAN Voltage-dependent anion-selective channel protein 2 OS=Homo sapiens OX=9606 GN=VDAC2 PE=1 SV=2	458640000	506280000	451790000	814310000	710470000	760780000	3311700000	3300100000	3200000000
P46776;P14115	60S ribosomal protein L27a	RPL27A;Rpl27a	sp|P46776|RL27A_HUMAN 60S ribosomal protein L27a OS=Homo sapiens OX=9606 GN=RPL27A PE=1 SV=2;sp|P14115|RL27A_MOUSE 60S ribosomal protein L27a OS=Mus musculus OX=10090 GN=Rpl27a PE=1 SV=5	245620000	264250000	258640000	240630000	270100000	287200000	327890000	379480000	333490000
P46777	60S ribosomal protein L5	RPL5	sp|P46777|RL5_HUMAN 60S ribosomal protein L5 OS=Homo sapiens OX=9606 GN=RPL5 PE=1 SV=3	343840000	374890000	360600000	229820000	233000000	220490000	322490000	322460000	337540000
P46779	60S ribosomal protein L28	RPL28	sp|P46779|RL28_HUMAN 60S ribosomal protein L28 OS=Homo sapiens OX=9606 GN=RPL28 PE=1 SV=3	153510000	155360000	141300000	197260000	194130000	235190000	132100000	115270000	107320000
P46781;P55935	40S ribosomal protein S9	RPS9	sp|P46781|RS9_HUMAN 40S ribosomal protein S9 OS=Homo sapiens OX=9606 GN=RPS9 PE=1 SV=3	489020000	498740000	503990000	414280000	381890000	378810000	421900000	414780000	416760000
P46782;Q24186	40S ribosomal protein S5;40S ribosomal protein S5, N-terminally processed;40S ribosomal protein S5a	RPS5;RpS5a	sp|P46782|RS5_HUMAN 40S ribosomal protein S5 OS=Homo sapiens OX=9606 GN=RPS5 PE=1 SV=4;sp|Q24186|RS5A_DROME 40S ribosomal protein S5a OS=Drosophila melanogaster OX=7227 GN=RpS5a PE=1 SV=1	384930000	275820000	266390000	182970000	183190000	164880000	178130000	179600000	151320000
P46821;P78559	Microtubule-associated protein 1B;MAP1B heavy chain;MAP1 light chain LC1	MAP1B	sp|P46821|MAP1B_HUMAN Microtubule-associated protein 1B OS=Homo sapiens OX=9606 GN=MAP1B PE=1 SV=2	0	0	0	38106000	59675000	42208000	79935000	77238000	75823000
P46940	Ras GTPase-activating-like protein IQGAP1	IQGAP1	sp|P46940|IQGA1_HUMAN Ras GTPase-activating-like protein IQGAP1 OS=Homo sapiens OX=9606 GN=IQGAP1 PE=1 SV=1	287280000	289550000	295800000	173360000	209610000	222120000	283790000	297770000	299040000
P46977	Dolichyl-diphosphooligosaccharide--protein glycosyltransferase subunit STT3A	Stt3a;STT3A	sp|P46977|STT3A_HUMAN Dolichyl-diphosphooligosaccharide--protein glycosyltransferase subunit STT3A OS=Homo sapien	626390000	608450000	659480000	730240000	664880000	719130000	473360000	440760000	459430000
P48444	Coatomer subunit delta	ARCN1	sp|P48444|COPD_HUMAN Coatomer subunit delta OS=Homo sapiens OX=9606 GN=ARCN1 PE=1 SV=1	28939000	0	28039000	24843000	0	0	23613000	21604000	21689000
P48681	Nestin	NES	sp|P48681|NEST_HUMAN Nestin OS=Homo sapiens OX=9606 GN=NES PE=1 SV=2	34691000	60295000	39761000	0	0	0	14826000	0	0
P48735	Isocitrate dehydrogenase [NADP], mitochondrial	IDH2	sp|P48735|IDHP_HUMAN Isocitrate dehydrogenase [NADP], mitochondrial OS=Homo sapiens OX=9606 GN=IDH2 PE=1 SV=2	47784000	50617000	65130000	0	0	0	0	0	0
P49257	Protein ERGIC-53	LMAN1	sp|P49257|LMAN1_HUMAN Protein ERGIC-53 OS=Homo sapiens OX=9606 GN=LMAN1 PE=1 SV=2	136940000	87295000	71491000	103090000	94121000	90652000	172870000	187440000	186220000
P49327	Fatty acid synthase;[Acyl-carrier-protein] S-acetyltransferase;[Acyl-carrier-protein] S-malonyltransferase;3-oxoacyl-[acyl-carrier-protein] synthase;3-oxoacyl-[acyl-carrier-protein] reductase;3-hydroxyacyl-[acyl-carrier-protein] dehydratase;Enoyl-[acyl-carrier-protein] reductase;Oleoyl-[acyl-carrier-protein] hydrolase	FASN	sp|P49327|FAS_HUMAN Fatty acid synthase OS=Homo sapiens OX=9606 GN=FASN PE=1 SV=3	894420000	918680000	892660000	943470000	926540000	959060000	1182900000	1172300000	1159300000
P49368	T-complex protein 1 subunit gamma	CCT3	sp|P49368|TCPG_HUMAN T-complex protein 1 subunit gamma OS=Homo sapiens OX=9606 GN=CCT3 PE=1 SV=4	72074000	48264000	75530000	27554000	0	26718000	24817000	24288000	22937000
P49411	Elongation factor Tu, mitochondrial	TUFM	sp|P49411|EFTU_HUMAN Elongation factor Tu, mitochondrial OS=Homo sapiens OX=9606 GN=TUFM PE=1 SV=2	109320000	140960000	127260000	42195000	33612000	34455000	52032000	56229000	53797000
P49720	Proteasome subunit beta type-3	PSMB3	sp|P49720|PSB3_HUMAN Proteasome subunit beta type-3 OS=Homo sapiens OX=9606 GN=PSMB3 PE=1 SV=2	32430000	25487000	0	0	0	0	31966000	30209000	33552000
P49755;Q90515;O35587;Q63584	Transmembrane emp24 domain-containing protein 10	TMED10;Tmed10	sp|P49755|TMEDA_HUMAN Transmembrane emp24 domain-containing protein 10 OS=Homo sapiens OX=9606 GN=TMED10 PE=1 SV=2;sp|Q90515|TMEDA_TAKRU Transmembrane emp24 domain-containing protein 10 OS=Takifugu rubripes OX=31033 GN=tmed10 PE=3 SV=1;sp|O35587|TMEDA_MESA	70758000	80644000	78043000	68992000	75241000	86684000	103200000	109580000	105750000
P50395;P60028;P50398;P31150	Rab GDP dissociation inhibitor beta	GDI2	sp|P50395|GDIB_HUMAN Rab GDP dissociation inhibitor beta OS=Homo sapiens OX=9606 GN=GDI2 PE=1 SV=2	56123000	90636000	88547000	55384000	55962000	57673000	60814000	54181000	50505000
P50416	Carnitine O-palmitoyltransferase 1, liver isoform	CPT1A	sp|P50416|CPT1A_HUMAN Carnitine O-palmitoyltransferase 1, liver isoform OS=Homo sapiens OX=9606 GN=CPT1A PE=1 SV=2	0	0	0	29577000	26783000	26175000	31515000	24099000	29539000
P50454	Serpin H1	SERPINH1	sp|P50454|SERPH_HUMAN Serpin H1 OS=Homo sapiens OX=9606 GN=SERPINH1 PE=1 SV=2	976240000	1077100000	1092400000	767830000	698950000	699170000	426080000	444190000	430360000
P50914;P55841	60S ribosomal protein L14	RPL14	sp|P50914|RL14_HUMAN 60S ribosomal protein L14 OS=Homo sapiens OX=9606 GN=RPL14 PE=1 SV=4	364480000	355060000	320150000	221280000	201580000	212240000	329470000	305060000	316060000
P50991	T-complex protein 1 subunit delta	CCT4	sp|P50991|TCPD_HUMAN T-complex protein 1 subunit delta OS=Homo sapiens OX=9606 GN=CCT4 PE=1 SV=4	80979000	96431000	96801000	29765000	29471000	24964000	46123000	36971000	39640000
P51148	Ras-related protein Rab-5C	RAB5C	sp|P51148|RAB5C_HUMAN Ras-related protein Rab-5C OS=Homo sapiens OX=9606 GN=RAB5C PE=1 SV=2	47521000	60565000	50663000	35963000	0	0	64933000	62503000	79097000
P51149	Ras-related protein Rab-7a	RAB7A	sp|P51149|RAB7A_HUMAN Ras-related protein Rab-7a OS=Homo sapiens OX=9606 GN=RAB7A PE=1 SV=1	238420000	286660000	313020000	487600000	456310000	458610000	470350000	510830000	486140000
P51571;Q62186	Translocon-associated protein subunit delta	SSR4	sp|P51571|SSRD_HUMAN Translocon-associated protein subunit delta OS=Homo sapiens OX=9606 GN=SSR4 PE=1 SV=1	83854000	88389000	79994000	195420000	200440000	200140000	84218000	69842000	87814000
P51572	B-cell receptor-associated protein 31	BCAP31	sp|P51572|BAP31_HUMAN B-cell receptor-associated protein 31 OS=Homo sapiens OX=9606 GN=BCAP31 PE=1 SV=3	0	0	0	0	0	0	54950000	55310000	57714000
P51636	Caveolin-2	CAV2	sp|P51636|CAV2_HUMAN Caveolin-2 OS=Homo sapiens OX=9606 GN=CAV2 PE=1 SV=2	28213000	33485000	33009000	34344000	34039000	37642000	117550000	108510000	75082000
P51659	Peroxisomal multifunctional enzyme type 2;(3R)-hydroxyacyl-CoA dehydrogenase;Enoyl-CoA hydratase 2	HSD17B4	sp|P51659|DHB4_HUMAN Peroxisomal multifunctional enzyme type 2 OS=Homo sapiens OX=9606 GN=HSD17B4 PE=1 SV=3	51012000	74057000	79432000	55835000	42251000	45967000	73360000	65560000	71683000
P05141	ADP/ATP translocase 2;ADP/ATP translocase 2, N-terminally processed	Slc25a5;SLC25A5	sp|P05141|ADT2_HUMAN ADP/ATP translocase 2 OS=Homo sapiens OX=9606 GN=SLC25A5 PE=1 SV=7	228430000	244880000	247530000	168160000	190740000	184030000	207830000	203210000	205540000
P52272	Heterogeneous nuclear ribonucleoprotein M	HNRNPM	sp|P52272|HNRPM_HUMAN Heterogeneous nuclear ribonucleoprotein M OS=Homo sapiens OX=9606 GN=HNRNPM PE=1 SV=3	77218000	96545000	95620000	52237000	0	62403000	83716000	78417000	87119000
P52565;Q99PT1;Q5XI73	Rho GDP-dissociation inhibitor 1	ARHGDIA;Arhgdia	sp|P52565|GDIR1_HUMAN Rho GDP-dissociation inhibitor 1 OS=Homo sapiens OX=9606 GN=ARHGDIA PE=1 SV=3;sp|Q99PT1|GDIR1_MOUSE Rho GDP-dissociation inhibitor 1 OS=Mus musculus OX=10090 GN=Arhgdia PE=1 SV=3;sp|Q5XI73|GDIR1_RAT Rho GDP-dissociation inhibitor 1 OS	0	0	0	0	51586000	0	74921000	78289000	69488000
P52630	Signal transducer and activator of transcription 2	STAT2	sp|P52630|STAT2_HUMAN Signal transducer and activator of transcription 2 OS=Homo sapiens OX=9606 GN=STAT2 PE=1 SV=1	19947000	27138000	15915000	0	0	0	11731000	9599400	9681500
P52907;P47755	F-actin-capping protein subunit alpha-1;F-actin-capping protein subunit alpha-2	CAPZA1;CAPZA2	sp|P52907|CAZA1_HUMAN F-actin-capping protein subunit alpha-1 OS=Homo sapiens OX=9606 GN=CAPZA1 PE=1 SV=3;sp|P47755|CAZA2_HUMAN F-actin-capping protein subunit alpha-2 OS=Homo sapiens OX=9606 GN=CAPZA2 PE=1 SV=3	49757000	59489000	51867000	43398000	46134000	40878000	59938000	51608000	49286000
P52926	High mobility group protein HMGI-C	HMGA2	sp|P52926|HMGA2_HUMAN High mobility group protein HMGI-C OS=Homo sapiens OX=9606 GN=HMGA2 PE=1 SV=1	880460000	970800000	987040000	0	0	14344000	113300000	81137000	77668000
P53007	Tricarboxylate transport protein, mitochondrial	SLC25A1	sp|P53007|TXTP_HUMAN Tricarboxylate transport protein, mitochondrial OS=Homo sapiens OX=9606 GN=SLC25A1 PE=1 SV=2	176740000	198260000	195880000	243820000	244530000	241270000	532100000	532180000	503240000
P53396;Q91V92	ATP-citrate synthase	ACLY;Acly	sp|P53396|ACLY_HUMAN ATP-citrate synthase OS=Homo sapiens OX=9606 GN=ACLY PE=1 SV=3;sp|Q91V92|ACLY_MOUSE ATP-citrate synthase OS=Mus musculus OX=10090 GN=Acly PE=1 SV=1	119850000	95575000	101400000	122240000	115110000	103480000	80730000	93379000	80852000
P53618	Coatomer subunit beta	COPB1	sp|P53618|COPB_HUMAN Coatomer subunit beta OS=Homo sapiens OX=9606 GN=COPB1 PE=1 SV=3	41383000	46852000	43897000	41968000	38342000	40148000	39345000	36764000	37585000
P53621	Coatomer subunit alpha;Xenin;Proxenin	COPA	sp|P53621|COPA_HUMAN Coatomer subunit alpha OS=Homo sapiens OX=9606 GN=COPA PE=1 SV=2	468800000	458680000	481000000	408700000	433280000	401510000	395610000	390610000	415830000
P54136	Arginine--tRNA ligase, cytoplasmic	RARS	sp|P54136|SYRC_HUMAN Arginine--tRNA ligase, cytoplasmic OS=Homo sapiens OX=9606 GN=RARS PE=1 SV=2	0	0	0	0	0	0	0	0	15174000
P54289;Q9NY47;Q6PHS9	Voltage-dependent calcium channel subunit alpha-2/delta-1;Voltage-dependent calcium channel subunit alpha-2-1;Voltage-dependent calcium channel subunit delta-1	CACNA2D1	sp|P54289|CA2D1_HUMAN Voltage-dependent calcium channel subunit alpha-2/delta-1 OS=Homo sapiens OX=9606 GN=CACNA2D1 PE=1 SV=3	0	0	0	303270000	297450000	291370000	189300000	162560000	169690000
P54709	Sodium/potassium-transporting ATPase subunit beta-3	ATP1B3	sp|P54709|AT1B3_HUMAN Sodium/potassium-transporting ATPase subunit beta-3 OS=Homo sapiens OX=9606 GN=ATP1B3 PE=1 SV=1	67086000	60070000	62606000	170890000	118030000	167060000	892050000	926470000	887240000
P55001	Microfibrillar-associated protein 2	MFAP2	sp|P55001|MFAP2_HUMAN Microfibrillar-associated protein 2 OS=Homo sapiens OX=9606 GN=MFAP2 PE=2 SV=1	1411700000	1229300000	1336200000	1865300000	1840600000	1932400000	1078900000	901080000	853820000
P55072;Q01853;Q7ZU99	Transitional endoplasmic reticulum ATPase	VCP;Vcp	sp|P55072|TERA_HUMAN Transitional endoplasmic reticulum ATPase OS=Homo sapiens OX=9606 GN=VCP PE=1 SV=4;sp|Q01853|TERA_MOUSE Transitional endoplasmic reticulum ATPase OS=Mus musculus OX=10090 GN=Vcp PE=1 SV=4	24476000	22504000	23436000	0	14331000	0	25732000	22581000	23026000
P55084	Trifunctional enzyme subunit beta, mitochondrial;3-ketoacyl-CoA thiolase	HADHB	sp|P55084|ECHB_HUMAN Trifunctional enzyme subunit beta, mitochondrial OS=Homo sapiens OX=9606 GN=HADHB PE=1 SV=3	67050000	0	0	0	0	0	0	0	0
P55209	Nucleosome assembly protein 1-like 1	NAP1L1	sp|P55209|NP1L1_HUMAN Nucleosome assembly protein 1-like 1 OS=Homo sapiens OX=9606 GN=NAP1L1 PE=1 SV=1	0	0	0	36591000	41276000	40088000	45317000	47394000	46518000
P55268;Q61292	Laminin subunit beta-2	LAMB2	sp|P55268|LAMB2_HUMAN Laminin subunit beta-2 OS=Homo sapiens OX=9606 GN=LAMB2 PE=1 SV=2	0	0	0	0	20114000	21557000	22961000	24550000	0
P55290;Q9WTR5	Cadherin-13	CDH13;Cdh13	sp|P55290|CAD13_HUMAN Cadherin-13 OS=Homo sapiens OX=9606 GN=CDH13 PE=1 SV=1;sp|Q9WTR5|CAD13_MOUSE Cadherin-13 OS=Mus musculus OX=10090 GN=Cdh13 PE=1 SV=2	0	0	0	97003000	93603000	89011000	0	0	0
P55786;A6NEC2	Puromycin-sensitive aminopeptidase	NPEPPS	sp|P55786|PSA_HUMAN Puromycin-sensitive aminopeptidase OS=Homo sapiens OX=9606 GN=NPEPPS PE=1 SV=2	54434000	66530000	42421000	0	0	37094000	0	0	29463000
P57088	Transmembrane protein 33	TMEM33	sp|P57088|TMM33_HUMAN Transmembrane protein 33 OS=Homo sapiens OX=9606 GN=TMEM33 PE=1 SV=2	248480000	254700000	272650000	166980000	169820000	163850000	159610000	161580000	164470000
P58166	Inhibin beta E chain	INHBE	sp|P58166|INHBE_HUMAN Inhibin beta E chain OS=Homo sapiens OX=9606 GN=INHBE PE=1 SV=1	0	0	0	53891000	53589000	52648000	0	0	0
P59998	Actin-related protein 2/3 complex subunit 4	Arpc4;ARPC4	sp|P59998|ARPC4_HUMAN Actin-related protein 2/3 complex subunit 4 OS=Homo sapiens OX=9606 GN=ARPC4 PE=1 SV=3	367630000	365530000	434740000	308190000	325130000	289710000	326610000	357210000	335310000
P60033	CD81 antigen	CD81	sp|P60033|CD81_HUMAN CD81 antigen OS=Homo sapiens OX=9606 GN=CD81 PE=1 SV=1	51810000	61453000	86136000	61424000	51363000	50061000	1150200000	1573600000	1499200000
P60174;Q2QD07;P17751	Triosephosphate isomerase	TPI1;Tpi1	sp|P60174|TPIS_HUMAN Triosephosphate isomerase OS=Homo sapiens OX=9606 GN=TPI1 PE=1 SV=3;sp|Q2QD07|TPIS_GORGO Triosephosphate isomerase OS=Gorilla gorilla gorilla O	0	0	0	42828000	38085000	36839000	30563000	30934000	31788000
P60228;Q1LUA8;Q1E170;P0CN51;P0CN50	Eukaryotic translation initiation factor 3 subunit E;Eukaryotic translation initiation factor 3 subunit E-B	EIF3E;eif3eb	sp|P60228|EIF3E_HUMAN Eukaryotic translation initiation factor 3 subunit E OS=Homo sapiens OX=9606 GN=EIF3E PE=1 SV=1;sp|Q1LUA8|EI3EB_DANRE Eukaryotic translation initiation factor 3 subunit E-B OS=Danio rerio OX=7955 GN=eif3eb PE=3 SV=2;sp|Q1E170|EIF3E_CO	0	0	0	0	0	0	0	0	9491800
P60660;P14649	Myosin light polypeptide 6	MYL6	sp|P60660|MYL6_HUMAN Myosin light polypeptide 6 OS=Homo sapiens OX=9606 GN=MYL6 PE=1 SV=2	101580000	117200000	110300000	186050000	206340000	204700000	0	69346000	0
P60709;Q6S8J3;P86700;A5A3E0;Q562R1;P0CG38;Q9BYX7;Q8I4X0;Q8ILW9	Actin, cytoplasmic 1;Actin, cytoplasmic 1, N-terminally processed	Actb;ACTB	sp|P60709|ACTB_HUMAN Actin, cytoplasmic 1 OS=Homo sapiens OX=9606 GN=ACTB PE=1 SV=1	15703000000	18375000000	17943000000	12455000000	12816000000	12383000000	13905000000	13599000000	13313000000
P60866	40S ribosomal protein S20	RPS20	sp|P60866|RS20_HUMAN 40S ribosomal protein S20 OS=Homo sapiens OX=9606 GN=RPS20 PE=1 SV=1	138860000	133880000	145290000	156830000	143160000	130970000	160890000	160320000	151770000
P60953	Cell division control protein 42 homolog	CDC42	sp|P60953|CDC42_HUMAN Cell division control protein 42 homolog OS=Homo sapiens OX=9606 GN=CDC42 PE=1 SV=2	283030000	244900000	251560000	307470000	276060000	270970000	349150000	401650000	400490000
P60981	Destrin	DSTN	sp|P60981|DEST_HUMAN Destrin OS=Homo sapiens OX=9606 GN=DSTN PE=1 SV=3	221030000	260280000	253130000	211630000	205190000	207910000	170640000	156240000	166670000
P61019;Q8WUD1	Ras-related protein Rab-2A;Ras-related protein Rab-2B	RAB2A;RAB2B	sp|P61019|RAB2A_HUMAN Ras-related protein Rab-2A OS=Homo sapiens OX=9606 GN=RAB2A PE=1 SV=1;sp|Q8WUD1|RAB2B_HUMAN Ras-related protein Rab-2B OS=Homo sapiens OX=9606 GN=RAB2B PE=1 SV=1	174750000	192690000	173590000	120570000	117120000	100640000	116060000	125060000	131450000
P61026	Ras-related protein Rab-10	RAB10	sp|P61026|RAB10_HUMAN Ras-related protein Rab-10 OS=Homo sapiens OX=9606 GN=RAB10 PE=1 SV=1	0	0	59862000	83847000	72361000	88738000	99368000	103070000	99094000
P61106	Ras-related protein Rab-14	RAB14	sp|P61106|RAB14_HUMAN Ras-related protein Rab-14 OS=Homo sapiens OX=9606 GN=RAB14 PE=1 SV=4	45932000	45229000	52115000	37538000	49507000	38817000	76437000	71644000	77341000
P61158	Actin-related protein 3	ACTR3	sp|P61158|ARP3_HUMAN Actin-related protein 3 OS=Homo sapiens OX=9606 GN=ACTR3 PE=1 SV=3	45138000	61942000	71017000	0	0	0	42757000	31461000	44826000
P61160	Actin-related protein 2-B;Actin-related protein 2	actr2b;ACTR2	sp|P61160|ARP2_HUMAN Actin-related protein 2 OS=Homo sapiens OX=9606 GN=ACTR2 PE=1 SV=1	56386000	0	12982000	0	0	0	0	0	9224000
P61163	Alpha-centractin	ACTR1A	sp|P61163|ACTZ_HUMAN Alpha-centractin OS=Homo sapiens OX=9606 GN=ACTR1A PE=1 SV=1	46128000	48273000	53622000	13392000	14482000	0	11465000	12865000	14279000
P84077;P61204;P0CM17;P0CM16;P22274;P84085;Q94650;Q7KQL3	ADP-ribosylation factor 1;ADP-ribosylation factor 3;ADP-ribosylation factor 5	Arf1;ARF1;ARF3;ARF5	sp|P84077|ARF1_HUMAN ADP-ribosylation factor 1 OS=Homo sapiens OX=9606 GN=ARF1 PE=1 SV=2;sp|P61204|ARF3_HUMAN ADP-ribosylation factor 3 OS=Homo sapiens OX=9606 GN=	261950000	207430000	204840000	282120000	269930000	263740000	264580000	284030000	280910000
P61225;Q9Y3L5;P10114	Ras-related protein Rap-2b	RAP2B	sp|P61225|RAP2B_HUMAN Ras-related protein Rap-2b OS=Homo sapiens OX=9606 GN=RAP2B PE=1 SV=1	0	29794000	48776000	0	0	0	194060000	258390000	204260000
P61247	40S ribosomal protein S3a	Rps3a;RPS3A	sp|P61247|RS3A_HUMAN 40S ribosomal protein S3a OS=Homo sapiens OX=9606 GN=RPS3A PE=1 SV=2	90243000	92356000	72033000	0	0	41849000	46667000	0	49192000
P62854;Q5JNZ5;P13008	40S ribosomal protein S26;Putative 40S ribosomal protein S26-like 1	RPS26;RPS26P11	sp|P62854|RS26_HUMAN 40S ribosomal protein S26 OS=Homo sapiens OX=9606 GN=RPS26 PE=1 SV=3;sp|Q5JNZ5|RS26L_HUMAN Putative 40S ribosomal protein S26-like 1 OS=Ho	191090000	207700000	228880000	209990000	200880000	167130000	238920000	274300000	243460000
P61254;Q9UNX3	60S ribosomal protein L26;60S ribosomal protein L26-like 1	RPL26;RPL26L1	sp|P61254|RL26_HUMAN 60S ribosomal protein L26 OS=Homo sapiens OX=9606 GN=RPL26 PE=1 SV=1;sp|Q9UNX3|RL26L_HUMAN 60S ribosomal protein L26-like 1 OS=Homo sapien	55546000	56512000	51609000	63397000	66206000	54637000	71621000	68833000	69641000
P62280	40S ribosomal protein S11	Rps11;RPS11	sp|P62280|RS11_HUMAN 40S ribosomal protein S11 OS=Homo sapiens OX=96	243870000	247940000	243840000	292440000	294890000	318890000	279930000	281300000	294060000
P61313	60S ribosomal protein L15	RPL15	sp|P61313|RL15_HUMAN 60S ribosomal protein L15 OS=Homo sapiens OX=9606 GN=RPL15 PE=1 SV=2	555500000	567810000	614570000	483880000	499100000	530270000	541420000	545190000	491780000
P61353	60S ribosomal protein L27	RPL27	sp|P61353|RL27_HUMAN 60S ribosomal protein L27 OS=Homo sapiens OX=9606 GN=RPL27 PE=1 SV=2	263510000	271790000	242070000	247560000	241620000	220210000	244620000	229810000	227650000
P61619	Protein transport protein Sec61 subunit alpha isoform 1	SEC61A1	sp|P61619|S61A1_HUMAN Protein transport protein Sec61 subunit alpha isoform 1 OS=Homo sapiens OX=9606 GN=SEC61A1 PE=1 SV=2	382870000	431850000	425270000	202110000	218400000	237750000	270160000	275380000	237330000
P61769;Q8SPW0	Beta-2-microglobulin;Beta-2-microglobulin form pI 5.3	B2M	sp|P61769|B2MG_HUMAN Beta-2-microglobulin OS=Homo sapiens OX=9606 GN=B2M PE=1 SV=1	38109000	49918000	46839000	70554000	104370000	50571000	481770000	475190000	484990000
P61812	Transforming growth factor beta-2;Latency-associated peptide	TGFB2	sp|P61812|TGFB2_HUMAN Transforming growth factor beta-2 OS=Homo sapiens OX=9606 GN=TGFB2 PE=1 SV=1	0	0	0	134400000	110410000	114990000	0	0	0
P61978	Heterogeneous nuclear ribonucleoprotein K	Hnrnpk;HNRNPK	sp|P61978|HNRPK_HUMAN Heterogeneous nuclear ribonucleoprotein K OS=Homo sapiens OX=9606 GN=HNRNPK PE=1 SV=1	144510000	121430000	123190000	37412000	39325000	35864000	76592000	108010000	45732000
P62081;P62084	40S ribosomal protein S7	RPS7	sp|P62081|RS7_HUMAN 40S ribosomal protein S7 OS=Homo sapiens OX=9606 GN=RPS7 PE=1 SV=1	0	130800000	142170000	102730000	166630000	103130000	106940000	114240000	118970000
P62140;P36873;P62136	Serine/threonine-protein phosphatase PP1-beta catalytic subunit;Serine/threonine-protein phosphatase PP1-gamma catalytic subunit;Serine/threonine-protein phosphatase PP1-alpha catalytic subunit	PPP1CB;PPP1CC;PPP1CA	sp|P62140|PP1B_HUMAN Serine/threonine-protein phosphatase PP1-beta catalytic subunit OS=Homo sapiens OX=9606 GN=PPP1CB PE=1 SV=3;sp|P36873|PP1G_HUMAN Serine/threonine-protein phosphatase PP1-gamma catalytic subunit OS=Homo sapiens OX=9606 GN=PPP1CC PE=1 SV	58481000	61641000	65286000	34732000	44780000	32114000	40769000	36253000	46748000
P62241	40S ribosomal protein S8	RPS8	sp|P62241|RS8_HUMAN 40S ribosomal protein S8 OS=Homo sapiens OX=9606 GN=RPS8 PE=1 SV=2	602020000	687550000	662770000	535500000	531640000	532180000	857390000	865580000	830630000
P62244;P48149	40S ribosomal protein S15a	RPS15A	sp|P62244|RS15A_HUMAN 40S ribosomal protein S15a OS=Homo sapiens OX=9606 GN=RPS15A PE=1 SV=2	260160000	260870000	258180000	532190000	528840000	487000000	217140000	217630000	221350000
P62249	40S ribosomal protein S16	RPS16	sp|P62249|RS16_HUMAN 40S ribosomal protein S16 OS=Homo sapiens OX=9606 GN=RPS16 PE=1 SV=2	288470000	310390000	286750000	242210000	277020000	254080000	216640000	207050000	218990000
P62263;C0HKA0	40S ribosomal protein S14	RPS14	sp|P62263|RS14_HUMAN 40S ribosomal protein S14 OS=Homo sapiens OX=9606 GN=RPS14 PE=1 SV=3	61686000	60691000	55995000	47717000	0	0	47162000	51466000	40138000
P62266;Q8T3U2	40S ribosomal protein S23	RPS23;RpS23	sp|P62266|RS23_HUMAN 40S ribosomal protein S23 OS=Homo sapiens OX=9606 GN=RPS23 PE=1 SV=3;sp|Q8T3U2|RS23_DROME 40S ribosomal protein S23 OS=Drosophila melanogaster OX=7227 GN=RpS23 PE=1 SV=1	304630000	234790000	210340000	220130000	261290000	232350000	319110000	286760000	252880000
P62269;Q8JGS9;P41094	40S ribosomal protein S18	RPS18;rps18	sp|P62269|RS18_HUMAN 40S ribosomal protein S18 OS=Homo sapiens OX=9606 GN=RPS18 PE=1 SV=3;sp|Q8JGS9|RS18_DANRE 40S ribosomal protein S18 OS=Danio rerio OX=7955 GN=rps18 PE=2 SV=1	1146600000	1031300000	1029900000	931480000	945140000	807150000	574540000	570130000	589190000
P62277	40S ribosomal protein S13	RPS13	sp|P62277|RS13_HUMAN 40S ribosomal protein S13 OS=Homo sapiens OX=9606 GN=RPS13 PE=1 SV=2	219480000	221280000	215790000	140590000	155940000	161270000	167210000	172110000	168000000
P62316	Small nuclear ribonucleoprotein Sm D2	SNRPD2	sp|P62316|SMD2_HUMAN Small nuclear ribonucleoprotein Sm D2 OS=Homo sapiens OX=9606 GN=SNRPD2 PE=1 SV=1	0	0	0	0	0	0	0	19675000	18169000
P62424	60S ribosomal protein L7a	RPL7A	sp|P62424|RL7A_HUMAN 60S ribosomal protein L7a OS=Homo sapiens OX=9606 GN=RPL7A PE=1 SV=2	336550000	382650000	347300000	233560000	254190000	255690000	406390000	426590000	416780000
P62750	60S ribosomal protein L23a	RPL23A	sp|P62750|RL23A_HUMAN 60S ribosomal protein L23a OS=Homo sapiens OX=9606 GN=RPL23A PE=1 SV=1	0	0	0	0	0	0	0	31091000	0
P62753	40S ribosomal protein S6	RPS6	sp|P62753|RS6_HUMAN 40S ribosomal protein S6 OS=Homo sapiens OX=9606 GN=RPS6 PE=1 SV=1	208990000	208530000	210240000	165610000	158220000	169190000	237850000	230710000	249930000
P62805;P40287;P02309	Histone H4	Hist1h4a;HIST1H4A	sp|P62805|H4_HUMAN Histone H4 OS=Homo sapiens OX=9606 GN=HIST1H4A PE=1 SV=2	2987500000	3243700000	3138400000	2266900000	2344000000	2165500000	7754600000	7686200000	7272300000
P62820;Q9H0U4;Q92928	Ras-related protein Rab-1A;Ras-related protein Rab-1B;Putative Ras-related protein Rab-1C	RAB1A;RAB1B;RAB1C	sp|P62820|RAB1A_HUMAN Ras-related protein Rab-1A OS=Homo sapiens OX=9606 GN=RAB1A PE=1 SV=3;sp|Q9H0U4|RAB1B_HUMAN Ras-related protein Rab-1B OS=Homo sapiens OX=9606 GN=RAB1B PE=1 SV=1;sp|Q92928|RAB1C_HUMAN Putative Ras-related protein Rab-1C OS=Homo sapien	609730000	466470000	453540000	399520000	387100000	364870000	417590000	491720000	469490000
P62826	GTP-binding nuclear protein Ran	RAN	sp|P62826|RAN_HUMAN GTP-binding nuclear protein Ran OS=Homo sapiens OX=9606 GN=RAN PE=1 SV=3	425870000	449190000	436640000	607250000	587690000	565550000	499890000	481490000	487380000
P62829;P48159	60S ribosomal protein L23	RPL23;RpL23	sp|P62829|RL23_HUMAN 60S ribosomal protein L23 OS=Homo sapiens OX=9606 GN=RPL23 PE=1 SV=1;sp|P48159|RL23_DROME 60S ribosomal protein L23 OS=Drosophila melanogaster OX=7227 GN=RpL23 PE=1 SV=2	208370000	0	196940000	262110000	247730000	208600000	238770000	205490000	211910000
P62851	40S ribosomal protein S25	RPS25	sp|P62851|RS25_HUMAN 40S ribosomal protein S25 OS=Homo sapiens OX=9606 GN=RPS25 PE=1 SV=1	0	0	0	0	0	0	0	0	93921000
P62873;Q61011;P52287;P16520	Guanine nucleotide-binding protein G(I)/G(S)/G(T) subunit beta-1	GNB1	sp|P62873|GBB1_HUMAN Guanine nucleotide-binding protein G(I)/G(S)/G(T) subunit beta-1 OS=Homo sapiens OX=9606 GN=GNB1 PE=1 SV=3	127660000	122490000	126070000	115340000	122260000	126320000	164660000	163030000	171080000
P62879	Guanine nucleotide-binding protein G(I)/G(S)/G(T) subunit beta-2	Gnb2;GNB2	sp|P62879|GBB2_HUMAN Guanine nucleotide-binding protein G(I)/G(S)/G(T) subunit beta-2 OS=Homo sapiens OX=9606 GN=GNB2 PE=1 SV=3	89117000	96899000	103100000	75571000	67154000	83981000	146650000	155110000	138940000
P62888	60S ribosomal protein L30	RPL30	sp|P62888|RL30_HUMAN 60S ribosomal protein L30 OS=Homo sapiens OX=9606 GN=RPL30 PE=1 SV=2	97922000	111800000	99940000	95211000	79786000	78894000	74213000	72134000	77826000
P62910	60S ribosomal protein L32	RPL32	sp|P62910|RL32_HUMAN 60S ribosomal protein L32 OS=Homo sapiens OX=9606 GN=RPL32 PE=1 SV=2	53140000	51284000	56840000	59221000	60976000	57796000	85337000	90631000	84354000
P62913;P46222	60S ribosomal protein L11	RPL11	sp|P62913|RL11_HUMAN 60S ribosomal protein L11 OS=Homo sapiens OX=9606 GN=RPL11 PE=1 SV=2	214900000	257540000	207490000	213420000	192960000	232800000	238480000	233240000	237750000
P62917;Q9V3G1	60S ribosomal protein L8	RPL8	sp|P62917|RL8_HUMAN 60S ribosomal protein L8 OS=Homo sapiens OX=9606 GN=RPL8 PE=1 SV=2	209620000	213640000	209520000	198070000	222970000	213220000	261500000	261040000	253560000
P62937;P0DN37;P0DN26;A0A0B4J2A2;A0A075B759;Q9Y536;F5H284	Peptidyl-prolyl cis-trans isomerase A;Peptidyl-prolyl cis-trans isomerase A, N-terminally processed	PPIA	sp|P62937|PPIA_HUMAN Peptidyl-prolyl cis-trans isomerase A OS=Homo sapiens OX=9606 GN=PPIA PE=1 SV=2	374530000	457310000	411810000	493810000	518530000	463250000	411650000	418700000	412390000
P63010;Q10567;P52303	AP-2 complex subunit beta	AP2B1	sp|P63010|AP2B1_HUMAN AP-2 complex subunit beta OS=Homo sapiens OX=9606 GN=AP2B1 PE=1 SV=1	72545000	103460000	95948000	80164000	68440000	62288000	81093000	82065000	78206000
Q15836;P63027;P23763	Vesicle-associated membrane protein 3;Vesicle-associated membrane protein 2	VAMP3;VAMP2	sp|Q15836|VAMP3_HUMAN Vesicle-associated membrane protein 3 OS=Homo sapiens OX=9606 GN=VAMP3 PE=1 SV=3;sp|P63027|VAMP2_HUMAN Vesicle-associated membrane protein 2 OS=Homo sapiens OX=9606 GN=VAMP2 PE=1 SV=3	0	0	166270000	0	0	0	315880000	320750000	401760000
P63104	14-3-3 protein zeta/delta	YWHAZ	sp|P63104|1433Z_HUMAN 14-3-3 protein zeta/delta OS=Homo sapiens OX=9606 GN=YWHAZ PE=1 SV=1	66126000	89586000	86844000	49301000	61599000	61511000	115620000	122380000	110210000
P63173	60S ribosomal protein L38	RPL38	sp|P63173|RL38_HUMAN 60S ribosomal protein L38 OS=Homo sapiens OX=9606 GN=RPL38 PE=1 SV=2	75861000	45073000	40989000	0	0	0	41468000	40395000	40507000
P63241;Q9GZV4;Q8BGY2;Q6IS14	Eukaryotic translation initiation factor 5A-1	EIF5A	sp|P63241|IF5A1_HUMAN Eukaryotic translation initiation factor 5A-1 OS=Homo sapiens OX=9606 GN=EIF5A PE=1 SV=2	120250000	71476000	97086000	60450000	60158000	51579000	85094000	78547000	73945000
P63244;O18640	Guanine nucleotide-binding protein subunit beta-2-like 1;Guanine nucleotide-binding protein subunit beta-2-like 1, N-terminally processed	GNB2L1	sp|P63244|RACK1_HUMAN Receptor of activated protein C kinase 1 OS=Homo sapiens OX=9606 GN=RACK1 PE=1 SV=3	427490000	433980000	483420000	680230000	613780000	582080000	630390000	613120000	603030000
P67812	Signal peptidase complex catalytic subunit SEC11A	SEC11A	sp|P67812|SC11A_HUMAN Signal peptidase complex catalytic subunit SEC11A OS=Homo sapiens OX=9606 GN=SEC11A PE=1 SV=1	112220000	122620000	119730000	142040000	137440000	156740000	126840000	119910000	131970000
P67936;CON__Q3SX28;P07951	Tropomyosin alpha-4 chain	TPM4	sp|P67936|TPM4_HUMAN Tropomyosin alpha-4 chain OS=Homo sapiens OX=9606 GN=TPM4 PE=1 SV=3	91755000	93608000	99977000	128870000	128110000	125560000	217750000	206270000	195770000
P68133;P68032;P62736;P63267	Actin, alpha skeletal muscle;Actin, alpha cardiac muscle 1;Actin, aortic smooth muscle;Actin, gamma-enteric smooth muscle	ACTA1;ACTC1;ACTA2;ACTG2	sp|P68133|ACTS_HUMAN Actin, alpha skeletal muscle OS=Homo sapiens OX=9606 GN=ACTA1 PE=1 SV=1;sp|P68032|ACTC_HUMAN Actin, alpha cardiac muscle 1 OS=Homo sapiens OX=9606 GN=ACTC1 PE=1 SV=1;sp|P62736|ACTA_HUMAN Actin, aortic smooth muscle OS=Homo sapiens OX=9	333120000	390370000	339630000	602870000	722370000	607260000	142680000	158300000	157640000
Q5VTE0;P68104;P62630;P10126;Q05639;P62631;P0CN31;P0CN30;P02994	Putative elongation factor 1-alpha-like 3;Elongation factor 1-alpha 1;Elongation factor 1-alpha 2	EEF1A1P5;EEF1A1;Eef1a1;EEF1A2;Eef1a2	sp|Q5VTE0|EF1A3_HUMAN Putative elongation factor 1-alpha-like 3 OS=Homo sapiens OX=9606 GN=EEF1A1P5 PE=5 SV=1;sp|P68104|EF1A1_HUMAN Elongation factor 1-alpha 1 OS=Homo sapiens OX=9606 GN=EEF1A1 PE=1 SV=1;sp|P62630|EF1A1_RAT Elongation factor 1-alpha 1 OS=R	1851500000	2000400000	1907000000	1567200000	1353400000	1453100000	1568800000	1584400000	1557100000
P68363;P68366;Q9H853	Tubulin alpha-1B chain;Tubulin alpha-4A chain	TUBA1B;TUBA4A	sp|P68363|TBA1B_HUMAN Tubulin alpha-1B chain OS=Homo sapiens OX=9606 GN=TUBA1B PE=1 SV=1;sp|P68366|TBA4A_HUMAN Tubulin alpha-4A chain OS=Homo sapiens OX=9606 GN=TUBA4A PE=1 SV=1	1210500000	1230900000	1281900000	643270000	655930000	753290000	949370000	975830000	873800000
P68371	Tubulin beta-4B chain	TUBB4B	sp|P68371|TBB4B_HUMAN Tubulin beta-4B chain OS=Homo sapiens OX=9606 GN=TUBB4B PE=1 SV=1	96510000	0	120640000	100080000	95304000	83433000	119120000	109520000	124780000
P78527;Q8WN22;P97313	DNA-dependent protein kinase catalytic subunit	PRKDC	sp|P78527|PRKDC_HUMAN DNA-dependent protein kinase catalytic subunit OS=Homo sapiens OX=9606 GN=PRKDC PE=1 SV=3	1442400000	1525600000	1536000000	1183300000	1153800000	1137700000	1829300000	1834100000	1840700000
P78539;Q63769	Sushi repeat-containing protein SRPX	SRPX;Srpx	sp|P78539|SRPX_HUMAN Sushi repeat-containing protein SRPX OS=Homo sapiens OX=9606 GN=SRPX PE=1 SV=1;sp|Q63769|SRPX_RAT Sushi repeat-containing protein SRPX OS=Rattus norvegicus OX=10116 GN=Srpx PE=2 SV=1	0	0	0	34781000	0	22345000	0	0	0
P80723;P80724	Brain acid soluble protein 1	BASP1	sp|P80723|BASP1_HUMAN Brain acid soluble protein 1 OS=Homo sapiens OX=9606 GN=BASP1 PE=1 SV=2	116200000	131300000	123360000	214690000	201770000	212170000	314330000	269660000	276410000
P83110;Q9JIY5;O43464	Serine protease HTRA3	HTRA3	sp|P83110|HTRA3_HUMAN Serine protease HTRA3 OS=Homo sapiens OX=9606 GN=HTRA3 PE=1 SV=2	133490000	133110000	105090000	31744000	31342000	22428000	0	0	0
P83731	60S ribosomal protein L24	RPL24	sp|P83731|RL24_HUMAN 60S ribosomal protein L24 OS=Homo sapiens OX=9606 GN=RPL24 PE=1 SV=1	168730000	185820000	172430000	170260000	174190000	147020000	202460000	205750000	191670000
P84095	Rho-related GTP-binding protein RhoG	RHOG	sp|P84095|RHOG_HUMAN Rho-related GTP-binding protein RhoG OS=Homo sapiens OX=9606 GN=RHOG PE=1 SV=1	0	0	0	53887000	59529000	60540000	60615000	57409000	63801000
P84098	60S ribosomal protein L19	RPL19	sp|P84098|RL19_HUMAN 60S ribosomal protein L19 OS=Homo sapiens OX=9606 GN=RPL19 PE=1 SV=1	93213000	99863000	113920000	85230000	92315000	91458000	110510000	106940000	107730000
P98095	Fibulin-2	FBLN2	sp|P98095|FBLN2_HUMAN Fibulin-2 OS=Homo sapiens OX=9606 GN=FBLN2 PE=1 SV=2	244740000	266500000	265820000	4165500000	4345600000	4253800000	1412200000	1403100000	1333700000
P98160	Basement membrane-specific heparan sulfate proteoglycan core protein;Endorepellin;LG3 peptide	HSPG2	sp|P98160|PGBM_HUMAN Basement membrane-specific heparan sulfate proteoglycan core protein OS=Homo sapiens OX=9606 GN=HSPG2 PE=1 SV=4	18161000000	18781000000	18948000000	189540000000	190710000000	197800000000	22842000000	22042000000	22108000000
P98161	Polycystin-1	PKD1	sp|P98161|PKD1_HUMAN Polycystin-1 OS=Homo sapiens OX=9606 GN=PKD1 PE=1 SV=3	0	0	0	0	0	0	103410000	62767000	0
Q00325;P12234	Phosphate carrier protein, mitochondrial	SLC25A3	sp|Q00325|MPCP_HUMAN Phosphate carrier protein, mitochondrial OS=Homo sapiens OX=9606 GN=SLC25A3 PE=1 SV=2;sp|P12234|MPCP_BOVIN Phosphate carrier protein, mitochondrial OS=Bos taurus OX=9913 GN=SLC25A3 PE=1 SV=1	279100000	321030000	343070000	423450000	415420000	380310000	958730000	908000000	881260000
Q00341	Vigilin	HDLBP	sp|Q00341|VIGLN_HUMAN Vigilin OS=Homo sapiens OX=9606 GN=HDLBP PE=1 SV=2	21366000	54574000	26626000	0	0	0	17570000	0	17611000
Q00537;Q5E9Y0;O55076;P48963;P43063;Q00535;P50750;Q9NYV4;Q00536;Q07002;Q11179;O94921;Q96Q40;Q9LMT0;P97377;Q9C9M7;P06493;Q64261;Q00534;Q00526;P11802;Q63699;P24941;Q14004	Cyclin-dependent kinase 17;Cyclin-dependent-like kinase 5;Cyclin-dependent kinase 9;Cyclin-dependent kinase 12;Cyclin-dependent kinase 16;Cyclin-dependent kinase 18;Putative serine/threonine-protein kinase C05D10.2;Cyclin-dependent kinase 14;Cyclin-dependent kinase 15;Cyclin-dependent kinase D-3;Cyclin-dependent kinase 2;Cyclin-dependent kinase D-2;Cyclin-dependent kinase 1;Cyclin-dependent kinas…	CDK17;CDK5;CDK9;CDK12;CDK16;CDK18;C05D10.2;CDK14;CDK15;CDKD-3;Cdk2;CDKD-2;CDK1;Cdk6;CDK6;CDK3;CDK4;CDK2;CDK13	sp|Q00537|CDK17_HUMAN Cyclin-dependent kinase 17 OS=Homo sapiens OX=9606 GN=CDK17 PE=1 SV=2;sp|Q5E9Y0|CDK2_BOVIN Cyclin-dependent kinase 2 OS=Bos taurus OX=9913 GN=CDK2 PE=2 SV=1;sp|O55076|CDK2_CRIGR Cyclin-dependent kinase 2 OS=Cricetulus griseus OX=10029	342160000	992930000	515510000	113420000	110140000	95764000	74779000	83935000	57112000
Q00610;P53675	Clathrin heavy chain 1	CLTC	sp|Q00610|CLH1_HUMAN Clathrin heavy chain 1 OS=Homo sapiens OX=9606 GN=CLTC PE=1 SV=5	4193800000	4111400000	4252700000	5611800000	5591100000	5399500000	4143000000	4180700000	4188900000
Q00839	Heterogeneous nuclear ribonucleoprotein U	HNRNPU	sp|Q00839|HNRPU_HUMAN Heterogeneous nuclear ribonucleoprotein U OS=Homo sapiens OX=9606 GN=HNRNPU PE=1 SV=6	204100000	212650000	185280000	75780000	101270000	0	173750000	174290000	187350000
Q01082	Spectrin beta chain, non-erythrocytic 1	SPTBN1	sp|Q01082|SPTB2_HUMAN Spectrin beta chain, non-erythrocytic 1 OS=Homo sapiens OX=9606 GN=SPTBN1 PE=1 SV=2	152190000	175390000	157460000	214230000	240110000	208550000	374190000	377340000	372710000
Q01813	ATP-dependent 6-phosphofructokinase, platelet type	PFKP	sp|Q01813|PFKAP_HUMAN ATP-dependent 6-phosphofructokinase, platelet type OS=Homo sapiens OX=9606 GN=PFKP PE=1 SV=2	55122000	63026000	56261000	165060000	139420000	119990000	46699000	47389000	49137000
Q01995	Transgelin	TAGLN	sp|Q01995|TAGL_HUMAN Transgelin OS=Homo sapiens OX=9606 GN=TAGLN PE=1 SV=4	35388000	0	38272000	197680000	195920000	174560000	14695000	18644000	14478000
Q02543;Q7ZWJ4;P41093	60S ribosomal protein L18a	RPL18A;rpl18a	sp|Q02543|RL18A_HUMAN 60S ribosomal protein L18a OS=Homo sapiens OX=9606 GN=RPL18A PE=1 SV=2;sp|Q7ZWJ4|RL18A_DANRE 60S ribosomal protein L18a OS=Danio rerio OX=7955 GN=rpl18a PE=2 SV=1	313770000	335120000	0	344710000	359590000	341710000	474220000	465650000	411830000
Q02809	Procollagen-lysine,2-oxoglutarate 5-dioxygenase 1	PLOD1	sp|Q02809|PLOD1_HUMAN Procollagen-lysine,2-oxoglutarate 5-dioxygenase 1 OS=Homo sapiens OX=9606 GN=PLOD1 PE=1 SV=2	253000000	307660000	301390000	604240000	606030000	618810000	88705000	102350000	98455000
Q02878	60S ribosomal protein L6	RPL6	sp|Q02878|RL6_HUMAN 60S ribosomal protein L6 OS=Homo sapiens OX=9606 GN=RPL6 PE=1 SV=3	1030500000	1060000000	1046300000	1048400000	995850000	1093700000	1135400000	1189100000	1242100000
Q02978;P22292	Mitochondrial 2-oxoglutarate/malate carrier protein	SLC25A11	sp|Q02978|M2OM_HUMAN Mitochondrial 2-oxoglutarate/malate carrier protein OS=Homo sapiens OX=9606 GN=SLC25A11 PE=1 SV=3;sp|P22292|M2OM_BOVIN Mitochondrial 2-oxoglutarate/malate carrier protein OS=Bos taurus OX=9913 GN=SLC25A11 PE=1 SV=3	101090000	75733000	68544000	0	67310000	65348000	63923000	66738000	60028000
Q03135;P56539	Caveolin-1	CAV1	sp|Q03135|CAV1_HUMAN Caveolin-1 OS=Homo sapiens OX=9606 GN=CAV1 PE=1 SV=4	731040000	663060000	687280000	964470000	976440000	954540000	3348300000	3285600000	3082000000
Q04446	1,4-alpha-glucan-branching enzyme	GBE1	sp|Q04446|GLGB_HUMAN 1,4-alpha-glucan-branching enzyme OS=Homo sapiens OX=9606 GN=GBE1 PE=1 SV=3	69066000	64755000	0	158090000	168240000	158370000	120980000	103140000	120210000
Q04637;P41110	Eukaryotic translation initiation factor 4 gamma 1	EIF4G1	sp|Q04637|IF4G1_HUMAN Eukaryotic translation initiation factor 4 gamma 1 OS=Homo sapiens OX=9606 GN=EIF4G1 PE=1 SV=4;sp|P41110|IF4G1_RABIT Eukaryotic translation initiation factor 4 gamma 1 OS=Oryctolagus cuniculus OX=9986 GN=EIF4G1 PE=1 SV=1	0	0	0	0	0	0	0	0	7245100
Q04828;P52895;P42330;P17516	Aldo-keto reductase family 1 member C1;Aldo-keto reductase family 1 member C2;Aldo-keto reductase family 1 member C3;Aldo-keto reductase family 1 member C4	AKR1C1;AKR1C2;AKR1C3;AKR1C4	sp|Q04828|AK1C1_HUMAN Aldo-keto reductase family 1 member C1 OS=Homo sapiens OX=9606 GN=AKR1C1 PE=1 SV=1;sp|P52895|AK1C2_HUMAN Aldo-keto reductase family 1 member C2 OS=Homo sapiens OX=9606 GN=AKR1C2 PE=1 SV=3;sp|P42330|AK1C3_HUMAN Aldo-keto reductase fami	0	0	0	34757000	0	0	95590000	0	0
Q04941	Proteolipid protein 2	PLP2	sp|Q04941|PLP2_HUMAN Proteolipid protein 2 OS=Homo sapiens OX=9606 GN=PLP2 PE=1 SV=1	0	0	0	648260000	604600000	636250000	358140000	373510000	364840000
Q05707;Q80X19	Collagen alpha-1(XIV) chain	COL14A1	sp|Q05707|COEA1_HUMAN Collagen alpha-1(XIV) chain OS=Homo sapiens OX=9606 GN=COL14A1 PE=1 SV=3	6104500000	4408700000	4442600000	0	118430000	0	191840000	201680000	201960000
Q06210;Q9Z2Z9;O94808	Glutamine--fructose-6-phosphate aminotransferase [isomerizing] 1;Glutamine--fructose-6-phosphate aminotransferase [isomerizing] 2	GFPT1;Gfpt2;GFPT2	sp|Q06210|GFPT1_HUMAN Glutamine--fructose-6-phosphate aminotransferase [isomerizing] 1 OS=Homo sapiens OX=9606 GN=GFPT1 PE=1 SV=3;sp|Q9Z2Z9|GFPT2_MOUSE Glutamine--fructose-6-phosphate aminotransferase [isomerizing] 2 OS=Mus musculus OX=10090 GN=Gfpt2 PE=1	0	0	0	35701000	30294000	35363000	0	0	13581000
Q07020	60S ribosomal protein L18	RPL18	sp|Q07020|RL18_HUMAN 60S ribosomal protein L18 OS=Homo sapiens OX=9606 GN=RPL18 PE=1 SV=2	1034300000	999210000	1031000000	1075500000	1030900000	1110400000	1237400000	1205500000	1174000000
Q07065	Cytoskeleton-associated protein 4	CKAP4	sp|Q07065|CKAP4_HUMAN Cytoskeleton-associated protein 4 OS=Homo sapiens OX=9606 GN=CKAP4 PE=1 SV=2	1301300000	1332100000	1301100000	593200000	577510000	562030000	599760000	663980000	586950000
Q07092	Collagen alpha-1(XVI) chain	COL16A1	sp|Q07092|COGA1_HUMAN Collagen alpha-1(XVI) chain OS=Homo sapiens OX=9606 GN=COL16A1 PE=1 SV=2	57815000	55481000	50363000	131830000	157100000	165630000	83930000	94748000	97532000
Q5EB52;Q07646	Mesoderm-specific transcript homolog protein;Mesoderm-specific transcript protein	MEST;Mest	sp|Q5EB52|MEST_HUMAN Mesoderm-specific transcript homolog protein OS=Homo sapiens OX=9606 GN=MEST PE=2 SV=2;sp|Q07646|MEST_MOUSE Mesoderm-specific transcript protein OS=Mus musculus OX=10090 GN=Mest PE=2 SV=1	0	0	0	53395000	60548000	57094000	0	0	0
Q07954	Prolow-density lipoprotein receptor-related protein 1;Low-density lipoprotein receptor-related protein 1 85 kDa subunit;Low-density lipoprotein receptor-related protein 1 515 kDa subunit;Low-density lipoprotein receptor-related protein 1 intracellular domain	LRP1	sp|Q07954|LRP1_HUMAN Prolow-density lipoprotein receptor-related protein 1 OS=Homo sapiens OX=9606 GN=LRP1 PE=1 SV=2	84302000	71043000	87863000	122800000	129180000	125260000	269790000	322540000	252510000
Q07960	Rho GTPase-activating protein 1	ARHGAP1	sp|Q07960|RHG01_HUMAN Rho GTPase-activating protein 1 OS=Homo sapiens OX=9606 GN=ARHGAP1 PE=1 SV=1	0	40551000	0	0	0	0	26726000	26047000	25035000
Q08211;Q28141;O70133	ATP-dependent RNA helicase A	DHX9;Dhx9	sp|Q08211|DHX9_HUMAN ATP-dependent RNA helicase A OS=Homo sapiens OX=9606 GN=DHX9 PE=1 SV=4;sp|Q28141|DHX9_BOVIN ATP-dependent RNA helicase A OS=Bos taurus OX=9913 GN=DHX9 PE=1 SV=1;sp|O70133|DHX9_MOUSE ATP-dependent RNA helicase A OS=Mus musculus OX=10090	0	65209000	0	0	0	61279000	74598000	78018000	88434000
Q08397	Lysyl oxidase homolog 1	LOXL1	sp|Q08397|LOXL1_HUMAN Lysyl oxidase homolog 1 OS=Homo sapiens OX=9606 GN=LOXL1 PE=1 SV=2	27747000	37349000	38320000	572660000	630030000	760140000	1165000000	1117900000	1100300000
Q08431	Lactadherin;Lactadherin short form;Medin	MFGE8	sp|Q08431|MFGM_HUMAN Lactadherin OS=Homo sapiens OX=9606 GN=MFGE8 PE=1 SV=2	138130000	166500000	150620000	120790000	123710000	98038000	103740000	103230000	116210000
Q08722	Leukocyte surface antigen CD47	CD47	sp|Q08722|CD47_HUMAN Leukocyte surface antigen CD47 OS=Homo sapiens OX=9606 GN=CD47 PE=1 SV=1	141100000	145200000	147830000	204180000	246840000	253850000	454390000	1163900000	1215500000
Q09666	Neuroblast differentiation-associated protein AHNAK	AHNAK	sp|Q09666|AHNK_HUMAN Neuroblast differentiation-associated protein AHNAK OS=Homo sapiens OX=9606 GN=AHNAK PE=1 SV=2	46028000	59654000	65764000	299580000	252510000	223030000	53629000	35666000	39121000
Q10471	Polypeptide N-acetylgalactosaminyltransferase 2;Polypeptide N-acetylgalactosaminyltransferase 2 soluble form	GALNT2	sp|Q10471|GALT2_HUMAN Polypeptide N-acetylgalactosaminyltransferase 2 OS=Homo sapiens OX=9606 GN=GALNT2 PE=1 SV=1	89927000	80371000	58062000	137650000	138980000	151240000	40995000	49719000	55303000
Q10588	ADP-ribosyl cyclase/cyclic ADP-ribose hydrolase 2	BST1	sp|Q10588|BST1_HUMAN ADP-ribosyl cyclase/cyclic ADP-ribose hydrolase 2 OS=Homo sapiens OX=9606 GN=BST1 PE=1 SV=2	0	0	0	85857000	82899000	86110000	109920000	109550000	107780000
Q12768	WASH complex subunit strumpellin	KIAA0196	sp|Q12768|WASC5_HUMAN WASH complex subunit 5 OS=Homo sapiens OX=9606 GN=WASHC5 PE=1 SV=1	105910000	109610000	108590000	91751000	88409000	82251000	132910000	142170000	148560000
Q12769;Q9Z0W3	Nuclear pore complex protein Nup160	NUP160	sp|Q12769|NU160_HUMAN Nuclear pore complex protein Nup160 OS=Homo sapiens OX=9606 GN=NUP160 PE=1 SV=3	0	0	0	0	27817000	24035000	42215000	39610000	37687000
Q12797	Aspartyl/asparaginyl beta-hydroxylase	ASPH	sp|Q12797|ASPH_HUMAN Aspartyl/asparaginyl beta-hydroxylase OS=Homo sapiens OX=9606 GN=ASPH PE=1 SV=3	58093000	63867000	62567000	0	0	0	104630000	102080000	90104000
Q12805	EGF-containing fibulin-like extracellular matrix protein 1	EFEMP1	sp|Q12805|FBLN3_HUMAN EGF-containing fibulin-like extracellular matrix protein 1 OS=Homo sapiens OX=9606 GN=EFEMP1 PE=1 SV=2	30562000	15937000	0	251050000	267630000	255570000	34693000	41340000	37282000
Q12846	Syntaxin-4	STX4	sp|Q12846|STX4_HUMAN Syntaxin-4 OS=Homo sapiens OX=9606 GN=STX4 PE=1 SV=2	0	0	0	0	0	0	0	0	26292000
Q12884	Prolyl endopeptidase FAP;Antiplasmin-cleaving enzyme FAP, soluble form	FAP	sp|Q12884|SEPR_HUMAN Prolyl endopeptidase FAP OS=Homo sapiens OX=9606 GN=FAP PE=1 SV=5	1455400000	1487000000	1513200000	2225500000	2301400000	2226400000	3081700000	3133000000	3167200000
Q12905	Interleukin enhancer-binding factor 2	ILF2	sp|Q12905|ILF2_HUMAN Interleukin enhancer-binding factor 2 OS=Homo sapiens OX=9606 GN=ILF2 PE=1 SV=2	80323000	42015000	46634000	0	17618000	0	28757000	24749000	35493000
Q13085;O00763	Acetyl-CoA carboxylase 1;Biotin carboxylase;Acetyl-CoA carboxylase 2;Biotin carboxylase	ACACA;ACACB	sp|Q13085|ACACA_HUMAN Acetyl-CoA carboxylase 1 OS=Homo sapiens OX=9606 GN=ACACA PE=1 SV=2;sp|O00763|ACACB_HUMAN Acetyl-CoA carboxylase 2 OS=Homo sapiens OX=9606 GN=ACACB PE=1 SV=3	31292000	32994000	0	32350000	33945000	0	30826000	33967000	30316000
Q13162;O08807	Peroxiredoxin-4	PRDX4;Prdx4	sp|Q13162|PRDX4_HUMAN Peroxiredoxin-4 OS=Homo sapiens OX=9606 GN=PRDX4 PE=1 SV=1;sp|O08807|PRDX4_MOUSE Peroxiredoxin-4 OS=Mus musculus OX=10090 GN=Prdx4 PE=1 SV=1	60782000	65946000	65928000	38265000	41633000	38954000	32437000	0	33066000
Q13308;Q8BKG3	Inactive tyrosine-protein kinase 7	PTK7	sp|Q13308|PTK7_HUMAN Inactive tyrosine-protein kinase 7 OS=Homo sapiens OX=9606 GN=PTK7 PE=1 SV=2	126420000	127910000	129090000	0	0	0	122440000	126450000	125950000
Q13315;Q62388	Serine-protein kinase ATM	ATM;Atm	sp|Q13315|ATM_HUMAN Serine-protein kinase ATM OS=Homo sapiens OX=9606 GN=ATM PE=1 SV=4;sp|Q62388|ATM_MOUSE Serine-protein kinase ATM OS=Mus musculus OX=10090 GN=Atm PE=1 SV=2	0	0	0	0	0	0	0	0	8420400
Q13361	Microfibrillar-associated protein 5	MFAP5	sp|Q13361|MFAP5_HUMAN Microfibrillar-associated protein 5 OS=Homo sapiens OX=9606 GN=MFAP5 PE=1 SV=1	0	0	0	1039400000	1079200000	1270700000	215310000	194200000	198170000
Q13423	NAD(P) transhydrogenase, mitochondrial	NNT	sp|Q13423|NNTM_HUMAN NAD(P) transhydrogenase, mitochondrial OS=Homo sapiens OX=9606 GN=NNT PE=1 SV=3	0	0	0	0	0	31654000	42704000	50651000	47743000
Q13443	Disintegrin and metalloproteinase domain-containing protein 9	ADAM9	sp|Q13443|ADAM9_HUMAN Disintegrin and metalloproteinase domain-containing protein 9 OS=Homo sapiens OX=9606 GN=ADAM9 PE=1 SV=1	0	0	0	0	0	0	16826000	18356000	19791000
Q13488	V-type proton ATPase 116 kDa subunit a isoform 3	TCIRG1	sp|Q13488|VPP3_HUMAN V-type proton ATPase 116 kDa subunit a isoform 3 OS=Homo sapiens OX=9606 GN=TCIRG1 PE=1 SV=3	0	0	0	0	0	0	57453000	58161000	59921000
Q13557;Q9UQM7;Q13555;Q13554	Calcium/calmodulin-dependent protein kinase type II subunit delta	CAMK2D	sp|Q13557|KCC2D_HUMAN Calcium/calmodulin-dependent protein kinase type II subunit delta OS=Homo sapiens OX=9606 GN=CAMK2D PE=1 SV=3	55526000	60055000	56457000	41671000	54024000	43246000	769120000	788610000	791590000
Q13642;Q9WUH4	Four and a half LIM domains protein 1	FHL1;Fhl1	sp|Q13642|FHL1_HUMAN Four and a half LIM domains protein 1 OS=Homo sapiens OX=9606 GN=FHL1 PE=1 SV=4;sp|Q9WUH4|FHL1_RAT Four and a half LIM domains protein 1 OS=Rattus norvegicus OX=10116 GN=Fhl1 PE=2 SV=1	0	0	0	100150000	82355000	97176000	147270000	142490000	156290000
Q13724	Mannosyl-oligosaccharide glucosidase	MOGS	sp|Q13724|MOGS_HUMAN Mannosyl-oligosaccharide glucosidase OS=Homo sapiens OX=9606 GN=MOGS PE=1 SV=5	39844000	43820000	37856000	32245000	37321000	33507000	29034000	27002000	24803000
Q13740;Q9BH13;Q61490	CD166 antigen	ALCAM;Alcam	sp|Q13740|CD166_HUMAN CD166 antigen OS=Homo sapiens OX=9606 GN=ALCAM PE=1 SV=2;sp|Q9BH13|CD166_BOVIN CD166 antigen OS=Bos taurus OX=9913 GN=ALCAM PE=2 SV=1;sp|Q61490|CD166_MOUSE CD166 antigen OS=Mus musculus OX=10090 GN=Alcam PE=1 SV=3	0	0	0	100120000	96618000	100190000	129400000	147920000	147840000
Q13813;P07751	Spectrin alpha chain, non-erythrocytic 1	SPTAN1	sp|Q13813|SPTN1_HUMAN Spectrin alpha chain, non-erythrocytic 1 OS=Homo sapiens OX=9606 GN=SPTAN1 PE=1 SV=3;sp|P07751|SPTN1_CHICK Spectrin alpha chain, non-erythrocytic 1 OS=Gallus gallus OX=9031 GN=SPTAN1 PE=1 SV=3	45226000	55632000	54530000	61308000	62187000	62402000	123930000	114070000	134310000
Q14019	Coactosin-like protein	COTL1	sp|Q14019|COTL1_HUMAN Coactosin-like protein OS=Homo sapiens OX=9606 GN=COTL1 PE=1 SV=3	161820000	46734000	54206000	22786000	27431000	27083000	32332000	32004000	49960000
Q14108	Lysosome membrane protein 2	SCARB2	sp|Q14108|SCRB2_HUMAN Lysosome membrane protein 2 OS=Homo sapiens OX=9606 GN=SCARB2 PE=1 SV=2	350770000	360950000	373660000	795950000	775070000	763590000	2716900000	2632500000	2568300000
Q14112	Nidogen-2	NID2	sp|Q14112|NID2_HUMAN Nidogen-2 OS=Homo sapiens OX=9606 GN=NID2 PE=1 SV=3	344570000	363920000	393390000	2368300000	2143100000	2276100000	334460000	353000000	348130000
Q14152	Eukaryotic translation initiation factor 3 subunit A	EIF3A	sp|Q14152|EIF3A_HUMAN Eukaryotic translation initiation factor 3 subunit A OS=Homo sapiens OX=9606 GN=EIF3A PE=1 SV=1	27136000	20871000	32425000	0	0	0	17869000	15689000	17134000
Q14165;A9C3P0	Malectin	MLEC	sp|Q14165|MLEC_HUMAN Malectin OS=Homo sapiens OX=9606 GN=MLEC PE=1 SV=1	71942000	64309000	84924000	84424000	75629000	75097000	101280000	100800000	106130000
Q14192	Four and a half LIM domains protein 2	FHL2	sp|Q14192|FHL2_HUMAN Four and a half LIM domains protein 2 OS=Homo sapiens OX=9606 GN=FHL2 PE=1 SV=3	0	0	0	61346000	58059000	73569000	18007000	14838000	15993000
Q14195	Dihydropyrimidinase-related protein 3	DPYSL3	sp|Q14195|DPYL3_HUMAN Dihydropyrimidinase-related protein 3 OS=Homo sapiens OX=9606 GN=DPYSL3 PE=1 SV=1	0	0	0	32062000	0	0	68955000	68028000	62665000
Q14204	Cytoplasmic dynein 1 heavy chain 1	DYNC1H1	sp|Q14204|DYHC1_HUMAN Cytoplasmic dynein 1 heavy chain 1 OS=Homo sapiens OX=9606 GN=DYNC1H1 PE=1 SV=5	3894800000	3896000000	3949900000	6902000000	6823800000	6679100000	7185200000	7195700000	7402100000
Q14254;Q60634;Q98TZ8	Flotillin-2	FLOT2;Flot2	sp|Q14254|FLOT2_HUMAN Flotillin-2 OS=Homo sapiens OX=9606 GN=FLOT2 PE=1 SV=2;sp|Q60634|FLOT2_MOUSE Flotillin-2 OS=Mus musculus OX=10090 GN=Flot2 PE=1 SV=2	0	0	0	0	32563000	0	90573000	138490000	87184000
Q14315	Filamin-C	FLNC	sp|Q14315|FLNC_HUMAN Filamin-C OS=Homo sapiens OX=9606 GN=FLNC PE=1 SV=3	210620000	233270000	221450000	423960000	440570000	470240000	677830000	698930000	692200000
Q14697	Neutral alpha-glucosidase AB	GANAB	sp|Q14697|GANAB_HUMAN Neutral alpha-glucosidase AB OS=Homo sapiens OX=9606 GN=GANAB PE=1 SV=3	537420000	569360000	572340000	518380000	544900000	523650000	450910000	414410000	432560000
Q14728	Major facilitator superfamily domain-containing protein 10	MFSD10	sp|Q14728|MFS10_HUMAN Major facilitator superfamily domain-containing protein 10 OS=Homo sapiens OX=9606 GN=MFSD10 PE=1 SV=1	0	0	0	0	0	0	0	0	30217000
Q14764	Major vault protein	MVP	sp|Q14764|MVP_HUMAN Major vault protein OS=Homo sapiens OX=9606 GN=MVP PE=1 SV=4	678960000	705820000	677040000	296290000	281450000	286010000	1430700000	1457200000	1415700000
Q14766;Q8CG19	Latent-transforming growth factor beta-binding protein 1	LTBP1	sp|Q14766|LTBP1_HUMAN Latent-transforming growth factor beta-binding protein 1 OS=Homo sapiens OX=9606 GN=LTBP1 PE=1 SV=4	1380600000	1576500000	1558500000	2510400000	2556600000	2608500000	2762300000	2693700000	2708400000
Q14767	Latent-transforming growth factor beta-binding protein 2	LTBP2	sp|Q14767|LTBP2_HUMAN Latent-transforming growth factor beta-binding protein 2 OS=Homo sapiens OX=9606 GN=LTBP2 PE=1 SV=3	0	0	0	1940000000	1884900000	1929200000	433420000	456780000	441650000
Q14956	Transmembrane glycoprotein NMB	GPNMB	sp|Q14956|GPNMB_HUMAN Transmembrane glycoprotein NMB OS=Homo sapiens OX=9606 GN=GPNMB PE=1 SV=2	0	0	0	0	0	0	186210000	192190000	158710000
Q14974;P52297	Importin subunit beta-1;Importin subunit beta	KPNB1;kpnb1	sp|Q14974|IMB1_HUMAN Importin subunit beta-1 OS=Homo sapiens OX=9606 GN=KPNB1 PE=1 SV=2;sp|P52297|IMB_XENLA Importin subunit beta OS=Xenopus laevis OX=8355 GN=kpnb1 PE=1 SV=3	60866000	80522000	86406000	38798000	35608000	42826000	50554000	52396000	45219000
Q14980	Nuclear mitotic apparatus protein 1	NUMA1	sp|Q14980|NUMA1_HUMAN Nuclear mitotic apparatus protein 1 OS=Homo sapiens OX=9606 GN=NUMA1 PE=1 SV=2	0	0	0	0	0	0	0	17930000	17943000
Q15005	Signal peptidase complex subunit 2	SPCS2	sp|Q15005|SPCS2_HUMAN Signal peptidase complex subunit 2 OS=Homo sapiens OX=9606 GN=SPCS2 PE=1 SV=3	0	0	0	0	0	0	0	0	61698000
Q15008	26S proteasome non-ATPase regulatory subunit 6	PSMD6	sp|Q15008|PSMD6_HUMAN 26S proteasome non-ATPase regulatory subunit 6 OS=Homo sapiens OX=9606 GN=PSMD6 PE=1 SV=1	39254000	23809000	24763000	0	0	0	0	0	0
Q15019;P42207	Septin-2	SEPT2	sp|Q15019|SEPT2_HUMAN Septin-2 OS=Homo sapiens OX=9606 GN=SEPT2 PE=1 SV=1	155720000	145460000	141490000	55256000	62386000	64484000	121880000	144450000	142490000
Q15063	Periostin	POSTN	sp|Q15063|POSTN_HUMAN Periostin OS=Homo sapiens OX=9606 GN=POSTN PE=1 SV=2	26335000000	28690000000	27875000000	13307000000	13344000000	12956000000	1001800000	1084600000	1070800000
Q15084	Protein disulfide-isomerase A6	PDIA6	sp|Q15084|PDIA6_HUMAN Protein disulfide-isomerase A6 OS=Homo sapiens OX=9606 GN=PDIA6 PE=1 SV=1	118620000	121930000	140800000	56471000	49050000	49189000	51691000	47020000	58211000
Q15113;Q61398	Procollagen C-endopeptidase enhancer 1	PCOLCE;Pcolce	sp|Q15113|PCOC1_HUMAN Procollagen C-endopeptidase enhancer 1 OS=Homo sapiens OX=9606 GN=PCOLCE PE=1 SV=2;sp|Q61398|PCOC1_MOUSE Procollagen C-endopeptidase enhancer 1 OS=Mus musculus OX=10090 GN=Pcolce PE=1 SV=2	0	0	0	12054000	0	13240000	18181000	18545000	19840000
Q15149;P30427;P58107;Q9UPN3	Plectin	PLEC	sp|Q15149|PLEC_HUMAN Plectin OS=Homo sapiens OX=9606 GN=PLEC PE=1 SV=3	773660000	826820000	893720000	1019600000	1046100000	1027300000	1403700000	1408100000	1427600000
Q15286	Ras-related protein Rab-35	RAB35	sp|Q15286|RAB35_HUMAN Ras-related protein Rab-35 OS=Homo sapiens OX=9606 GN=RAB35 PE=1 SV=1	0	0	0	0	0	0	0	0	31165000
Q15365	Poly(rC)-binding protein 1	PCBP1	sp|Q15365|PCBP1_HUMAN Poly(rC)-binding protein 1 OS=Homo sapiens OX=9606 GN=PCBP1 PE=1 SV=2	115870000	99073000	96643000	60748000	63373000	51557000	66878000	70721000	67953000
Q15366	Poly(rC)-binding protein 2	PCBP2	sp|Q15366|PCBP2_HUMAN Poly(rC)-binding protein 2 OS=Homo sapiens OX=9606 GN=PCBP2 PE=1 SV=1	72514000	79856000	87319000	0	27402000	26817000	34665000	27750000	30861000
Q15392	Delta(24)-sterol reductase	DHCR24	sp|Q15392|DHC24_HUMAN Delta(24)-sterol reductase OS=Homo sapiens OX=9606 GN=DHCR24 PE=1 SV=2	29438000	31115000	34013000	0	0	0	62658000	51029000	77872000
Q15404	Ras suppressor protein 1	RSU1	sp|Q15404|RSU1_HUMAN Ras suppressor protein 1 OS=Homo sapiens OX=9606 GN=RSU1 PE=1 SV=3	64480000	27539000	29984000	0	0	0	0	0	0
Q15436;P0CR39;P0CR38;Q15437	Protein transport protein Sec23A	SEC23A	sp|Q15436|SC23A_HUMAN Protein transport protein Sec23A OS=Homo sapiens OX=9606 GN=SEC23A PE=1 SV=2	164550000	161570000	174270000	165030000	194840000	159050000	113450000	129750000	144680000
Q15582	Transforming growth factor-beta-induced protein ig-h3	TGFBI	sp|Q15582|BGH3_HUMAN Transforming growth factor-beta-induced protein ig-h3 OS=Homo sapiens OX=9606 GN=TGFBI PE=1 SV=1	131880000000	129710000000	128990000000	12974000000	12071000000	13302000000	10888000000	10958000000	10704000000
Q15629	Translocating chain-associated membrane protein 1	TRAM1	sp|Q15629|TRAM1_HUMAN Translocating chain-associated membrane protein 1 OS=Homo sapiens OX=9606 GN=TRAM1 PE=1 SV=3	193500000	202870000	200530000	226640000	257650000	254430000	200870000	211330000	209640000
Q15800	Methylsterol monooxygenase 1	MSMO1	sp|Q15800|MSMO1_HUMAN Methylsterol monooxygenase 1 OS=Homo sapiens OX=9606 GN=MSMO1 PE=1 SV=1	0	0	0	0	0	0	0	15737000	0
Q16181;Q6ZU15	Septin-7	SEPT7	sp|Q16181|SEPT7_HUMAN Septin-7 OS=Homo sapiens OX=9606 GN=SEPT7 PE=1 SV=2	121600000	126940000	105250000	74252000	50042000	0	123470000	117400000	118180000
Q16270;Q61581	Insulin-like growth factor-binding protein 7	IGFBP7	sp|Q16270|IBP7_HUMAN Insulin-like growth factor-binding protein 7 OS=Homo sapiens OX=9606 GN=IGFBP7 PE=1 SV=1	39851000	0	0	141500000	112030000	102360000	0	0	0
Q16363	Laminin subunit alpha-4	LAMA4	sp|Q16363|LAMA4_HUMAN Laminin subunit alpha-4 OS=Homo sapiens OX=9606 GN=LAMA4 PE=1 SV=4	0	0	42715000	52386000	43417000	40847000	0	28064000	0
Q16555;Q14194	Dihydropyrimidinase-related protein 2	DPYSL2	sp|Q16555|DPYL2_HUMAN Dihydropyrimidinase-related protein 2 OS=Homo sapiens OX=9606 GN=DPYSL2 PE=1 SV=1	247750000	276580000	239640000	188420000	164650000	173280000	1070400000	1113400000	1081000000
Q16563	Synaptophysin-like protein 1	SYPL1	sp|Q16563|SYPL1_HUMAN Synaptophysin-like protein 1 OS=Homo sapiens OX=9606 GN=SYPL1 PE=1 SV=1	0	140820000	173240000	174570000	176860000	171560000	615050000	712120000	680550000
Q16647	Prostacyclin synthase	PTGIS	sp|Q16647|PTGIS_HUMAN Prostacyclin synthase OS=Homo sapiens OX=9606 GN=PTGIS PE=1 SV=1	32867000	51727000	41958000	124280000	132840000	148230000	168870000	168290000	160260000
Q16658;Q61553	Fascin	FSCN1;Fscn1	sp|Q16658|FSCN1_HUMAN Fascin OS=Homo sapiens OX=9606 GN=FSCN1 PE=1 SV=3;sp|Q61553|FSCN1_MOUSE Fascin OS=Mus musculus OX=10090 GN=Fscn1 PE=1 SV=4	195910000	190150000	184340000	127600000	122270000	116870000	282560000	339910000	314830000
Q1KMD3	Heterogeneous nuclear ribonucleoprotein U-like protein 2	HNRNPUL2	sp|Q1KMD3|HNRL2_HUMAN Heterogeneous nuclear ribonucleoprotein U-like protein 2 OS=Homo sapiens OX=9606 GN=HNRNPUL2 PE=1 SV=1	24695000	26086000	0	0	0	0	23720000	24687000	21209000
Q2M389	WASH complex subunit 7	KIAA1033	sp|Q2M389|WASC4_HUMAN WASH complex subunit 4 OS=Homo sapiens OX=9606 GN=WASHC4 PE=1 SV=2	21098000	17666000	0	29520000	20864000	0	38804000	36749000	40936000
Q53TN4	Cytochrome b reductase 1	CYBRD1	sp|Q53TN4|CYBR1_HUMAN Cytochrome b reductase 1 OS=Homo sapiens OX=9606 GN=CYBRD1 PE=1 SV=1	0	0	0	0	0	0	0	0	31789000
Q9UM00;Q5I0H4	Transmembrane and coiled-coil domain-containing protein 1;Transmembrane and coiled-coil domains protein 1	TMCO1;Tmco1	sp|Q9UM00|TMCO1_HUMAN Calcium load-activated calcium channel OS=Homo sapiens OX=9606 GN=TMCO1 PE=1 SV=1;sp|Q5I0H4|TMCO1_RAT Calcium load-activated calcium channel OS=Rattus norvegicus OX=10116 GN=Tmco1 PE=2 SV=1	26761000	0	27065000	0	0	23160000	29870000	31576000	31099000
Q5SRE5	Nucleoporin NUP188 homolog	NUP188	sp|Q5SRE5|NU188_HUMAN Nucleoporin NUP188 homolog OS=Homo sapiens OX=9606 GN=NUP188 PE=1 SV=1	0	0	0	0	0	0	0	0	20778000
Q5T4S7	E3 ubiquitin-protein ligase UBR4	UBR4	sp|Q5T4S7|UBR4_HUMAN E3 ubiquitin-protein ligase UBR4 OS=Homo sapiens OX=9606 GN=UBR4 PE=1 SV=1	0	0	0	0	0	0	11907000	0	0
Q5T9A4;Q9NVI7;Q5T2N8	ATPase family AAA domain-containing protein 3B;ATPase family AAA domain-containing protein 3A;ATPase family AAA domain-containing protein 3C	ATAD3B;ATAD3A;ATAD3C	sp|Q5T9A4|ATD3B_HUMAN ATPase family AAA domain-containing protein 3B OS=Homo sapiens OX=9606 GN=ATAD3B PE=1 SV=1;sp|Q9NVI7|ATD3A_HUMAN ATPase family AAA domain-containing protein 3A OS=Homo sapiens OX=9606 GN=ATAD3A PE=1 SV=2;sp|Q5T2N8|ATD3C_HUMAN ATPase f	26497000	32466000	36480000	0	0	0	0	15795000	0
Q5VW36	Focadhesin	FOCAD	sp|Q5VW36|FOCAD_HUMAN Focadhesin OS=Homo sapiens OX=9606 GN=FOCAD PE=1 SV=1	0	0	0	0	0	0	56413000	48202000	0
Q5ZPR3	CD276 antigen	CD276	sp|Q5ZPR3|CD276_HUMAN CD276 antigen OS=Homo sapiens OX=9606 GN=CD276 PE=1 SV=1	0	0	0	0	0	0	0	0	44547000
Q63HN8;A0A0R4I9Y1	E3 ubiquitin-protein ligase RNF213	RNF213	sp|Q63HN8|RN213_HUMAN E3 ubiquitin-protein ligase RNF213 OS=Homo sapiens OX=9606 GN=RNF213 PE=1 SV=3	0	29734000	39524000	46260000	46017000	48870000	102990000	99611000	111120000
Q641Q3	Meteorin-like protein	METRNL	sp|Q641Q3|METRL_HUMAN Meteorin-like protein OS=Homo sapiens OX=9606 GN=METRNL PE=2 SV=1	0	0	0	37474000	32263000	32267000	0	0	0
Q6DD88	Atlastin-3	ATL3	sp|Q6DD88|ATLA3_HUMAN Atlastin-3 OS=Homo sapiens OX=9606 GN=ATL3 PE=1 SV=1	32717000	0	28954000	0	26752000	0	30554000	39417000	34762000
Q96CW1;Q6NWK2	AP-2 complex subunit mu;AP-2 complex subunit mu-A	AP2M1;ap2m1a	sp|Q96CW1|AP2M1_HUMAN AP-2 complex subunit mu OS=Homo sapiens OX=9606 GN=AP2M1 PE=1 SV=2;sp|Q6NWK2|AP2MA_DANRE AP-2 complex subunit mu-A OS=Danio rerio OX=7955 GN=ap2m1a PE=2 SV=1	53149000	57994000	67301000	72214000	64868000	75504000	138730000	94734000	120380000
Q6NZI2	Polymerase I and transcript release factor	PTRF	sp|Q6NZI2|CAVN1_HUMAN Caveolae-associated protein 1 OS=Homo sapiens OX=9606 GN=CAVIN1 PE=1 SV=1	167920000	182960000	160510000	85019000	92848000	82897000	261710000	260230000	280860000
Q6P2Q9;P33334	Pre-mRNA-processing-splicing factor 8	PRPF8	sp|Q6P2Q9|PRP8_HUMAN Pre-mRNA-processing-splicing factor 8 OS=Homo sapiens OX=9606 GN=PRPF8 PE=1 SV=2	592320000	646680000	649370000	518710000	502150000	493010000	490250000	540460000	541600000
Q6PCB0	von Willebrand factor A domain-containing protein 1	VWA1	sp|Q6PCB0|VWA1_HUMAN von Willebrand factor A domain-containing protein 1 OS=Homo sapiens OX=9606 GN=VWA1 PE=1 SV=1	48255000	47790000	48425000	126000000	129780000	116880000	28612000	26164000	27652000
Q6PGP7	Tetratricopeptide repeat protein 37	TTC37	sp|Q6PGP7|TTC37_HUMAN Tetratricopeptide repeat protein 37 OS=Homo sapiens OX=9606 GN=TTC37 PE=1 SV=1	19566000	19617000	30524000	16210000	0	0	12691000	0	0
Q6UVK1	Chondroitin sulfate proteoglycan 4	CSPG4	sp|Q6UVK1|CSPG4_HUMAN Chondroitin sulfate proteoglycan 4 OS=Homo sapiens OX=9606 GN=CSPG4 PE=1 SV=2	0	0	0	64531000	63532000	60493000	63361000	63668000	71842000
Q6UVY6	DBH-like monooxygenase protein 1	MOXD1	sp|Q6UVY6|MOXD1_HUMAN DBH-like monooxygenase protein 1 OS=Homo sapiens OX=9606 GN=MOXD1 PE=1 SV=1	35883000	47802000	41303000	0	0	0	326320000	444580000	388300000
Q6UW68	Transmembrane protein 205	TMEM205	sp|Q6UW68|TM205_HUMAN Transmembrane protein 205 OS=Homo sapiens OX=9606 GN=TMEM205 PE=1 SV=1	24333000	0	0	0	0	0	71074000	72706000	65747000
Q6UY14	ADAMTS-like protein 4	ADAMTSL4	sp|Q6UY14|ATL4_HUMAN ADAMTS-like protein 4 OS=Homo sapiens OX=9606 GN=ADAMTSL4 PE=1 SV=2	31194000	55776000	27443000	189190000	131450000	121430000	1166300000	1108700000	1035900000
Q96CX2;Q6WVG3	BTB/POZ domain-containing protein KCTD12	KCTD12;Kctd12	sp|Q96CX2|KCD12_HUMAN BTB/POZ domain-containing protein KCTD12 OS=Homo sapiens OX=9606 GN=KCTD12 PE=1 SV=1;sp|Q6WVG3|KCD12_MOUSE BTB/POZ domain-containing protein KCTD12 OS=Mus musculus OX=10090 GN=Kctd12 PE=1 SV=1	0	0	0	0	0	0	22681000	26929000	24041000
Q6YHK3	CD109 antigen	CD109	sp|Q6YHK3|CD109_HUMAN CD109 antigen OS=Homo sapiens OX=9606 GN=CD109 PE=1 SV=2	21334000	30699000	12608000	0	0	0	715810000	560170000	623010000
Q6ZMP0	Thrombospondin type-1 domain-containing protein 4	THSD4	sp|Q6ZMP0|THSD4_HUMAN Thrombospondin type-1 domain-containing protein 4 OS=Homo sapiens OX=9606 GN=THSD4 PE=2 SV=2	938380000	989610000	974210000	1129300000	1151600000	1132600000	1630500000	1566400000	1607500000
Q6ZMZ3	Nesprin-3	SYNE3	sp|Q6ZMZ3|SYNE3_HUMAN Nesprin-3 OS=Homo sapiens OX=9606 GN=SYNE3 PE=1 SV=2	0	0	0	0	0	0	16430000	0	18678000
Q76M96;Q8R2G6	Coiled-coil domain-containing protein 80	CCDC80;Ccdc80	sp|Q76M96|CCD80_HUMAN Coiled-coil domain-containing protein 80 OS=Homo sapiens OX=9606 GN=CCDC80 PE=1 SV=1;sp|Q8R2G6|CCD80_MOUSE Coiled-coil domain-containing protein 80 OS=Mus musculus OX=10090 GN=Ccdc80 PE=1 SV=2	0	37838000	28864000	160400000	141360000	170840000	29184000	28272000	0
Q7KZF4;Q66X93	Staphylococcal nuclease domain-containing protein 1	SND1;Snd1	sp|Q7KZF4|SND1_HUMAN Staphylococcal nuclease domain-containing protein 1 OS=Homo sapiens OX=9606 GN=SND1 PE=1 SV=1;sp|Q66X93|SND1_RAT Staphylococcal nuclease domain-containing protein 1 OS=Rattus norvegicus OX=10116 GN=Snd1 PE=1 SV=1	59309000	43887000	59703000	0	0	41518000	0	36809000	42948000
Q7L576	Cytoplasmic FMR1-interacting protein 1	CYFIP1	sp|Q7L576|CYFP1_HUMAN Cytoplasmic FMR1-interacting protein 1 OS=Homo sapiens OX=9606 GN=CYFIP1 PE=1 SV=1	97395000	78737000	79112000	74334000	102810000	89182000	144350000	135870000	133040000
Q7Z3U7	Protein MON2 homolog	MON2	sp|Q7Z3U7|MON2_HUMAN Protein MON2 homolog OS=Homo sapiens OX=9606 GN=MON2 PE=1 SV=3	0	0	0	0	0	0	0	17268000	16802000
Q7Z6W7	DnaJ homolog subfamily B member 7	DNAJB7	sp|Q7Z6W7|DNJB7_HUMAN DnaJ homolog subfamily B member 7 OS=Homo sapiens OX=9606 GN=DNAJB7 PE=2 SV=2	0	0	0	0	0	0	182960000	174560000	175890000
Q7Z6Z7	E3 ubiquitin-protein ligase HUWE1	HUWE1	sp|Q7Z6Z7|HUWE1_HUMAN E3 ubiquitin-protein ligase HUWE1 OS=Homo sapiens OX=9606 GN=HUWE1 PE=1 SV=3	33956000	27327000	28725000	0	0	18841000	26782000	31638000	21075000
Q7Z7G0	Target of Nesh-SH3	ABI3BP	sp|Q7Z7G0|TARSH_HUMAN Target of Nesh-SH3 OS=Homo sapiens OX=9606 GN=ABI3BP PE=1 SV=1	0	0	0	32447000	0	38355000	17842000	18796000	0
Q86VP6	Cullin-associated NEDD8-dissociated protein 1	CAND1	sp|Q86VP6|CAND1_HUMAN Cullin-associated NEDD8-dissociated protein 1 OS=Homo sapiens OX=9606 GN=CAND1 PE=1 SV=2	379740000	405490000	379350000	217090000	266020000	232300000	191690000	196870000	200040000
Q86Y39	NADH dehydrogenase [ubiquinone] 1 alpha subcomplex subunit 11	NDUFA11	sp|Q86Y39|NDUAB_HUMAN NADH dehydrogenase [ubiquinone] 1 alpha subcomplex subunit 11 OS=Homo sapiens OX=9606 GN=NDUFA11 PE=1 SV=3	144480000	109820000	150720000	139900000	148670000	155220000	328300000	427730000	461970000
Q86Y82	Syntaxin-12	STX12	sp|Q86Y82|STX12_HUMAN Syntaxin-12 OS=Homo sapiens OX=9606 GN=STX12 PE=1 SV=1	0	25656000	0	0	73560000	59290000	35027000	36207000	38184000
Q9H490;Q8CHJ1	Phosphatidylinositol glycan anchor biosynthesis class U protein	PIGU;Pigu	sp|Q9H490|PIGU_HUMAN Phosphatidylinositol glycan anchor biosynthesis class U protein OS=Homo sapiens OX=9606 GN=PIGU PE=1	0	0	0	41328000	0	0	0	23936000	0
Q8IUX7;Q640N1;Q8N436	Adipocyte enhancer-binding protein 1	AEBP1;Aebp1	sp|Q8IUX7|AEBP1_HUMAN Adipocyte enhancer-binding protein 1 OS=Homo sapiens OX=9606 GN=AEBP1 PE=1 SV=1;sp|Q640N1|AEBP1_MOUSE Adipocyte enhancer-binding protein 1 OS=Mus musculus OX=10090 GN=Aebp1 PE=1 SV=1	138630000	150820000	284320000	37215000	42820000	42661000	42412000	53679000	43446000
Q8IV08	Phospholipase D3	PLD3	sp|Q8IV08|PLD3_HUMAN Phospholipase D3 OS=Homo sapiens OX=9606 GN=PLD3 PE=1 SV=1	62955000	63834000	64962000	0	0	0	0	0	0
Q8IVL6	Prolyl 3-hydroxylase 3	LEPREL2	sp|Q8IVL6|P3H3_HUMAN Prolyl 3-hydroxylase 3 OS=Homo sapiens OX=9606 GN=P3H3 PE=1 SV=1	21183000	41028000	27164000	0	0	0	16877000	0	0
Q8N0U8	Vitamin K epoxide reductase complex subunit 1-like protein 1	VKORC1L1	sp|Q8N0U8|VKORL_HUMAN Vitamin K epoxide reductase complex subunit 1-like protein 1 OS=Homo sapiens OX=9606 GN=VKORC1L1 PE=1 SV=2	32610000	38716000	42324000	86504000	75110000	83451000	88669000	80824000	79702000
Q8N2S1	Latent-transforming growth factor beta-binding protein 4	LTBP4	sp|Q8N2S1|LTBP4_HUMAN Latent-transforming growth factor beta-binding protein 4 OS=Homo sapiens OX=9606 GN=LTBP4 PE=1 SV=2	0	0	69902000	194860000	210650000	231560000	435130000	269650000	306620000
Q8N2U0	Transmembrane protein 256	TMEM256	sp|Q8N2U0|TM256_HUMAN Transmembrane protein 256 OS=Homo sapiens OX=9606 GN=TMEM256 PE=3 SV=1	67830000	68443000	70069000	110010000	101660000	82564000	172480000	161220000	178610000
Q8N3C0	Activating signal cointegrator 1 complex subunit 3	ASCC3	sp|Q8N3C0|ASCC3_HUMAN Activating signal cointegrator 1 complex subunit 3 OS=Homo sapiens OX=9606 GN=ASCC3 PE=1 SV=3	27738000	29835000	30620000	33655000	41588000	45385000	30999000	31398000	30205000
Q8N6G6	ADAMTS-like protein 1	ADAMTSL1	sp|Q8N6G6|ATL1_HUMAN ADAMTS-like protein 1 OS=Homo sapiens OX=9606 GN=ADAMTSL1 PE=1 SV=4	0	9460100	38513000	36419000	80798000	66028000	313620000	225680000	303600000
Q8N6Y2	Leucine-rich repeat-containing protein 17	LRRC17	sp|Q8N6Y2|LRC17_HUMAN Leucine-rich repeat-containing protein 17 OS=Homo sapiens OX=9606 GN=LRRC17 PE=2 SV=1	620530000	627360000	614400000	745770000	799830000	1541100000	0	59276000	0
Q8N755	PQ-loop repeat-containing protein 3	PQLC3	sp|Q8N755|PQLC3_HUMAN PQ-loop repeat-containing protein 3 OS=Homo sapiens OX=9606 GN=PQLC3 PE=2 SV=1	0	0	0	0	0	0	0	0	45735000
Q8N766	ER membrane protein complex subunit 1	EMC1	sp|Q8N766|EMC1_HUMAN ER membrane protein complex subunit 1 OS=Homo sapiens OX=9606 GN=EMC1 PE=1 SV=1	0	0	0	26732000	0	32156000	52227000	97944000	61441000
Q8ND94	LRRN4 C-terminal-like protein	LRRN4CL	sp|Q8ND94|LRN4L_HUMAN LRRN4 C-terminal-like protein OS=Homo sapiens OX=9606 GN=LRRN4CL PE=2 SV=1	0	0	0	0	0	0	41248000	49130000	54704000
Q8NDA8	Maestro heat-like repeat-containing protein family member 1	MROH1	sp|Q8NDA8|MROH1_HUMAN Maestro heat-like repeat-containing protein family member 1 OS=Homo sapiens OX=9606 GN=MROH1 PE=2 SV=3	0	0	0	0	0	0	9773200	11092000	9937800
Q8NFT2	Metalloreductase STEAP2	STEAP2	sp|Q8NFT2|STEA2_HUMAN Metalloreductase STEAP2 OS=Homo sapiens OX=9606 GN=STEAP2 PE=1 SV=3	0	0	0	0	0	0	0	0	7343100
Q8TB61	Adenosine 3-phospho 5-phosphosulfate transporter 1	SLC35B2	sp|Q8TB61|S35B2_HUMAN Adenosine 3-phospho 5-phosphosulfate transporter 1 OS=Homo sapiens OX=9606 GN=SLC35B2 PE=1 SV=1	94902000	76261000	83107000	81213000	91755000	103960000	51944000	54756000	47927000
Q8TBQ9	Protein kish-A	TMEM167A	sp|Q8TBQ9|KISHA_HUMAN Protein kish-A OS=Homo sapiens OX=9606 GN=TMEM167A PE=1 SV=1	138900000	122670000	125490000	181870000	172750000	167950000	131490000	121040000	130980000
Q8TCJ2	Dolichyl-diphosphooligosaccharide--protein glycosyltransferase subunit STT3B	STT3B	sp|Q8TCJ2|STT3B_HUMAN Dolichyl-diphosphooligosaccharide--protein glycosyltransferase subunit STT3B OS=Homo sapiens OX=9606 GN=STT3B PE=1 SV=1	110610000	128400000	114550000	193010000	187120000	190290000	117050000	119260000	117640000
Q8TCT9	Minor histocompatibility antigen H13	HM13	sp|Q8TCT9|HM13_HUMAN Minor histocompatibility antigen H13 OS=Homo sapiens OX=9606 GN=HM13 PE=1 SV=1	128920000	0	0	0	0	0	127830000	131130000	143680000
Q8TD47;P22090	40S ribosomal protein S4, Y isoform 2;40S ribosomal protein S4, Y isoform 1	RPS4Y2;RPS4Y1	sp|Q8TD47|RS4Y2_HUMAN 40S ribosomal protein S4, Y isoform 2 OS=Homo sapiens OX=9606 GN=RPS4Y2 PE=2 SV=3;sp|P22090|RS4Y1_HUMAN 40S ribosomal protein S4, Y isoform 1 OS=Homo sapiens OX=9606 GN=RPS4Y1 PE=1 SV=2	36261000	38163000	35393000	32226000	29327000	30784000	40849000	39590000	38824000
Q8TER0	Sushi, nidogen and EGF-like domain-containing protein 1	SNED1	sp|Q8TER0|SNED1_HUMAN Sushi, nidogen and EGF-like domain-containing protein 1 OS=Homo sapiens OX=9606 GN=SNED1 PE=2 SV=2	0	0	0	37411000	0	0	285790000	279590000	691520000
Q8TF66	Leucine-rich repeat-containing protein 15	LRRC15	sp|Q8TF66|LRC15_HUMAN Leucine-rich repeat-containing protein 15 OS=Homo sapiens OX=9606 GN=LRRC15 PE=2 SV=2	0	0	0	0	0	0	82378000	89468000	0
Q8WUA8	Tsukushin	TSKU	sp|Q8WUA8|TSK_HUMAN Tsukushin OS=Homo sapiens OX=9606 GN=TSKU PE=2 SV=3	0	0	0	24615000	24111000	20780000	0	0	0
Q8WUJ3;Q8BI06	Cell migration-inducing and hyaluronan-binding protein	CEMIP;Cemip	sp|Q8WUJ3|CEMIP_HUMAN Cell migration-inducing and hyaluronan-binding protein OS=Homo sapiens OX=9606 GN=CEMIP PE=1 SV=2;sp|Q8BI06|CEMIP_MOUSE Cell migration-inducing and hyaluronan-binding protein OS=Mus musculus OX=10090 GN=Cemip PE=1 SV=4	0	0	0	273940000	602970000	481800000	28421000	27801000	27225000
Q8WUM4	Programmed cell death 6-interacting protein	PDCD6IP	sp|Q8WUM4|PDC6I_HUMAN Programmed cell death 6-interacting protein OS=Homo sapiens OX=9606 GN=PDCD6IP PE=1 SV=1	0	36475000	32737000	33858000	35936000	0	41211000	33852000	35668000
Q8WX93	Palladin	PALLD	sp|Q8WX93|PALLD_HUMAN Palladin OS=Homo sapiens OX=9606 GN=PALLD PE=1 SV=3	37377000	39639000	40947000	38186000	38720000	47725000	0	0	17801000
Q92504	Zinc transporter SLC39A7	SLC39A7	sp|Q92504|S39A7_HUMAN Zinc transporter SLC39A7 OS=Homo sapiens OX=9606 GN=SLC39A7 PE=1 SV=2	0	0	0	0	0	0	52293000	56458000	54348000
Q92544	Transmembrane 9 superfamily member 4	TM9SF4	sp|Q92544|TM9S4_HUMAN Transmembrane 9 superfamily member 4 OS=Homo sapiens OX=9606 GN=TM9SF4 PE=1 SV=2	32120000	52545000	35823000	0	22265000	15957000	39957000	31541000	31482000
Q92616	Translational activator GCN1	GCN1L1	sp|Q92616|GCN1_HUMAN eIF-2-alpha kinase activator GCN1 OS=Homo sapiens OX=9606 GN=GCN1 PE=1 SV=6	279660000	295660000	272270000	259160000	246320000	263330000	271850000	273140000	277250000
Q92621	Nuclear pore complex protein Nup205	NUP205	sp|Q92621|NU205_HUMAN Nuclear pore complex protein Nup205 OS=Homo sapiens OX=9606 GN=NUP205 PE=1 SV=3	0	47458000	0	0	0	0	0	44888000	46766000
Q92626	Peroxidasin homolog	PXDN	sp|Q92626|PXDN_HUMAN Peroxidasin homolog OS=Homo sapiens OX=9606 GN=PXDN PE=1 SV=2	182090000	198050000	198150000	291170000	296710000	282530000	53850000	48754000	45494000
Q92633	Lysophosphatidic acid receptor 1	LPAR1	sp|Q92633|LPAR1_HUMAN Lysophosphatidic acid receptor 1 OS=Homo sapiens OX=9606 GN=LPAR1 PE=1 SV=3	0	0	0	0	0	0	50517000	53518000	49040000
Q92930;P61028	Ras-related protein Rab-8B	RAB8B;Rab8b	sp|Q92930|RAB8B_HUMAN Ras-related protein Rab-8B OS=Homo sapiens OX=9606 GN=RAB8B PE=1 SV=2;sp|P61028|RAB8B_MOUSE Ras-related protein Rab-8B OS=Mus musculus OX=10090 GN=Rab8b PE=1 SV=1	0	0	0	0	0	0	12515000	9814200	9964500
Q92973	Transportin-1	TNPO1	sp|Q92973|TNPO1_HUMAN Transportin-1 OS=Homo sapiens OX=9606 GN=TNPO1 PE=1 SV=2	0	0	0	0	0	0	0	0	26637000
Q93008;P70398;O00507	Probable ubiquitin carboxyl-terminal hydrolase FAF-X;Probable ubiquitin carboxyl-terminal hydrolase FAF-Y	USP9X;Usp9x;USP9Y	sp|Q93008|USP9X_HUMAN Probable ubiquitin carboxyl-terminal hydrolase FAF-X OS=Homo sapiens OX=9606 GN=USP9X PE=1 SV=3;sp|P70398|USP9X_MOUSE Probable ubiquitin carboxyl-terminal hydrolase FAF-X OS=Mus musculus OX=10090 GN=Usp9x PE=1 SV=2;sp|O00507|USP9Y_HUM	61127000	52536000	57080000	100520000	94126000	76495000	62318000	62954000	62893000
Q969Q0;P83882;P83881	60S ribosomal protein L36a-like;60S ribosomal protein L36a	RPL36AL;Rpl36a;RPL36A	sp|Q969Q0|RL36L_HUMAN 60S ribosomal protein L36a-like OS=Homo sapiens OX=9606 GN=RPL36AL PE=1 SV=3;sp|P83882|RL36A_MOUSE 60S ribosomal protein L36a OS=Mus musculus OX=10090 GN=Rpl36a PE=3 SV=2;sp|P83881|RL36A_HUMAN 60S ribosomal protein L36a OS=Homo sapien	31254000	0	0	0	0	31316000	47134000	49539000	46354000
Q969X5	Endoplasmic reticulum-Golgi intermediate compartment protein 1	ERGIC1	sp|Q969X5|ERGI1_HUMAN Endoplasmic reticulum-Golgi intermediate compartment protein 1 OS=Homo sapiens OX=9606 GN=ERGIC1 PE=1 SV=1	0	32290000	0	0	18743000	0	21562000	21613000	23152000
Q96AC1;Q9BQL6;F1Q8X5	Fermitin family homolog 2	FERMT2	sp|Q96AC1|FERM2_HUMAN Fermitin family homolog 2 OS=Homo sapiens OX=9606 GN=FERMT2 PE=1 SV=1	0	65470000	56905000	74926000	93185000	92473000	60937000	69617000	55239000
Q96AG4	Leucine-rich repeat-containing protein 59	LRRC59	sp|Q96AG4|LRC59_HUMAN Leucine-rich repeat-containing protein 59 OS=Homo sapiens OX=9606 GN=LRRC59 PE=1 SV=1	113040000	142950000	145300000	113260000	85609000	93751000	79484000	0	88809000
Q96IX5	Up-regulated during skeletal muscle growth protein 5	USMG5	sp|Q96IX5|USMG5_HUMAN Up-regulated during skeletal muscle growth protein 5 OS=Homo sapiens OX=9606 GN=USMG5 PE=1 SV=1	90522000	96937000	95100000	132140000	134230000	140260000	189810000	218280000	213400000
Q96N66	Lysophospholipid acyltransferase 7	MBOAT7	sp|Q96N66|MBOA7_HUMAN Lysophospholipid acyltransferase 7 OS=Homo sapiens OX=9606 GN=MBOAT7 PE=1 SV=2	840580000	876490000	947250000	393530000	361240000	401290000	336150000	346250000	359360000
Q96P44	Collagen alpha-1(XXI) chain	COL21A1	sp|Q96P44|COLA1_HUMAN Collagen alpha-1(XXI) chain OS=Homo sapiens OX=9606 GN=COL21A1 PE=2 SV=1	88134000	0	0	0	0	0	0	0	0
Q96P70	Importin-9	IPO9	sp|Q96P70|IPO9_HUMAN Importin-9 OS=Homo sapiens OX=9606 GN=IPO9 PE=1 SV=3	0	0	0	0	19912000	0	17053000	19515000	16572000
Q96QK1	Vacuolar protein sorting-associated protein 35	Vps35;VPS35	sp|Q96QK1|VPS35_HUMAN Vacuolar protein sorting-associated protein 35 OS=Homo sapiens OX=9606 GN=VPS35 PE=1 SV=2	54896000	32480000	33074000	23248000	0	22407000	22732000	21926000	31092000
Q96RW7	Hemicentin-1	HMCN1	sp|Q96RW7|HMCN1_HUMAN Hemicentin-1 OS=Homo sapiens OX=9606 GN=HMCN1 PE=1 SV=2	108730000	18059000	38480000	5486300000	5469900000	5440900000	298410000	389220000	309350000
Q96S97	Myeloid-associated differentiation marker	MYADM	sp|Q96S97|MYADM_HUMAN Myeloid-associated differentiation marker OS=Homo sapiens OX=9606 GN=MYADM PE=1 SV=2	0	0	0	997280000	684940000	682990000	611750000	627040000	642780000
Q96TA1	Niban-like protein 1	FAM129B	sp|Q96TA1|NIBL1_HUMAN Niban-like protein 1 OS=Homo sapiens OX=9606 GN=FAM129B PE=1 SV=3	0	0	0	0	0	0	17454000	21508000	20054000
Q99442	Translocation protein SEC62	SEC62	sp|Q99442|SEC62_HUMAN Translocation protein SEC62 OS=Homo sapiens OX=9606 GN=SEC62 PE=1 SV=1	0	22641000	31052000	27484000	27847000	31047000	151950000	129510000	124130000
Q99536	Synaptic vesicle membrane protein VAT-1 homolog	VAT1	sp|Q99536|VAT1_HUMAN Synaptic vesicle membrane protein VAT-1 homolog OS=Homo sapiens OX=9606 GN=VAT1 PE=1 SV=2	0	0	0	0	0	0	48551000	50264000	48913000
Q99715	Collagen alpha-1(XII) chain	COL12A1	sp|Q99715|COCA1_HUMAN Collagen alpha-1(XII) chain OS=Homo sapiens OX=9606 GN=COL12A1 PE=1 SV=2	4310100000	4460100000	4503700000	1281300000	1294400000	1208900000	1031300000	1061800000	1074200000
Q99720	Sigma non-opioid intracellular receptor 1	SIGMAR1	sp|Q99720|SGMR1_HUMAN Sigma non-opioid intracellular receptor 1 OS=Homo sapiens OX=9606 GN=SIGMAR1 PE=1 SV=1	0	0	0	0	0	0	0	0	30705000
Q99805	Transmembrane 9 superfamily member 2	TM9SF2	sp|Q99805|TM9S2_HUMAN Transmembrane 9 superfamily member 2 OS=Homo sapiens OX=9606 GN=TM9SF2 PE=1 SV=1	62392000	53438000	56876000	59770000	0	0	83482000	85187000	78370000
Q99832	T-complex protein 1 subunit eta	CCT7	sp|Q99832|TCPH_HUMAN T-complex protein 1 subunit eta OS=Homo sapiens OX=9606 GN=CCT7 PE=1 SV=2	61108000	37137000	63334000	26541000	25192000	21541000	20961000	21576000	23614000
Q99873	Protein arginine N-methyltransferase 1	PRMT1	sp|Q99873|ANM1_HUMAN Protein arginine N-methyltransferase 1 OS=Homo sapiens OX=9606 GN=PRMT1 PE=1 SV=3	0	0	0	0	0	0	0	0	13213000
Q99988	Growth/differentiation factor 15	GDF15	sp|Q99988|GDF15_HUMAN Growth/differentiation factor 15 OS=Homo sapiens OX=9606 GN=GDF15 PE=1 SV=3	0	19525000	0	37343000	32906000	34880000	0	0	0
Q9BR76	Coronin-1B	CORO1B	sp|Q9BR76|COR1B_HUMAN Coronin-1B OS=Homo sapiens OX=9606 GN=CORO1B PE=1 SV=1	0	0	0	0	0	0	0	16554000	0
Q9BSJ8	Extended synaptotagmin-1	ESYT1	sp|Q9BSJ8|ESYT1_HUMAN Extended synaptotagmin-1 OS=Homo sapiens OX=9606 GN=ESYT1 PE=1 SV=1	52432000	64421000	62503000	66559000	57744000	68784000	85540000	94235000	95211000
Q9BTV4	Transmembrane protein 43	TMEM43	sp|Q9BTV4|TMM43_HUMAN Transmembrane protein 43 OS=Homo sapiens OX=9606 GN=TMEM43 PE=1 SV=1	75844000	61071000	74422000	88527000	73875000	84011000	1029800000	941870000	1044000000
Q9BU23	Lipase maturation factor 2	LMF2	sp|Q9BU23|LMF2_HUMAN Lipase maturation factor 2 OS=Homo sapiens OX=9606 GN=LMF2 PE=1 SV=2	0	0	0	0	0	0	46204000	0	45264000
Q9BUF5	Tubulin beta-6 chain	TUBB6	sp|Q9BUF5|TBB6_HUMAN Tubulin beta-6 chain OS=Homo sapiens OX=9606 GN=TUBB6 PE=1 SV=1	221570000	224970000	256930000	153240000	141740000	149890000	186560000	179430000	186060000
Q9BUN8	Derlin-1	DERL1	sp|Q9BUN8|DERL1_HUMAN Derlin-1 OS=Homo sapiens OX=9606 GN=DERL1 PE=1 SV=1	440590000	479550000	464730000	409460000	390950000	385470000	296450000	307940000	303850000
Q9BVC6	Transmembrane protein 109	TMEM109	sp|Q9BVC6|TM109_HUMAN Transmembrane protein 109 OS=Homo sapiens OX=9606 GN=TMEM109 PE=1 SV=1	0	113720000	0	101390000	0	0	0	138020000	120920000
Q9BVK6	Transmembrane emp24 domain-containing protein 9	TMED9	sp|Q9BVK6|TMED9_HUMAN Transmembrane emp24 domain-containing protein 9 OS=Homo sapiens OX=9606 GN=TMED9 PE=1 SV=2	0	0	0	0	0	0	0	0	31012000
Q9BXX0	EMILIN-2	EMILIN2	sp|Q9BXX0|EMIL2_HUMAN EMILIN-2 OS=Homo sapiens OX=9606 GN=EMILIN2 PE=1 SV=3	0	0	14327000	358810000	409730000	401980000	3741400000	3682400000	3871800000
Q9BY76	Angiopoietin-related protein 4	ANGPTL4	sp|Q9BY76|ANGL4_HUMAN Angiopoietin-related protein 4 OS=Homo sapiens OX=9606 GN=ANGPTL4 PE=1 SV=2	0	0	0	30835000	23901000	20023000	0	0	0
Q9BZG1	Ras-related protein Rab-34	RAB34	sp|Q9BZG1|RAB34_HUMAN Ras-related protein Rab-34 OS=Homo sapiens OX=9606 GN=RAB34 PE=1 SV=1	0	0	0	0	0	0	20204000	0	0
Q9GZM7	Tubulointerstitial nephritis antigen-like	TINAGL1	sp|Q9GZM7|TINAL_HUMAN Tubulointerstitial nephritis antigen-like OS=Homo sapiens OX=9606 GN=TINAGL1 PE=1 SV=1	85120000	82708000	68892000	1477800000	1643800000	1525400000	0	0	0
Q9GZP9;Q8BNI4	Derlin-2	DERL2;Derl2	sp|Q9GZP9|DERL2_HUMAN Derlin-2 OS=Homo sapiens OX=9606 GN=DERL2 PE=1 SV=1;sp|Q8BNI4|DERL2_MOUSE Derlin-2 OS=Mus musculus OX=10090 GN=Derl2 PE=1 SV=2	44924000	39402000	40926000	28832000	33474000	29634000	24544000	24249000	28349000
Q9H4G4	Golgi-associated plant pathogenesis-related protein 1	GLIPR2	sp|Q9H4G4|GAPR1_HUMAN Golgi-associated plant pathogenesis-related protein 1 OS=Homo sapiens OX=9606 GN=GLIPR2 PE=1 SV=3	0	0	0	65009000	79604000	116330000	187550000	186230000	187120000
Q9H857	5-nucleotidase domain-containing protein 2	NT5DC2	sp|Q9H857|NT5D2_HUMAN 5-nucleotidase domain-containing protein 2 OS=Homo sapiens OX=9606 GN=NT5DC2 PE=1 SV=1	92045000	109800000	46172000	0	21445000	18161000	14209000	14651000	13853000
Q9HA72	Calcium homeostasis modulator protein 2	CALHM2	sp|Q9HA72|CAHM2_HUMAN Calcium homeostasis modulator protein 2 OS=Homo sapiens OX=9606 GN=CALHM2 PE=2 SV=1	0	0	0	0	0	0	17638000	17690000	15029000
Q9HC07	Transmembrane protein 165	TMEM165	sp|Q9HC07|TM165_HUMAN Transmembrane protein 165 OS=Homo sapiens OX=9606 GN=TMEM165 PE=1 SV=1	0	0	0	0	0	40455000	0	0	0
Q9HCE0	Ectopic P granules protein 5 homolog	EPG5	sp|Q9HCE0|EPG5_HUMAN Ectopic P granules protein 5 homolog OS=Homo sapiens OX=9606 GN=EPG5 PE=1 SV=2	0	0	0	0	17367000	0	19945000	23138000	17008000
Q9HCU0	Endosialin	CD248	sp|Q9HCU0|CD248_HUMAN Endosialin OS=Homo sapiens OX=9606 GN=CD248 PE=1 SV=1	0	0	0	0	0	0	0	0	23786000
Q9NR12	PDZ and LIM domain protein 7	PDLIM7	sp|Q9NR12|PDLI7_HUMAN PDZ and LIM domain protein 7 OS=Homo sapiens OX=9606 GN=PDLIM7 PE=1 SV=1	0	0	60913000	0	0	0	0	0	0
Q9NR31;Q9Y6B6	GTP-binding protein SAR1a	SAR1A	sp|Q9NR31|SAR1A_HUMAN GTP-binding protein SAR1a OS=Homo sapiens OX=9606 GN=SAR1A PE=1 SV=1	93652000	92141000	102030000	79238000	0	39388000	76911000	74710000	81066000
Q9NR99	Matrix-remodeling-associated protein 5	MXRA5	sp|Q9NR99|MXRA5_HUMAN Matrix-remodeling-associated protein 5 OS=Homo sapiens OX=9606 GN=MXRA5 PE=1 SV=3	395480000	422240000	438960000	582960000	602650000	591770000	722840000	707280000	728690000
Q9NRX5	Serine incorporator 1	SERINC1	sp|Q9NRX5|SERC1_HUMAN Serine incorporator 1 OS=Homo sapiens OX=9606 GN=SERINC1 PE=1 SV=1	0	0	0	0	0	40414000	55562000	60291000	0
Q9NS15	Latent-transforming growth factor beta-binding protein 3	LTBP3	sp|Q9NS15|LTBP3_HUMAN Latent-transforming growth factor beta-binding protein 3 OS=Homo sapiens OX=9606 GN=LTBP3 PE=1 SV=4	0	46600000	0	431790000	195710000	210770000	0	0	0
Q9NVA2;Q14141	Septin-11	SEPT11	sp|Q9NVA2|SEP11_HUMAN Septin-11 OS=Homo sapiens OX=9606 GN=SEPT11 PE=1 SV=3	36862000	0	35663000	0	0	0	51237000	54390000	43368000
Q9NVH1	DnaJ homolog subfamily C member 11	DNAJC11	sp|Q9NVH1|DJC11_HUMAN DnaJ homolog subfamily C member 11 OS=Homo sapiens OX=9606 GN=DNAJC11 PE=1 SV=2	0	0	0	0	0	0	39263000	39895000	40076000
Q9NVJ2;Q96BM9	ADP-ribosylation factor-like protein 8B;ADP-ribosylation factor-like protein 8A	ARL8B;ARL8A	sp|Q9NVJ2|ARL8B_HUMAN ADP-ribosylation factor-like protein 8B OS=Homo sapiens OX=9606 GN=ARL8B PE=1 SV=1;sp|Q96BM9|ARL8A_HUMAN ADP-ribosylation factor-like protein 8A OS=Homo sapiens OX=9606 GN=ARL8A PE=1 SV=1	0	0	0	31719000	0	0	34556000	0	34238000
Q9NW15	Anoctamin-10	ANO10	sp|Q9NW15|ANO10_HUMAN Anoctamin-10 OS=Homo sapiens OX=9606 GN=ANO10 PE=1 SV=2	0	0	0	0	0	0	24080000	24497000	24823000
Q9NYL4	Peptidyl-prolyl cis-trans isomerase FKBP11	FKBP11	sp|Q9NYL4|FKB11_HUMAN Peptidyl-prolyl cis-trans isomerase FKBP11 OS=Homo sapiens OX=9606 GN=FKBP11 PE=1 SV=1	0	0	0	0	50581000	35643000	23952000	30050000	29902000
Q9NZ01	Very-long-chain enoyl-CoA reductase	TECR	sp|Q9NZ01|TECR_HUMAN Very-long-chain enoyl-CoA reductase OS=Homo sapiens OX=9606 GN=TECR PE=1 SV=1	162430000	156980000	178670000	149820000	148750000	139100000	153490000	150230000	150800000
Q9NZJ4	Sacsin	SACS	sp|Q9NZJ4|SACS_HUMAN Sacsin OS=Homo sapiens OX=9606 GN=SACS PE=1 SV=2	0	0	0	0	24898000	0	57584000	44782000	52616000
Q9NZM1	Myoferlin	MYOF	sp|Q9NZM1|MYOF_HUMAN Myoferlin OS=Homo sapiens OX=9606 GN=MYOF PE=1 SV=1	457650000	460710000	466940000	180910000	171530000	195990000	595260000	616660000	595940000
Q9NZN4;Q9H4M9;Q9NZN3	EH domain-containing protein 2	EHD2	sp|Q9NZN4|EHD2_HUMAN EH domain-containing protein 2 OS=Homo sapiens OX=9606 GN=EHD2 PE=1 SV=2	91630000	89612000	119830000	96986000	100970000	103280000	167660000	157510000	162260000
Q9P035	Very-long-chain (3R)-3-hydroxyacyl-CoA dehydratase 3	HACD3	sp|Q9P035|HACD3_HUMAN Very-long-chain (3R)-3-hydroxyacyl-CoA dehydratase 3 OS=Homo sapiens OX=9606 GN=HACD3 PE=1 SV=2	124060000	146620000	142110000	89619000	93881000	90505000	138410000	163820000	182880000
Q9P2J5	Leucine--tRNA ligase, cytoplasmic	LARS	sp|Q9P2J5|SYLC_HUMAN Leucine--tRNA ligase, cytoplasmic OS=Homo sapiens OX=9606 GN=LARS PE=1 SV=2	0	0	0	0	0	0	0	0	5260200
Q9UBG0	C-type mannose receptor 2	MRC2	sp|Q9UBG0|MRC2_HUMAN C-type mannose receptor 2 OS=Homo sapiens OX=9606 GN=MRC2 PE=1 SV=2	0	0	0	0	0	0	43830000	42283000	39007000
Q9UBI6	Guanine nucleotide-binding protein G(I)/G(S)/G(O) subunit gamma-12	GNG12	sp|Q9UBI6|GBG12_HUMAN Guanine nucleotide-binding protein G(I)/G(S)/G(O) subunit gamma-12 OS=Homo sapiens OX=9606 GN=GNG12 PE=1 SV=3	0	0	0	0	0	0	0	91053000	0
Q9UBM7	7-dehydrocholesterol reductase	DHCR7	sp|Q9UBM7|DHCR7_HUMAN 7-dehydrocholesterol reductase OS=Homo sapiens OX=9606 GN=DHCR7 PE=1 SV=1	466890000	456130000	448900000	252330000	233810000	223140000	135110000	135780000	153440000
Q9UBX5	Fibulin-5	FBLN5	sp|Q9UBX5|FBLN5_HUMAN Fibulin-5 OS=Homo sapiens OX=9606 GN=FBLN5 PE=1 SV=1	0	0	0	106310000	0	108600000	0	0	0
Q9UEY8	Gamma-adducin	ADD3	sp|Q9UEY8|ADDG_HUMAN Gamma-adducin OS=Homo sapiens OX=9606 GN=ADD3 PE=1 SV=1	34485000	38634000	22951000	0	20249000	0	156030000	137510000	178030000
Q9UH62	Armadillo repeat-containing X-linked protein 3	ARMCX3	sp|Q9UH62|ARMX3_HUMAN Armadillo repeat-containing X-linked protein 3 OS=Homo sapiens OX=9606 GN=ARMCX3 PE=1 SV=1	24149000	0	30827000	35896000	33077000	33162000	78090000	77493000	71140000
Q9UH99	SUN domain-containing protein 2	SUN2	sp|Q9UH99|SUN2_HUMAN SUN domain-containing protein 2 OS=Homo sapiens OX=9606 GN=SUN2 PE=1 SV=3	19566000	0	0	0	0	0	32990000	25709000	25598000
Q9UHD8	Septin-9	SEPT9	sp|Q9UHD8|SEPT9_HUMAN Septin-9 OS=Homo sapiens OX=9606 GN=SEPT9 PE=1 SV=2	61721000	64329000	66343000	0	0	0	75117000	72960000	68793000
Q9UHF1	Epidermal growth factor-like protein 7	EGFL7	sp|Q9UHF1|EGFL7_HUMAN Epidermal growth factor-like protein 7 OS=Homo sapiens OX=9606 GN=EGFL7 PE=1 SV=3	0	0	0	0	9134600	0	0	0	0
Q9UHG3	Prenylcysteine oxidase 1	PCYOX1	sp|Q9UHG3|PCYOX_HUMAN Prenylcysteine oxidase 1 OS=Homo sapiens OX=9606 GN=PCYOX1 PE=1 SV=3	0	0	0	0	42775000	0	62798000	72956000	77160000
Q9UJZ1	Stomatin-like protein 2, mitochondrial	STOML2	sp|Q9UJZ1|STML2_HUMAN Stomatin-like protein 2, mitochondrial OS=Homo sapiens OX=9606 GN=STOML2 PE=1 SV=1	0	21818000	22781000	10912000	0	0	40620000	39767000	27273000
Q9ULV4	Coronin-1C	CORO1C	sp|Q9ULV4|COR1C_HUMAN Coronin-1C OS=Homo sapiens OX=9606 GN=CORO1C PE=1 SV=1	79446000	64229000	64417000	0	0	0	104830000	106500000	95916000
Q9UNN8	Endothelial protein C receptor	PROCR	sp|Q9UNN8|EPCR_HUMAN Endothelial protein C receptor OS=Homo sapiens OX=9606 GN=PROCR PE=1 SV=1	0	0	0	0	0	0	101430000	99799000	100820000
Q9Y277	Voltage-dependent anion-selective channel protein 3	VDAC3	sp|Q9Y277|VDAC3_HUMAN Voltage-dependent anion-selective channel protein 3 OS=Homo sapiens OX=9606 GN=VDAC3 PE=1 SV=1	244590000	260950000	229400000	327380000	283040000	271530000	1629500000	1641700000	1642500000
Q9Y2A7;B0S6R1	Nck-associated protein 1	NCKAP1;nckap1	sp|Q9Y2A7|NCKP1_HUMAN Nck-associated protein 1 OS=Homo sapiens OX=9606 GN=NCKAP1 PE=1 SV=1;sp|B0S6R1|NCKP1_DANRE Nck-associated protein 1 OS=Danio rerio OX=7955 GN=nckap1 PE=3 SV=1	0	58398000	54745000	61606000	52872000	65370000	99499000	92280000	74903000
Q9Y320	Thioredoxin-related transmembrane protein 2	TMX2	sp|Q9Y320|TMX2_HUMAN Thioredoxin-related transmembrane protein 2 OS=Homo sapiens OX=9606 GN=TMX2 PE=1 SV=1	0	0	0	32716000	0	33405000	48301000	48435000	47191000
Q9Y3B3	Transmembrane emp24 domain-containing protein 7	TMED7	sp|Q9Y3B3|TMED7_HUMAN Transmembrane emp24 domain-containing protein 7 OS=Homo sapiens OX=9606 GN=TMED7 PE=1 SV=2	29164000	0	0	44199000	42268000	42809000	56757000	47304000	57960000
Q9Y3E0	Vesicle transport protein GOT1B	GOLT1B	sp|Q9Y3E0|GOT1B_HUMAN Vesicle transport protein GOT1B OS=Homo sapiens OX=9606 GN=GOLT1B PE=1 SV=1	309370000	356560000	348110000	296130000	256380000	239000000	131060000	134520000	136560000
Q9Y490;Q9Y4G6	Talin-1	TLN1	sp|Q9Y490|TLN1_HUMAN Talin-1 OS=Homo sapiens OX=9606 GN=TLN1 PE=1 SV=3	169860000	199120000	177040000	170260000	142700000	171060000	154030000	151550000	148650000
Q9Y4F1	FERM, RhoGEF and pleckstrin domain-containing protein 1	FARP1	sp|Q9Y4F1|FARP1_HUMAN FERM, ARHGEF and pleckstrin domain-containing protein 1 OS=Homo sapiens OX=9606 GN=FARP1 PE=1 SV=1	0	0	20520000	0	0	0	0	0	0
Q9Y4K0;A1L1V4	Lysyl oxidase homolog 2	LOXL2	sp|Q9Y4K0|LOXL2_HUMAN Lysyl oxidase homolog 2 OS=Homo sapiens OX=9606 GN=LOXL2 PE=1 SV=1	142710000	112050000	139680000	384980000	399480000	351020000	0	0	0
Q9Y512	Sorting and assembly machinery component 50 homolog	SAMM50	sp|Q9Y512|SAM50_HUMAN Sorting and assembly machinery component 50 homolog OS=Homo sapiens OX=9606 GN=SAMM50 PE=1 SV=3	76353000	80015000	39571000	106110000	74956000	87424000	366870000	382270000	407250000
Q9Y543	Transcription factor HES-2	HES2	sp|Q9Y543|HES2_HUMAN Transcription factor HES-2 OS=Homo sapiens OX=9606 GN=HES2 PE=2 SV=1	104630000	112890000	116360000	0	0	0	0	0	0
Q9Y5L0	Transportin-3	TNPO3	sp|Q9Y5L0|TNPO3_HUMAN Transportin-3 OS=Homo sapiens OX=9606 GN=TNPO3 PE=1 SV=3	0	0	0	13799000	15915000	0	21975000	16540000	15596000
Q9Y5M8	Signal recognition particle receptor subunit beta	SRPRB	sp|Q9Y5M8|SRPRB_HUMAN Signal recognition particle receptor subunit beta OS=Homo sapiens OX=9606 GN=SRPRB PE=1 SV=3	0	0	0	0	0	0	0	0	20748000
Q9Y5X9	Endothelial lipase	LIPG	sp|Q9Y5X9|LIPE_HUMAN Endothelial lipase OS=Homo sapiens OX=9606 GN=LIPG PE=1 SV=1	0	0	0	36936000	0	40970000	0	0	0
Q9Y617;P10658	Phosphoserine aminotransferase	PSAT1	sp|Q9Y617|SERC_HUMAN Phosphoserine aminotransferase OS=Homo sapiens OX=9606 GN=PSAT1 PE=1 SV=2;sp|P10658|SERC_RABIT Phosphoserine aminotransferase OS=Oryctolagus cuniculus OX=9986 GN=PSAT1 PE=2 SV=1	0	39600000	0	0	44050000	57152000	0	0	0
Q9Y625	Glypican-6;Secreted glypican-6	GPC6	sp|Q9Y625|GPC6_HUMAN Glypican-6 OS=Homo sapiens OX=9606 GN=GPC6 PE=1 SV=1	79588000	71434000	120630000	0	0	0	0	29292000	0
Q9Y639	Neuroplastin	NPTN	sp|Q9Y639|NPTN_HUMAN Neuroplastin OS=Homo sapiens OX=9606 GN=NPTN PE=1 SV=2	0	0	0	0	0	0	65292000	73727000	0
Q9Y678;Q9UBF2;Q9PUE4	Coatomer subunit gamma-1	COPG1	sp|Q9Y678|COPG1_HUMAN Coatomer subunit gamma-1 OS=Homo sapiens OX=9606 GN=COPG1 PE=1 SV=1	188180000	218970000	215200000	147660000	142310000	167540000	91242000	91934000	91396000
Q9Y696	Chloride intracellular channel protein 4	CLIC4	sp|Q9Y696|CLIC4_HUMAN Chloride intracellular channel protein 4 OS=Homo sapiens OX=9606 GN=CLIC4 PE=1 SV=4	40417000	43125000	0	51675000	41318000	43178000	32100000	37346000	42412000
Q9Y6C2	EMILIN-1	EMILIN1	sp|Q9Y6C2|EMIL1_HUMAN EMILIN-1 OS=Homo sapiens OX=9606 GN=EMILIN1 PE=1 SV=3	39064000000	41210000000	41456000000	43538000000	43857000000	43995000000	27541000000	26260000000	25831000000
Q9Y6C9	Mitochondrial carrier homolog 2	MTCH2	sp|Q9Y6C9|MTCH2_HUMAN Mitochondrial carrier homolog 2 OS=Homo sapiens OX=9606 GN=MTCH2 PE=1 SV=1	326730000	324170000	317180000	503410000	503140000	445270000	1070200000	1059800000	1054900000
Q9Y6N5	Sulfide:quinone oxidoreductase, mitochondrial	SQRDL	sp|Q9Y6N5|SQOR_HUMAN Sulfide:quinone oxidoreductase, mitochondrial OS=Homo sapiens OX=9606 GN=SQOR PE=1 SV=1	0	0	0	0	0	0	71707000	79670000	86271000

## Sheet: LFQ for hiPSC-CF
Protein names	LFQ intensity 1_1	LFQ intensity 1_2	LFQ intensity 1_3	Average for LFQ for hPSC CF	STDEV for LFQ for hPSC CF
Acetolactate synthase-like protein	0	0	0	0	0
Sodium-coupled neutral amino acid transporter 2	0	0	0	0	0
Heterogeneous nuclear ribonucleoprotein A1-like 2;Heterogeneous nuclear ribonucleoprotein A1;Heterogeneous nuclear ribonucleoprotein A1, N-terminally processed	0	0	0	0	0
ATP synthase subunit alpha, mitochondrial	898980000	871480000	934680000	9.01713e+08	3.16885e+07
Integral membrane protein 2B;BRI2, membrane form;BRI2 intracellular domain;BRI2C, soluble form;Bri23 peptide	0	0	0	0	0
Tubulin alpha-1A chain;Tubulin alpha-3E chain	6806500000	7063700000	7392500000	7.08757e+09	2.93728e+08
Probable ATP-dependent RNA helicase DDX5;Probable ATP-dependent RNA helicase DDX17	0	0	0	0	0
Phosphoglycerate kinase 1	243140000	287980000	274210000	2.68443e+08	2.29695e+07
RNA-binding motif protein, X chromosome;RNA-binding motif protein, X chromosome, N-terminally processed;RNA binding motif protein, X-linked-like-1	0	0	0	0	0
Eukaryotic translation initiation factor 3 subunit L	77093000	71958000	90231000	7.97607e+07	9.42406e+06
Eukaryotic initiation factor 4A-I;Eukaryotic initiation factor 4A-II;Eukaryotic initiation factor 4A-II, N-terminally processed	386780000	373340000	419100000	3.93073e+08	2.35202e+07
L-lactate dehydrogenase B chain	384100000	426360000	422480000	410980000	2.33595e+07
CCR4-NOT transcription complex subunit 1	27586000	18997000	17537000	2.13733e+07	5.42962e+06
Histone H2A type 1-C;Histone H2A.J;Histone H2A type 1-J;Histone H2A type 1-H;Histone H2A type 1-K;Histone H2A type 3;Histone H2A type 1;Histone H2A type 1-B/E;Histone H2A type 1-D;Histone H2A type 1-F;Histone H2A type 2-C;Histone H2A type 2-A	1644800000	1791400000	1711300000	1.71583e+09	7.34051e+07
Keratin, type II cytoskeletal 8	539130000	1404700000	1257800000	1067210000	4.63191e+08
Keratin, type I cytoskeletal 10	0	0	0	0	0
Serine protease HTRA1;Serine protease HTRA1B;Serine protease HTRA1A	329940000	349620000	363890000	3.47817e+08	1.70467e+07
ATP-dependent RNA helicase DDX39A;Spliceosome RNA helicase Ddx39b;Spliceosome RNA helicase DDX39B	88849000	54642000	54738000	6.60763e+07	1.97218e+07
Unconventional myosin-Ic	588630000	645690000	654970000	6.29763e+08	3.59234e+07
AP-3 complex subunit beta-1	21656000	22503000	23480000	2.25463e+07	912772
Membrane-associated progesterone receptor component 1	100200000	93215000	90419000	9.46113e+07	5.03779e+06
Chloride intracellular channel protein 1	141270000	159040000	169390000	1.56567e+08	1.42222e+07
Matrilin-2	23358000	20635000	21847000	2.19467e+07	1.36423e+06
Importin-5	73003000	74984000	62024000	7.00037e+07	6.98122e+06
Procollagen-lysine,2-oxoglutarate 5-dioxygenase 2	37704000	28477000	37035000	3.44053e+07	5.14497e+06
Syntenin-1	0	0	0	0	0
ATP-dependent RNA helicase DDX3X;ATP-dependent RNA helicase DDX3Y	152760000	164100000	167770000	1.61543e+08	7.8248e+06
Lipid phosphate phosphohydrolase 1	0	0	0	0	0
Lipid phosphate phosphohydrolase 3	74717000	95079000	51953000	7.39163e+07	2.15741e+07
Heat shock protein beta-6	0	0	0	0	0
AP-3 complex subunit delta-1	0	0	0	0	0
Tripeptidyl-peptidase 1	0	0	0	0	0
Neuropilin-1	0	0	0	0	0
Microsomal glutathione S-transferase 3	651220000	565540000	579780000	5.98847e+08	4.59121e+07
Myosin regulatory light chain 12A;Myosin regulatory light chain 12B	53304000	0	56614000	3.66393e+07	3.17737e+07
Exportin-1	98908000	95920000	61920000	8.55827e+07	2.05469e+07
Niemann-Pick C1 protein	0	0	0	0	0
Actin-related protein 2/3 complex subunit 1B	100590000	98051000	86279000	9.49733e+07	7.63578e+06
Actin-related protein 2/3 complex subunit 3	76510000	62138000	69207000	69285000	7.18632e+06
Membrane-associated progesterone receptor component 2	61988000	76754000	66638000	68460000	7.54973e+06
Laminin subunit alpha-5	113300000	115600000	111630000	113510000	1.99331e+06
Protein RER1	110440000	110190000	101450000	107360000	5.11974e+06
Surfeit locus protein 4	1057300000	945270000	903640000	9.68737e+08	7.94724e+07
Syntaxin-7	0	29899000	31447000	2.04487e+07	1.7726e+07
Monocarboxylate transporter 4	0	0	105630000	35210000	6.09855e+07
Calpain-5	0	0	0	0	0
Prohibitin-2	223500000	204280000	211870000	2.13217e+08	9.68051e+06
Multidrug resistance-associated protein 1	0	0	18389000	6.12967e+06	1.06169e+07
Cytochrome b5 type B	171280000	137180000	156530000	1.54997e+08	1.71016e+07
26S proteasome non-ATPase regulatory subunit 3	26273000	32867000	40160000	33100000	6.94643e+06
Band 4.1-like protein 2	18989000	0	0	6.32967e+06	1.09633e+07
Exportin-T	32367000	31866000	29168000	3.11337e+07	1.72065e+06
Alpha-actinin-4	104570000	125910000	104820000	1.11767e+08	1.22491e+07
Unconventional myosin-Ib	0	0	0	0	0
EGF-like repeat and discoidin I-like domain-containing protein 3	67426000	73284000	58180000	6.62967e+07	7.61507e+06
Dolichyl-diphosphooligosaccharide--protein glycosyltransferase 48 kDa subunit	269440000	293450000	256800000	273230000	1.86166e+07
Gremlin-1	0	0	0	0	0
Procollagen-lysine,2-oxoglutarate 5-dioxygenase 3	40233000	0	0	13411000	2.32285e+07
Sushi repeat-containing protein SRPX2	0	74699000	0	2.48997e+07	4.31275e+07
UDP-glucose 6-dehydrogenase	85593000	83936000	73652000	8.10603e+07	6.46908e+06
Histone H2B type 1-C/E/G;Histone H2B type 2-B;Histone H2B type 1-M;Histone H2B type 1-N;Histone H2B type 1-H;Histone H2B type 1-P;Histone H2B type 1-K;Histone H2B type 1-B;Histone H2B type 2-F;Histone H2B type 1-C/E/F/G/I;Histone H2B type 1-D;Histone H2B type F-S;Histone H2B type 1-F/J/L;Histone H2B type 1-L;Histone H2B 3;Histone H2B type 1-A	1928600000	2068400000	1919000000	1972000000	8.36227e+07
H/ACA ribonucleoprotein complex subunit 4	0	0	0	0	0
WD repeat-containing protein 1	135690000	108870000	114730000	1.19763e+08	1.41007e+07
Multiple epidermal growth factor-like domains protein 6	0	0	0	0	0
DnaJ homolog subfamily C member 13	157690000	154100000	158500000	1.56763e+08	2.3418e+06
Mannose-P-dolichol utilization defect 1 protein	78906000	75994000	82573000	7.91577e+07	3.29671e+06
Core histone macro-H2A.1	188550000	121440000	111450000	140480000	4.19284e+07
Filamin-B	125500000	167040000	133040000	141860000	2.213e+07
Citrate synthase, mitochondrial	45812000	28886000	31975000	3.55577e+07	9.01382e+06
Barrier-to-autointegration factor;Barrier-to-autointegration factor, N-terminally processed	317060000	166240000	186180000	223160000	8.19287e+07
Splicing factor 3B subunit 1	24703000	20932000	21901000	22512000	1.95834e+06
U5 small nuclear ribonucleoprotein 200 kDa helicase	84642000	106180000	107990000	99604000	1.2989e+07
Paralemmin-1	0	0	0	0	0
PRA1 family protein 3	141200000	137880000	144550000	141210000	3.33501e+06
Flotillin-1	0	0	17819000	5.93967e+06	1.02878e+07
ATP synthase subunit g, mitochondrial	0	0	0	0	0
Ribosomal L1 domain-containing protein 1	0	0	27878000	9.29267e+06	1.60954e+07
Unconventional myosin-Id	0	0	0	0	0
Erlin-2	0	34877000	39091000	24656000	2.14564e+07
Endonuclease domain-containing 1 protein	0	0	0	0	0
Protein transport protein Sec31A	39679000	56660000	52377000	49572000	8.83117e+06
Protein YIF1A	71437000	0	65478000	4.56383e+07	3.96361e+07
Serine protease 23	19865000	41323000	43487000	3.48917e+07	1.30584e+07
Importin-7	64054000	88575000	88071000	8.02333e+07	1.4014e+07
GDH/6PGL endoplasmic bifunctional protein;Glucose 1-dehydrogenase;6-phosphogluconolactonase	0	0	0	0	0
Protein transport protein Sec24A	0	0	0	0	0
Phosphatidate cytidylyltransferase 2	0	0	0	0	0
AP-2 complex subunit alpha-1	83435000	87489000	85536000	8.54867e+07	2.02745e+06
Reversion-inducing cysteine-rich protein with Kazal motifs	0	0	0	0	0
NADH dehydrogenase [ubiquinone] 1 beta subcomplex subunit 10	0	0	0	0	0
Mitochondrial import receptor subunit TOM40 homolog	93964000	124600000	109780000	109448000	1.53207e+07
Peroxisomal membrane protein 11B	88641000	92820000	84954000	88805000	3.93556e+06
Alcohol dehydrogenase 1B;Alcohol dehydrogenase 1A	0	0	0	0	0
L-lactate dehydrogenase A chain	1237700000	1276800000	1222200000	1.24557e+09	2.81372e+07
Glutamate dehydrogenase 1, mitochondrial	0	0	0	0	0
NADH-cytochrome b5 reductase 3;NADH-cytochrome b5 reductase 3 membrane-bound form;NADH-cytochrome b5 reductase 3 soluble form	436620000	477850000	477790000	4.64087e+08	2.37869e+07
Tissue-type plasminogen activator;Tissue-type plasminogen activator chain A;Tissue-type plasminogen activator chain B	0	0	0	0	0
ATP synthase subunit beta, mitochondrial	197190000	215400000	190240000	2.00943e+08	1.29932e+07
GTPase HRas;GTPase HRas, N-terminally processed;GTPase KRas;GTPase KRas, N-terminally processed;GTPase NRas	0	0	0	0	0
Transforming growth factor beta-1;Latency-associated peptide	0	0	0	0	0
HLA class I histocompatibility antigen, A-2 alpha chain;HLA class I histocompatibility antigen, A-31 alpha chain;HLA class I histocompatibility antigen, A-29 alpha chain	0	0	0	0	0
Collagen alpha-1(I) chain	5655900000	6012900000	5171700000	5613500000	4.222e+08
Collagen alpha-1(III) chain	334520000	360300000	390710000	3.61843e+08	2.81268e+07
Collagen alpha-1(IV) chain;Arresten	2811500000	2496200000	2660000000	2655900000	1.5769e+08
Prelamin-A/C;Lamin-A/C	467720000	481950000	395660000	4.48443e+08	4.62621e+07
Fibronectin;Anastellin;Ugl-Y1;Ugl-Y2;Ugl-Y3	233190000000	238990000000	243500000000	238560000000	5.16843e+09
Transferrin receptor protein 1;Transferrin receptor protein 1, serum form	20056000	20539000	17587000	19394000	1.58343e+06
Fructose-bisphosphate aldolase A	168790000	135510000	109010000	137770000	2.9954e+07
Annexin A1	254850000	259190000	229940000	2.47993e+08	1.57845e+07
Thy-1 membrane glycoprotein	322580000	354490000	334830000	337300000	1.60978e+07
Tubulin beta-4A chain	62104000	64554000	45798000	5.74853e+07	1.01954e+07
Glyceraldehyde-3-phosphate dehydrogenase	1240900000	1332700000	1291300000	1288300000	4.59735e+07
HLA class I histocompatibility antigen, A-3 alpha chain;HLA class I histocompatibility antigen, A-36 alpha chain;HLA class I histocompatibility antigen, A-1 alpha chain;HLA class I histocompatibility antigen, A-11 alpha chain	127900000	142470000	129650000	133340000	7.95508e+06
Heat shock protein beta-1	206390000	212970000	223340000	2.14233e+08	8.54533e+06
Dolichyl-diphosphooligosaccharide--protein glycosyltransferase subunit 1	256750000	298660000	305500000	286970000	2.63938e+07
Dolichyl-diphosphooligosaccharide--protein glycosyltransferase subunit 2	116420000	120390000	132720000	1.23177e+08	8.4998e+06
Guanine nucleotide-binding protein G(i) subunit alpha-2	153890000	178050000	170720000	1.67553e+08	1.23874e+07
Sodium/potassium-transporting ATPase subunit alpha-1	193460000	188580000	166360000	182800000	1.4445e+07
Sodium/potassium-transporting ATPase subunit beta-1	0	19971000	24359000	1.47767e+07	1.29837e+07
Plasminogen activator inhibitor 1	0	0	15983000	5.32767e+06	9.22779e+06
Alkaline phosphatase, tissue-nonspecific isozyme	0	10081000	14731000	8.27067e+06	7.53051e+06
Intercellular adhesion molecule 1	0	0	0	0	0
60S acidic ribosomal protein P0;60S acidic ribosomal protein P0-like	144080000	179540000	160230000	1.61283e+08	1.77535e+07
Integrin beta-1	422170000	367030000	379600000	389600000	2.88982e+07
Keratin, type I cytoskeletal 18	576850000	666820000	639590000	6.27753e+08	4.61382e+07
Collagen alpha-2(V) chain	0	52779000	0	17593000	3.0472e+07
Protein S100-A6	0	0	0	0	0
Alpha-enolase	367510000	388470000	373880000	376620000	1.07453e+07
Integrin alpha-V;Integrin alpha-V heavy chain;Integrin alpha-V light chain	109100000	142310000	133570000	1.28327e+08	1.72147e+07
Glia-derived nexin	26507000	21692000	23551000	2.39167e+07	2.42824e+06
Epoxide hydrolase 1	0	26696000	24658000	17118000	1.48596e+07
Protein disulfide-isomerase	81686000	96286000	105790000	9.45873e+07	1.21414e+07
Histone H1.0;Histone H1.0, N-terminally processed	0	0	0	0	0
Annexin A2;Putative annexin A2-like protein	2981200000	2985900000	2921800000	2.96297e+09	3.57287e+07
Calpain-1 catalytic subunit	79394000	50663000	47247000	5.91013e+07	1.76568e+07
Tubulin beta chain	3648500000	3877000000	3779300000	3.76827e+09	1.14649e+08
Decorin	200330000	210720000	188810000	1.99953e+08	1.09599e+07
Beta-hexosaminidase subunit beta;Beta-hexosaminidase subunit beta chain B;Beta-hexosaminidase subunit beta chain A	0	0	0	0	0
Profilin-1	521040000	517230000	509960000	5.16077e+08	5.62932e+06
Adenine phosphoribosyltransferase	0	0	72237000	24079000	4.17061e+07
Bifunctional glutamate/proline--tRNA ligase;Glutamate--tRNA ligase;Proline--tRNA ligase	35633000	35847000	0	2.38267e+07	2.06348e+07
Cathepsin B;Cathepsin B light chain;Cathepsin B heavy chain	318970000	100980000	170380000	1.96777e+08	1.11367e+08
Cytochrome b-c1 complex subunit 6, mitochondrial	0	0	0	0	0
Laminin subunit beta-1	98609000	200640000	205320000	1.6819e+08	6.0304e+07
Thrombospondin-1	4241400000	4526100000	4531400000	4.43297e+09	1.65923e+08
Collagen alpha-2(I) chain	10688000000	10343000000	10215000000	1.04153e+10	2.44656e+08
Annexin A6	325060000	310710000	305700000	3.13823e+08	1.00485e+07
4F2 cell-surface antigen heavy chain	23727000	22363000	23223000	2.31043e+07	689699
Heat shock protein HSP 90-beta	501630000	586140000	542410000	5.43393e+08	4.22636e+07
Neprilysin	12788000	0	12017000	8.26833e+06	7.17096e+06
Monocyte differentiation antigen CD14;Monocyte differentiation antigen CD14, urinary form;Monocyte differentiation antigen CD14, membrane-bound form	0	0	0	0	0
Collagen alpha-2(IV) chain;Canstatin	5939200000	5868200000	5711800000	5.83973e+09	1.16342e+08
Cytochrome c1, heme protein, mitochondrial	132270000	109920000	111910000	1.18033e+08	1.23694e+07
Integrin alpha-5;Integrin alpha-5 heavy chain;Integrin alpha-5 light chain	48564000	28392000	48670000	4.18753e+07	1.1677e+07
Vimentin	21936000000	22103000000	22155000000	2.20647e+10	1.14422e+08
Annexin A5	756940000	842660000	866600000	8.22067e+08	5.76575e+07
40S ribosomal protein SA	131250000	124920000	150840000	135670000	1.35135e+07
Glutathione S-transferase P	53700000	0	52416000	35372000	3.06398e+07
Galectin-1	2142700000	2196400000	2314500000	2.21787e+09	8.78887e+07
High mobility group protein B1;Putative high mobility group protein B1-like 1	101110000	116100000	0	7.24033e+07	6.31495e+07
SPARC	0	94648000	87597000	6.07483e+07	5.27276e+07
2,3-cyclic-nucleotide 3-phosphodiesterase	0	35008000	0	1.16693e+07	2.02119e+07
Ubiquitin carboxyl-terminal hydrolase isozyme L1	0	0	0	0	0
POTE ankyrin domain family member J	0	0	0	0	0
Heat shock 70 kDa protein 1A;Heat shock 70 kDa protein 1B;Heat shock 70 kDa protein 1-like	74877000	72926000	73841000	7.38813e+07	976125
Ras-related protein R-Ras	93003000	108760000	115760000	105841000	1.16559e+07
Lysosomal protective protein;Lysosomal protective protein 32 kDa chain;Lysosomal protective protein 20 kDa chain	0	0	0	0	0
Microsomal glutathione S-transferase 1	201580000	197650000	205650000	2.01627e+08	4.0002e+06
Hyaluronan and proteoglycan link protein 1	120500000	98543000	121150000	1.13398e+08	1.28686e+07
78 kDa glucose-regulated protein	330710000	279720000	326630000	3.12353e+08	2.83348e+07
Laminin subunit gamma-1	173040000	188350000	190770000	1.84053e+08	9.61427e+06
Heat shock cognate 71 kDa protein	617430000	639690000	614150000	6.23757e+08	1.38958e+07
Solute carrier family 2, facilitated glucose transporter member 1	70867000	55974000	61074000	6.26383e+07	7.56873e+06
Glycogen phosphorylase, brain form	120330000	139770000	114890000	1.24997e+08	1.308e+07
Ras-related protein Ral-A	0	0	0	0	0
Ras-related protein Ral-B	0	0	0	0	0
Lysosome-associated membrane glycoprotein 1	52796000	50338000	0	34378000	2.97976e+07
Glucose-6-phosphate 1-dehydrogenase	204510000	190780000	199770000	1.98353e+08	6.97377e+06
Polyadenylate-binding protein 1;Polyadenylate-binding protein 4	0	36306000	31495000	2.26003e+07	1.97197e+07
T-complex protein 1 subunit alpha	58977000	77694000	0	45557000	4.05483e+07
Collagen alpha-1(XI) chain	63936000	0	0	21312000	3.69135e+07
Collagen alpha-1(VI) chain	44945000000	44746000000	47717000000	4.58027e+10	1.66084e+09
Collagen alpha-2(VI) chain	30972000000	32340000000	31909000000	3.17403e+10	6.99423e+08
Collagen alpha-3(VI) chain	171410000000	174060000000	175980000000	1.73817e+11	2.2947e+09
ADP/ATP translocase 1	0	0	0	0	0
ADP/ATP translocase 3;ADP/ATP translocase 3, N-terminally processed	1110600000	1228700000	1275100000	1204800000	8.48143e+07
Alpha-actinin-1	704730000	700410000	707800000	7.04313e+08	3.71258e+06
X-ray repair cross-complementing protein 6	36523000	0	40748000	25757000	2.2406e+07
Cytochrome c oxidase subunit 4 isoform 1, mitochondrial	0	0	0	0	0
Lysosome-associated membrane glycoprotein 2	68704000	60607000	68894000	6.60683e+07	4.73061e+06
Ribonuclease inhibitor	0	0	0	0	0
Myosin-6	0	0	0	0	0
Versican core protein	1797000000	1935900000	1857600000	1863500000	6.96377e+07
Elongation factor 2	1138100000	1151000000	1225500000	1.17153e+09	4.71795e+07
Prolyl 4-hydroxylase subunit alpha-1	61481000	42696000	48602000	5.09263e+07	9.60578e+06
CD59 glycoprotein	222020000	271450000	263140000	2.52203e+08	2.64677e+07
Cytochrome c oxidase subunit 7A2, mitochondrial	0	0	0	0	0
Nidogen-1	206550000	154460000	173650000	178220000	2.6344e+07
Pyruvate kinase PKM	2639400000	2555800000	2563100000	2586100000	4.63032e+07
Endoplasmin	155180000	152730000	160810000	156240000	4.14298e+06
Small nuclear ribonucleoprotein-associated protein N;Small nuclear ribonucleoprotein-associated proteins B and B	75072000	54715000	56514000	6.21003e+07	1.12697e+07
Heterogeneous nuclear ribonucleoprotein L	29600000	0	0	9.86667e+06	1.70896e+07
Aminopeptidase N	2276100000	2310000000	2338700000	2.30827e+09	3.1336e+07
Elastin	0	0	0	0	0
40S ribosomal protein S2	349660000	287930000	302790000	313460000	3.22185e+07
CD44 antigen	655240000	763540000	743460000	7.20747e+08	5.7612e+07
Carbonyl reductase [NADPH] 1	44570000	33990000	25991000	3.48503e+07	9.31933e+06
Beta-galactosidase	0	40500000	32374000	2.42913e+07	2.14257e+07
Histone H1.5	217990000	297910000	131700000	2.15867e+08	8.31253e+07
Histone H1.3;Histone H1.2;Histone H1.4	478060000	523130000	514980000	505390000	2.40167e+07
Sarcoplasmic/endoplasmic reticulum calcium ATPase 2	49842000	65858000	55302000	5.70007e+07	8.142e+06
High mobility group protein HMG-I/HMG-Y	168270000	274980000	233580000	225610000	5.37996e+07
Integrin alpha-2	63586000	37998000	0	3.38613e+07	3.19942e+07
Calpain-2 catalytic subunit	49151000	0	38678000	2.92763e+07	2.58892e+07
Endoglin	0	0	0	0	0
ATP-dependent 6-phosphofructokinase, liver type	98266000	101370000	93990000	9.78753e+07	3.70548e+06
Galectin-3	41101000	35509000	41703000	3.94377e+07	3.41561e+06
60S ribosomal protein L35a	50344000	65217000	77775000	6.44453e+07	1.37318e+07
Integrin beta-5	0	0	0	0	0
ADP-ribosylation factor 4	754790000	758310000	793770000	7.68957e+08	2.15609e+07
60S ribosomal protein L7	1390700000	1364900000	1356900000	1.37083e+09	1.76639e+07
Vinculin	0	0	0	0	0
HLA class I histocompatibility antigen, B-35 alpha chain;HLA class I histocompatibility antigen, B-78 alpha chain;HLA class I histocompatibility antigen, B-56 alpha chain;HLA class I histocompatibility antigen, B-53 alpha chain;HLA class I histocompatibility antigen, B-52 alpha chain;HLA class I histocompatibility antigen, B-46 alpha chain;HLA class I histocompatibility antigen, B-15 alpha chain;…	0	84580000	73409000	52663000	4.59482e+07
60S ribosomal protein L17	95052000	73033000	81443000	83176000	1.11113e+07
Phosphoglycerate mutase 1	0	0	0	0	0
Nucleolin	70713000	20036000	36617000	4.24553e+07	2.5838e+07
Hexokinase-1	0	0	0	0	0
Spermidine synthase	29329000	44183000	33085000	3.55323e+07	7.7235e+06
Amiloride-sensitive amine oxidase [copper-containing]	38674000	32159000	33431000	3.47547e+07	3.45331e+06
Plasma membrane calcium-transporting ATPase 4;Plasma membrane calcium-transporting ATPase 1;Plasma membrane calcium-transporting ATPase 3	0	34847000	27059000	2.06353e+07	1.82901e+07
Ras-related protein Rab-3B	0	0	0	0	0
Ras-related protein Rab-6A;GTP-binding protein ryh1;Ras-related protein Rab-6B	183390000	167960000	171350000	1.74233e+08	8.10903e+06
Cytochrome c oxidase subunit 5A, mitochondrial	0	0	0	0	0
Lamin-B1	0	0	0	0	0
Collagen alpha-1(V) chain	1759200000	1667600000	1759700000	1.72883e+09	5.30302e+07
Cysteine and glycine-rich protein 1	0	0	0	0	0
Filamin-A	3411100000	3585200000	3463700000	3.48667e+09	8.92934e+07
Cytoplasmic aconitate hydratase	0	0	0	0	0
5-nucleotidase	616780000	690140000	712030000	6.72983e+08	4.98889e+07
Voltage-dependent anion-selective channel protein 1	5293100000	5948800000	5962000000	5.73463e+09	3.82436e+08
Biglycan	632630000	593380000	582400000	6.02803e+08	2.64076e+07
Succinate dehydrogenase [ubiquinone] iron-sulfur subunit, mitochondrial	0	0	0	0	0
CD9 antigen	0	0	0	0	0
Catechol O-methyltransferase	0	0	0	0	0
Protein-glutamine gamma-glutamyltransferase 2	6633300000	6677600000	6680500000	6663800000	2.64535e+07
rRNA 2-O-methyltransferase fibrillarin;rRNA/tRNA 2-O-methyltransferase fibrillarin-like protein 1	0	0	0	0	0
Tenascin-X	0	0	0	0	0
Multifunctional protein ADE2;Phosphoribosylaminoimidazole-succinocarboxamide synthase;Phosphoribosylaminoimidazole carboxylase	0	0	0	0	0
Ubiquitin-like modifier-activating enzyme 1	112900000	147610000	108890000	1.23133e+08	2.1292e+07
Nucleoside diphosphate kinase B;Putative nucleoside diphosphate kinase	69546000	78063000	71386000	7.29983e+07	4.48158e+06
Heterogeneous nuclear ribonucleoproteins A2/B1	69531000	58015000	66019000	6.45217e+07	5.90221e+06
Fibulin-1	72211000	71398000	86058000	7.65557e+07	8.2393e+06
Peptidyl-prolyl cis-trans isomerase B	335550000	326230000	266830000	3.09537e+08	3.72775e+07
40S ribosomal protein S3	471650000	463510000	417340000	4.50833e+08	2.92902e+07
Cofilin-1	683970000	698540000	711530000	6.98013e+08	1.37875e+07
ER lumen protein-retaining receptor 1	168860000	51177000	44640000	8.82257e+07	6.99078e+07
Tenascin	104340000000	97655000000	100270000000	100755000000	3.36879e+09
40S ribosomal protein S12	0	0	0	0	0
Proteasome subunit alpha type-2	597450000	599400000	646350000	614400000	2.76867e+07
Proteasome subunit alpha type-3	0	0	0	0	0
Collagen alpha-3(V) chain	0	0	17498000	5.83267e+06	1.01025e+07
Pentraxin-related protein PTX3	1314000000	1246700000	1246800000	1.26917e+09	3.88268e+07
Moesin	569960000	626480000	650120000	615520000	4.11886e+07
60S ribosomal protein L13	156550000	174200000	188220000	172990000	1.58696e+07
Polypyrimidine tract-binding protein 1	104240000	104840000	109040000	106040000	2.61534e+06
Valine--tRNA ligase	43301000	27576000	27259000	32712000	9.17171e+06
Elongation factor 1-gamma	339530000	385190000	408360000	3.77693e+08	3.5022e+07
Erythrocyte band 7 integral membrane protein	387000000	408130000	443110000	4.12747e+08	2.83385e+07
14-3-3 protein theta	62492000	59501000	65103000	6.23653e+07	2.80315e+06
Dipeptidyl peptidase 4;Dipeptidyl peptidase 4 membrane form;Dipeptidyl peptidase 4 soluble form	200630000	264580000	224940000	230050000	3.22798e+07
60S ribosomal protein L10;60S ribosomal protein L10-like	62024000	69094000	65381000	6.54997e+07	3.53649e+06
Collagen alpha-1(VIII) chain;Vastatin	429410000	463530000	480010000	457650000	2.58074e+07
CAD protein;Glutamine-dependent carbamoyl-phosphate synthase;Aspartate carbamoyltransferase;Dihydroorotase	107420000	80019000	119700000	1.0238e+08	2.0315e+07
Calreticulin	50818000	50504000	56472000	52598000	3.35865e+06
Calnexin	135510000	150970000	147230000	144570000	8.06595e+06
Protein-lysine 6-oxidase	16948000	0	17900000	11616000	1.0071e+07
Transketolase	0	0	0	0	0
Peroxiredoxin-6	250830000	282400000	275870000	269700000	1.66649e+07
Thioredoxin-dependent peroxide reductase, mitochondrial	0	0	45490000	1.51633e+07	2.62637e+07
60S ribosomal protein L12	128850000	172440000	137670000	146320000	2.30465e+07
Protein disulfide-isomerase A3	0	0	0	0	0
HLA class I histocompatibility antigen, B-38 alpha chain;HLA class I histocompatibility antigen, B-67 alpha chain;HLA class I histocompatibility antigen, B-39 alpha chain	0	0	0	0	0
Translocator protein	148850000	166810000	154440000	156700000	9.19082e+06
Succinate dehydrogenase [ubiquinone] flavoprotein subunit, mitochondrial	0	0	0	0	0
Bifunctional purine biosynthesis protein PURH;Phosphoribosylaminoimidazolecarboxamide formyltransferase;IMP cyclohydrolase	0	0	0	0	0
Heterogeneous nuclear ribonucleoprotein H;Heterogeneous nuclear ribonucleoprotein H, N-terminally processed;Heterogeneous nuclear ribonucleoprotein H2	0	0	84787000	2.82623e+07	4.89518e+07
60S ribosomal protein L9	139550000	168410000	155760000	1.54573e+08	1.44665e+07
Prohibitin	241890000	223630000	257570000	241030000	1.69863e+07
Radixin	0	0	0	0	0
60S ribosomal protein L22	141520000	161930000	151290000	151580000	1.02081e+07
Thrombospondin-2	64347000	51628000	53783000	56586000	6.80704e+06
Thrombospondin-4;Cartilage oligomeric matrix protein	58257000	0	0	19419000	3.36347e+07
Fibrillin-1	33819000000	37353000000	37210000000	3.61273e+10	2.00035e+09
Fibrillin-2	2254900000	2800200000	2689000000	2.58137e+09	2.88144e+08
Myosin-9	6316700000	6730900000	6794700000	6614100000	2.59524e+08
Myosin-10	1969700000	2469300000	2412100000	2283700000	2.73432e+08
Sterol O-acyltransferase 1	0	24416000	23615000	1.60103e+07	1.38711e+07
Basigin	21206000	25874000	33927000	2.70023e+07	6.43512e+06
Metalloproteinase inhibitor 3	121290000	127020000	133100000	1.27137e+08	5.90586e+06
60S ribosomal protein L4	847790000	981210000	909890000	9.12963e+08	6.67631e+07
Transgelin-2	0	0	0	0	0
Stress-70 protein, mitochondrial	0	0	0	0	0
60S ribosomal protein L3	370040000	379320000	356150000	3.68503e+08	1.16612e+07
Collagen alpha-1(XV) chain;Restin;Restin-2;Restin-3;Restin-4	0	0	0	0	0
Collagen alpha-1(XVIII) chain;Endostatin	1827800000	1524700000	1565900000	1.63947e+09	1.64397e+08
T-complex protein 1 subunit zeta	49460000	52315000	60504000	54093000	5.73266e+06
Nicotinamide N-methyltransferase	145790000	186560000	176010000	1.69453e+08	2.11611e+07
60S ribosomal protein L13a	1180500000	1358400000	1346000000	1.29497e+09	9.93247e+07
ADP-ribosylation factor-like protein 1	89221000	90145000	77440000	85602000	7.08358e+06
Signal transducer and activator of transcription 3	0	24400000	0	8.13333e+06	1.40873e+07
Malate dehydrogenase, mitochondrial	0	38598000	0	12866000	2.22846e+07
Trifunctional enzyme subunit alpha, mitochondrial;Long-chain enoyl-CoA hydratase;Long chain 3-hydroxyacyl-CoA dehydrogenase	211690000	202120000	218770000	210860000	8.35597e+06
Glycine--tRNA ligase	55250000	78724000	56645000	6.35397e+07	1.31685e+07
Isoleucine--tRNA ligase, cytoplasmic	41053000	39597000	42278000	40976000	1.34216e+06
Signal transducer and activator of transcription 1-alpha/beta	30346000	38389000	40881000	3.65387e+07	5.50585e+06
Serine/threonine-protein kinase mTOR	0	0	0	0	0
Phosphatidylinositol 4-kinase alpha	37850000	37084000	34952000	3.66287e+07	1.5017e+06
40S ribosomal protein S27	76265000	68836000	83089000	7.60633e+07	7.12864e+06
Leucine-rich PPR motif-containing protein, mitochondrial	19274000	17570000	18228000	1.83573e+07	859331
Cathepsin K	0	0	0	0	0
Matrin-3	40012000	53352000	50328000	4.78973e+07	6.99428e+06
Glycerol-3-phosphate dehydrogenase, mitochondrial	0	0	0	0	0
Translocon-associated protein subunit alpha	129260000	97202000	92305000	1.06256e+08	2.00722e+07
Voltage-dependent anion-selective channel protein 2	458640000	506280000	451790000	4.72237e+08	2.96807e+07
60S ribosomal protein L27a	245620000	264250000	258640000	256170000	9.55745e+06
60S ribosomal protein L5	343840000	374890000	360600000	3.59777e+08	1.55414e+07
60S ribosomal protein L28	153510000	155360000	141300000	1.50057e+08	7.6397e+06
40S ribosomal protein S9	489020000	498740000	503990000	497250000	7.59541e+06
40S ribosomal protein S5;40S ribosomal protein S5, N-terminally processed;40S ribosomal protein S5a	384930000	275820000	266390000	3.09047e+08	6.58858e+07
Microtubule-associated protein 1B;MAP1B heavy chain;MAP1 light chain LC1	0	0	0	0	0
Ras GTPase-activating-like protein IQGAP1	287280000	289550000	295800000	2.90877e+08	4.41221e+06
Dolichyl-diphosphooligosaccharide--protein glycosyltransferase subunit STT3A	626390000	608450000	659480000	631440000	2.58871e+07
Coatomer subunit delta	28939000	0	28039000	1.89927e+07	1.64543e+07
Nestin	34691000	60295000	39761000	4.49157e+07	1.3558e+07
Isocitrate dehydrogenase [NADP], mitochondrial	47784000	50617000	65130000	5.45103e+07	9.30535e+06
Protein ERGIC-53	136940000	87295000	71491000	9.85753e+07	3.41515e+07
Fatty acid synthase;[Acyl-carrier-protein] S-acetyltransferase;[Acyl-carrier-protein] S-malonyltransferase;3-oxoacyl-[acyl-carrier-protein] synthase;3-oxoacyl-[acyl-carrier-protein] reductase;3-hydroxyacyl-[acyl-carrier-protein] dehydratase;Enoyl-[acyl-carrier-protein] reductase;Oleoyl-[acyl-carrier-protein] hydrolase	894420000	918680000	892660000	901920000	1.45412e+07
T-complex protein 1 subunit gamma	72074000	48264000	75530000	6.52893e+07	1.48453e+07
Elongation factor Tu, mitochondrial	109320000	140960000	127260000	1.25847e+08	1.58673e+07
Proteasome subunit beta type-3	32430000	25487000	0	1.93057e+07	1.70758e+07
Transmembrane emp24 domain-containing protein 10	70758000	80644000	78043000	7.64817e+07	5.1246e+06
Rab GDP dissociation inhibitor beta	56123000	90636000	88547000	7.84353e+07	1.93513e+07
Carnitine O-palmitoyltransferase 1, liver isoform	0	0	0	0	0
Serpin H1	976240000	1077100000	1092400000	1048580000	6.31136e+07
60S ribosomal protein L14	364480000	355060000	320150000	3.46563e+08	2.33545e+07
T-complex protein 1 subunit delta	80979000	96431000	96801000	9.14037e+07	9.02992e+06
Ras-related protein Rab-5C	47521000	60565000	50663000	5.29163e+07	6.80769e+06
Ras-related protein Rab-7a	238420000	286660000	313020000	2.79367e+08	3.7831e+07
Translocon-associated protein subunit delta	83854000	88389000	79994000	84079000	4.20202e+06
B-cell receptor-associated protein 31	0	0	0	0	0
Caveolin-2	28213000	33485000	33009000	31569000	2.91611e+06
Peroxisomal multifunctional enzyme type 2;(3R)-hydroxyacyl-CoA dehydrogenase;Enoyl-CoA hydratase 2	51012000	74057000	79432000	68167000	1.50978e+07
ADP/ATP translocase 2;ADP/ATP translocase 2, N-terminally processed	228430000	244880000	247530000	240280000	1.03476e+07
Heterogeneous nuclear ribonucleoprotein M	77218000	96545000	95620000	8.97943e+07	1.09012e+07
Rho GDP-dissociation inhibitor 1	0	0	0	0	0
Signal transducer and activator of transcription 2	19947000	27138000	15915000	21000000	5.68512e+06
F-actin-capping protein subunit alpha-1;F-actin-capping protein subunit alpha-2	49757000	59489000	51867000	5.37043e+07	5.11955e+06
High mobility group protein HMGI-C	880460000	970800000	987040000	946100000	5.74229e+07
Tricarboxylate transport protein, mitochondrial	176740000	198260000	195880000	1.90293e+08	1.17977e+07
ATP-citrate synthase	119850000	95575000	101400000	1.05608e+08	1.26729e+07
Coatomer subunit beta	41383000	46852000	43897000	44044000	2.73746e+06
Coatomer subunit alpha;Xenin;Proxenin	468800000	458680000	481000000	4.69493e+08	1.11761e+07
Arginine--tRNA ligase, cytoplasmic	0	0	0	0	0
Voltage-dependent calcium channel subunit alpha-2/delta-1;Voltage-dependent calcium channel subunit alpha-2-1;Voltage-dependent calcium channel subunit delta-1	0	0	0	0	0
Sodium/potassium-transporting ATPase subunit beta-3	67086000	60070000	62606000	63254000	3.5526e+06
Microfibrillar-associated protein 2	1411700000	1229300000	1336200000	1.32573e+09	9.16493e+07
Transitional endoplasmic reticulum ATPase	24476000	22504000	23436000	23472000	986493
Trifunctional enzyme subunit beta, mitochondrial;3-ketoacyl-CoA thiolase	67050000	0	0	22350000	3.87113e+07
Nucleosome assembly protein 1-like 1	0	0	0	0	0
Laminin subunit beta-2	0	0	0	0	0
Cadherin-13	0	0	0	0	0
Puromycin-sensitive aminopeptidase	54434000	66530000	42421000	5.44617e+07	1.20545e+07
Transmembrane protein 33	248480000	254700000	272650000	258610000	1.25504e+07
Inhibin beta E chain	0	0	0	0	0
Actin-related protein 2/3 complex subunit 4	367630000	365530000	434740000	389300000	3.93662e+07
CD81 antigen	51810000	61453000	86136000	6.64663e+07	1.77036e+07
Triosephosphate isomerase	0	0	0	0	0
Eukaryotic translation initiation factor 3 subunit E;Eukaryotic translation initiation factor 3 subunit E-B	0	0	0	0	0
Myosin light polypeptide 6	101580000	117200000	110300000	1.09693e+08	7.82765e+06
Actin, cytoplasmic 1;Actin, cytoplasmic 1, N-terminally processed	15703000000	18375000000	17943000000	1.73403e+10	1.43433e+09
40S ribosomal protein S20	138860000	133880000	145290000	1.39343e+08	5.72034e+06
Cell division control protein 42 homolog	283030000	244900000	251560000	259830000	2.03659e+07
Destrin	221030000	260280000	253130000	2.44813e+08	2.09049e+07
Ras-related protein Rab-2A;Ras-related protein Rab-2B	174750000	192690000	173590000	1.80343e+08	1.07082e+07
Ras-related protein Rab-10	0	0	59862000	19954000	3.45613e+07
Ras-related protein Rab-14	45932000	45229000	52115000	4.77587e+07	3.78903e+06
Actin-related protein 3	45138000	61942000	71017000	5.93657e+07	1.31305e+07
Actin-related protein 2-B;Actin-related protein 2	56386000	0	12982000	2.31227e+07	2.95291e+07
Alpha-centractin	46128000	48273000	53622000	49341000	3.85947e+06
ADP-ribosylation factor 1;ADP-ribosylation factor 3;ADP-ribosylation factor 5	261950000	207430000	204840000	224740000	3.22508e+07
Ras-related protein Rap-2b	0	29794000	48776000	26190000	2.45869e+07
40S ribosomal protein S3a	90243000	92356000	72033000	8.48773e+07	1.11736e+07
40S ribosomal protein S26;Putative 40S ribosomal protein S26-like 1	191090000	207700000	228880000	2.09223e+08	1.8941e+07
60S ribosomal protein L26;60S ribosomal protein L26-like 1	55546000	56512000	51609000	5.45557e+07	2.5972e+06
40S ribosomal protein S11	243870000	247940000	243840000	2.45217e+08	2.35852e+06
60S ribosomal protein L15	555500000	567810000	614570000	5.79293e+08	3.11643e+07
60S ribosomal protein L27	263510000	271790000	242070000	2.59123e+08	1.53379e+07
Protein transport protein Sec61 subunit alpha isoform 1	382870000	431850000	425270000	413330000	2.65835e+07
Beta-2-microglobulin;Beta-2-microglobulin form pI 5.3	38109000	49918000	46839000	4.49553e+07	6.12571e+06
Transforming growth factor beta-2;Latency-associated peptide	0	0	0	0	0
Heterogeneous nuclear ribonucleoprotein K	144510000	121430000	123190000	129710000	1.28473e+07
40S ribosomal protein S7	0	130800000	142170000	90990000	7.90045e+07
Serine/threonine-protein phosphatase PP1-beta catalytic subunit;Serine/threonine-protein phosphatase PP1-gamma catalytic subunit;Serine/threonine-protein phosphatase PP1-alpha catalytic subunit	58481000	61641000	65286000	6.18027e+07	3.40538e+06
40S ribosomal protein S8	602020000	687550000	662770000	650780000	4.40076e+07
40S ribosomal protein S15a	260160000	260870000	258180000	2.59737e+08	1.39407e+06
40S ribosomal protein S16	288470000	310390000	286750000	2.95203e+08	1.31801e+07
40S ribosomal protein S14	61686000	60691000	55995000	5.94573e+07	3.03946e+06
40S ribosomal protein S23	304630000	234790000	210340000	249920000	4.8932e+07
40S ribosomal protein S18	1146600000	1031300000	1029900000	1.06927e+09	6.69763e+07
40S ribosomal protein S13	219480000	221280000	215790000	218850000	2.7987e+06
Small nuclear ribonucleoprotein Sm D2	0	0	0	0	0
60S ribosomal protein L7a	336550000	382650000	347300000	355500000	2.41191e+07
60S ribosomal protein L23a	0	0	0	0	0
40S ribosomal protein S6	208990000	208530000	210240000	2.09253e+08	884892
Histone H4	2987500000	3243700000	3138400000	3123200000	1.28775e+08
Ras-related protein Rab-1A;Ras-related protein Rab-1B;Putative Ras-related protein Rab-1C	609730000	466470000	453540000	5.09913e+08	8.66852e+07
GTP-binding nuclear protein Ran	425870000	449190000	436640000	4.37233e+08	1.16713e+07
60S ribosomal protein L23	208370000	0	196940000	1.35103e+08	1.17142e+08
40S ribosomal protein S25	0	0	0	0	0
Guanine nucleotide-binding protein G(I)/G(S)/G(T) subunit beta-1	127660000	122490000	126070000	1.25407e+08	2.64806e+06
Guanine nucleotide-binding protein G(I)/G(S)/G(T) subunit beta-2	89117000	96899000	103100000	96372000	7.00638e+06
60S ribosomal protein L30	97922000	111800000	99940000	1.03221e+08	7.49812e+06
60S ribosomal protein L32	53140000	51284000	56840000	5.37547e+07	2.82854e+06
60S ribosomal protein L11	214900000	257540000	207490000	2.26643e+08	2.70126e+07
60S ribosomal protein L8	209620000	213640000	209520000	2.10927e+08	2.35035e+06
Peptidyl-prolyl cis-trans isomerase A;Peptidyl-prolyl cis-trans isomerase A, N-terminally processed	374530000	457310000	411810000	414550000	4.1458e+07
AP-2 complex subunit beta	72545000	103460000	95948000	90651000	1.61238e+07
Vesicle-associated membrane protein 3;Vesicle-associated membrane protein 2	0	0	166270000	5.54233e+07	9.5996e+07
14-3-3 protein zeta/delta	66126000	89586000	86844000	80852000	1.28266e+07
60S ribosomal protein L38	75861000	45073000	40989000	5.39743e+07	1.90641e+07
Eukaryotic translation initiation factor 5A-1	120250000	71476000	97086000	9.62707e+07	2.43972e+07
Guanine nucleotide-binding protein subunit beta-2-like 1;Guanine nucleotide-binding protein subunit beta-2-like 1, N-terminally processed	427490000	433980000	483420000	4.48297e+08	3.05903e+07
Signal peptidase complex catalytic subunit SEC11A	112220000	122620000	119730000	118190000	5.36831e+06
Tropomyosin alpha-4 chain	91755000	93608000	99977000	9.51133e+07	4.31275e+06
Actin, alpha skeletal muscle;Actin, alpha cardiac muscle 1;Actin, aortic smooth muscle;Actin, gamma-enteric smooth muscle	333120000	390370000	339630000	3.54373e+08	3.13435e+07
Putative elongation factor 1-alpha-like 3;Elongation factor 1-alpha 1;Elongation factor 1-alpha 2	1851500000	2000400000	1907000000	1.91963e+09	7.52496e+07
Tubulin alpha-1B chain;Tubulin alpha-4A chain	1210500000	1230900000	1281900000	1241100000	3.67766e+07
Tubulin beta-4B chain	96510000	0	120640000	7.23833e+07	6.38363e+07
DNA-dependent protein kinase catalytic subunit	1442400000	1525600000	1536000000	1.50133e+09	5.1302e+07
Sushi repeat-containing protein SRPX	0	0	0	0	0
Brain acid soluble protein 1	116200000	131300000	123360000	123620000	7.55336e+06
Serine protease HTRA3	133490000	133110000	105090000	1.23897e+08	1.62882e+07
60S ribosomal protein L24	168730000	185820000	172430000	175660000	8.9912e+06
Rho-related GTP-binding protein RhoG	0	0	0	0	0
60S ribosomal protein L19	93213000	99863000	113920000	102332000	1.0572e+07
Fibulin-2	244740000	266500000	265820000	259020000	1.23715e+07
Basement membrane-specific heparan sulfate proteoglycan core protein;Endorepellin;LG3 peptide	18161000000	18781000000	18948000000	18630000000	4.1466e+08
Polycystin-1	0	0	0	0	0
Phosphate carrier protein, mitochondrial	279100000	321030000	343070000	314400000	3.24963e+07
Vigilin	21366000	54574000	26626000	3.41887e+07	1.7849e+07
Cyclin-dependent kinase 17;Cyclin-dependent-like kinase 5;Cyclin-dependent kinase 9;Cyclin-dependent kinase 12;Cyclin-dependent kinase 16;Cyclin-dependent kinase 18;Putative serine/threonine-protein kinase C05D10.2;Cyclin-dependent kinase 14;Cyclin-dependent kinase 15;Cyclin-dependent kinase D-3;Cyclin-dependent kinase 2;Cyclin-dependent kinase D-2;Cyclin-dependent kinase 1;Cyclin-dependent kinas…	342160000	992930000	515510000	6.16867e+08	3.37017e+08
Clathrin heavy chain 1	4193800000	4111400000	4252700000	4.18597e+09	7.09749e+07
Heterogeneous nuclear ribonucleoprotein U	204100000	212650000	185280000	2.00677e+08	1.40025e+07
Spectrin beta chain, non-erythrocytic 1	152190000	175390000	157460000	161680000	1.21621e+07
ATP-dependent 6-phosphofructokinase, platelet type	55122000	63026000	56261000	5.81363e+07	4.2727e+06
Transgelin	35388000	0	38272000	2.45533e+07	2.13126e+07
60S ribosomal protein L18a	313770000	335120000	0	2.16297e+08	1.87622e+08
Procollagen-lysine,2-oxoglutarate 5-dioxygenase 1	253000000	307660000	301390000	287350000	2.99127e+07
60S ribosomal protein L6	1030500000	1060000000	1046300000	1045600000	1.47625e+07
Mitochondrial 2-oxoglutarate/malate carrier protein	101090000	75733000	68544000	81789000	1.70973e+07
Caveolin-1	731040000	663060000	687280000	6.93793e+08	3.44549e+07
1,4-alpha-glucan-branching enzyme	69066000	64755000	0	44607000	3.86909e+07
Eukaryotic translation initiation factor 4 gamma 1	0	0	0	0	0
Aldo-keto reductase family 1 member C1;Aldo-keto reductase family 1 member C2;Aldo-keto reductase family 1 member C3;Aldo-keto reductase family 1 member C4	0	0	0	0	0
Proteolipid protein 2	0	0	0	0	0
Collagen alpha-1(XIV) chain	6104500000	4408700000	4442600000	4.98527e+09	9.69433e+08
Glutamine--fructose-6-phosphate aminotransferase [isomerizing] 1;Glutamine--fructose-6-phosphate aminotransferase [isomerizing] 2	0	0	0	0	0
60S ribosomal protein L18	1034300000	999210000	1031000000	1.0215e+09	1.9377e+07
Cytoskeleton-associated protein 4	1301300000	1332100000	1301100000	1311500000	1.78404e+07
Collagen alpha-1(XVI) chain	57815000	55481000	50363000	54553000	3.81169e+06
Mesoderm-specific transcript homolog protein;Mesoderm-specific transcript protein	0	0	0	0	0
Prolow-density lipoprotein receptor-related protein 1;Low-density lipoprotein receptor-related protein 1 85 kDa subunit;Low-density lipoprotein receptor-related protein 1 515 kDa subunit;Low-density lipoprotein receptor-related protein 1 intracellular domain	84302000	71043000	87863000	8.10693e+07	8.86373e+06
Rho GTPase-activating protein 1	0	40551000	0	13517000	2.34121e+07
ATP-dependent RNA helicase A	0	65209000	0	2.17363e+07	3.76484e+07
Lysyl oxidase homolog 1	27747000	37349000	38320000	34472000	5.84422e+06
Lactadherin;Lactadherin short form;Medin	138130000	166500000	150620000	151750000	1.42187e+07
Leukocyte surface antigen CD47	141100000	145200000	147830000	144710000	3.39165e+06
Neuroblast differentiation-associated protein AHNAK	46028000	59654000	65764000	5.71487e+07	1.01037e+07
Polypeptide N-acetylgalactosaminyltransferase 2;Polypeptide N-acetylgalactosaminyltransferase 2 soluble form	89927000	80371000	58062000	76120000	1.63523e+07
ADP-ribosyl cyclase/cyclic ADP-ribose hydrolase 2	0	0	0	0	0
WASH complex subunit strumpellin	105910000	109610000	108590000	1.08037e+08	1.91106e+06
Nuclear pore complex protein Nup160	0	0	0	0	0
Aspartyl/asparaginyl beta-hydroxylase	58093000	63867000	62567000	61509000	3.02891e+06
EGF-containing fibulin-like extracellular matrix protein 1	30562000	15937000	0	1.54997e+07	1.52857e+07
Syntaxin-4	0	0	0	0	0
Prolyl endopeptidase FAP;Antiplasmin-cleaving enzyme FAP, soluble form	1455400000	1487000000	1513200000	1485200000	2.8942e+07
Interleukin enhancer-binding factor 2	80323000	42015000	46634000	56324000	2.09117e+07
Acetyl-CoA carboxylase 1;Biotin carboxylase;Acetyl-CoA carboxylase 2;Biotin carboxylase	31292000	32994000	0	2.14287e+07	1.85773e+07
Peroxiredoxin-4	60782000	65946000	65928000	6.42187e+07	2.97625e+06
Inactive tyrosine-protein kinase 7	126420000	127910000	129090000	1.27807e+08	1.338e+06
Serine-protein kinase ATM	0	0	0	0	0
Microfibrillar-associated protein 5	0	0	0	0	0
NAD(P) transhydrogenase, mitochondrial	0	0	0	0	0
Disintegrin and metalloproteinase domain-containing protein 9	0	0	0	0	0
V-type proton ATPase 116 kDa subunit a isoform 3	0	0	0	0	0
Calcium/calmodulin-dependent protein kinase type II subunit delta	55526000	60055000	56457000	57346000	2.3918e+06
Four and a half LIM domains protein 1	0	0	0	0	0
Mannosyl-oligosaccharide glucosidase	39844000	43820000	37856000	4.05067e+07	3.03672e+06
CD166 antigen	0	0	0	0	0
Spectrin alpha chain, non-erythrocytic 1	45226000	55632000	54530000	51796000	5.7164e+06
Coactosin-like protein	161820000	46734000	54206000	8.75867e+07	6.43964e+07
Lysosome membrane protein 2	350770000	360950000	373660000	3.61793e+08	1.14683e+07
Nidogen-2	344570000	363920000	393390000	3.67293e+08	2.45842e+07
Eukaryotic translation initiation factor 3 subunit A	27136000	20871000	32425000	2.68107e+07	5.78387e+06
Malectin	71942000	64309000	84924000	73725000	1.04225e+07
Four and a half LIM domains protein 2	0	0	0	0	0
Dihydropyrimidinase-related protein 3	0	0	0	0	0
Cytoplasmic dynein 1 heavy chain 1	3894800000	3896000000	3949900000	3.91357e+09	3.14713e+07
Flotillin-2	0	0	0	0	0
Filamin-C	210620000	233270000	221450000	221780000	1.13286e+07
Neutral alpha-glucosidase AB	537420000	569360000	572340000	5.59707e+08	1.93582e+07
Major facilitator superfamily domain-containing protein 10	0	0	0	0	0
Major vault protein	678960000	705820000	677040000	6.87273e+08	1.60905e+07
Latent-transforming growth factor beta-binding protein 1	1380600000	1576500000	1558500000	1505200000	1.08281e+08
Latent-transforming growth factor beta-binding protein 2	0	0	0	0	0
Transmembrane glycoprotein NMB	0	0	0	0	0
Importin subunit beta-1;Importin subunit beta	60866000	80522000	86406000	7.59313e+07	1.33745e+07
Nuclear mitotic apparatus protein 1	0	0	0	0	0
Signal peptidase complex subunit 2	0	0	0	0	0
26S proteasome non-ATPase regulatory subunit 6	39254000	23809000	24763000	2.92753e+07	8.65493e+06
Septin-2	155720000	145460000	141490000	1.47557e+08	7.34304e+06
Periostin	26335000000	28690000000	27875000000	2.76333e+10	1.19595e+09
Protein disulfide-isomerase A6	118620000	121930000	140800000	1.27117e+08	1.19651e+07
Procollagen C-endopeptidase enhancer 1	0	0	0	0	0
Plectin	773660000	826820000	893720000	831400000	6.01609e+07
Ras-related protein Rab-35	0	0	0	0	0
Poly(rC)-binding protein 1	115870000	99073000	96643000	103862000	1.047e+07
Poly(rC)-binding protein 2	72514000	79856000	87319000	7.98963e+07	7.40258e+06
Delta(24)-sterol reductase	29438000	31115000	34013000	31522000	2.3145e+06
Ras suppressor protein 1	64480000	27539000	29984000	4.06677e+07	2.06583e+07
Protein transport protein Sec23A	164550000	161570000	174270000	1.66797e+08	6.6414e+06
Transforming growth factor-beta-induced protein ig-h3	131880000000	129710000000	128990000000	1.30193e+11	1.5044e+09
Translocating chain-associated membrane protein 1	193500000	202870000	200530000	1.98967e+08	4.8767e+06
Methylsterol monooxygenase 1	0	0	0	0	0
Septin-7	121600000	126940000	105250000	117930000	1.13011e+07
Insulin-like growth factor-binding protein 7	39851000	0	0	1.32837e+07	2.3008e+07
Laminin subunit alpha-4	0	0	42715000	1.42383e+07	2.46615e+07
Dihydropyrimidinase-related protein 2	247750000	276580000	239640000	2.54657e+08	1.94144e+07
Synaptophysin-like protein 1	0	140820000	173240000	1.04687e+08	9.20991e+07
Prostacyclin synthase	32867000	51727000	41958000	42184000	9.43203e+06
Fascin	195910000	190150000	184340000	1.90133e+08	5.78502e+06
Heterogeneous nuclear ribonucleoprotein U-like protein 2	24695000	26086000	0	16927000	1.46757e+07
WASH complex subunit 7	21098000	17666000	0	1.29213e+07	1.1321e+07
Cytochrome b reductase 1	0	0	0	0	0
Transmembrane and coiled-coil domain-containing protein 1;Transmembrane and coiled-coil domains protein 1	26761000	0	27065000	17942000	1.5539e+07
Nucleoporin NUP188 homolog	0	0	0	0	0
E3 ubiquitin-protein ligase UBR4	0	0	0	0	0
ATPase family AAA domain-containing protein 3B;ATPase family AAA domain-containing protein 3A;ATPase family AAA domain-containing protein 3C	26497000	32466000	36480000	3.18143e+07	5.0233e+06
Focadhesin	0	0	0	0	0
CD276 antigen	0	0	0	0	0
E3 ubiquitin-protein ligase RNF213	0	29734000	39524000	23086000	2.05836e+07
Meteorin-like protein	0	0	0	0	0
Atlastin-3	32717000	0	28954000	20557000	1.7902e+07
AP-2 complex subunit mu;AP-2 complex subunit mu-A	53149000	57994000	67301000	5.94813e+07	7.19228e+06
Polymerase I and transcript release factor	167920000	182960000	160510000	1.70463e+08	1.14391e+07
Pre-mRNA-processing-splicing factor 8	592320000	646680000	649370000	6.29457e+08	3.21894e+07
von Willebrand factor A domain-containing protein 1	48255000	47790000	48425000	4.81567e+07	328722
Tetratricopeptide repeat protein 37	19566000	19617000	30524000	2.32357e+07	6.31193e+06
Chondroitin sulfate proteoglycan 4	0	0	0	0	0
DBH-like monooxygenase protein 1	35883000	47802000	41303000	4.16627e+07	5.96763e+06
Transmembrane protein 205	24333000	0	0	8111000	1.40487e+07
ADAMTS-like protein 4	31194000	55776000	27443000	3.81377e+07	1.539e+07
BTB/POZ domain-containing protein KCTD12	0	0	0	0	0
CD109 antigen	21334000	30699000	12608000	21547000	9.04738e+06
Thrombospondin type-1 domain-containing protein 4	938380000	989610000	974210000	967400000	2.62852e+07
Nesprin-3	0	0	0	0	0
Coiled-coil domain-containing protein 80	0	37838000	28864000	22234000	1.97711e+07
Staphylococcal nuclease domain-containing protein 1	59309000	43887000	59703000	5.42997e+07	9.01979e+06
Cytoplasmic FMR1-interacting protein 1	97395000	78737000	79112000	8.50813e+07	1.06656e+07
Protein MON2 homolog	0	0	0	0	0
DnaJ homolog subfamily B member 7	0	0	0	0	0
E3 ubiquitin-protein ligase HUWE1	33956000	27327000	28725000	3.00027e+07	3.49431e+06
Target of Nesh-SH3	0	0	0	0	0
Cullin-associated NEDD8-dissociated protein 1	379740000	405490000	379350000	3.88193e+08	1.49806e+07
NADH dehydrogenase [ubiquinone] 1 alpha subcomplex subunit 11	144480000	109820000	150720000	1.35007e+08	2.20343e+07
Syntaxin-12	0	25656000	0	8552000	1.48125e+07
Phosphatidylinositol glycan anchor biosynthesis class U protein	0	0	0	0	0
Adipocyte enhancer-binding protein 1	138630000	150820000	284320000	1.91257e+08	8.08253e+07
Phospholipase D3	62955000	63834000	64962000	63917000	1.00607e+06
Prolyl 3-hydroxylase 3	21183000	41028000	27164000	2.97917e+07	1.01801e+07
Vitamin K epoxide reductase complex subunit 1-like protein 1	32610000	38716000	42324000	3.78833e+07	4.91024e+06
Latent-transforming growth factor beta-binding protein 4	0	0	69902000	2.33007e+07	4.03579e+07
Transmembrane protein 256	67830000	68443000	70069000	6.87807e+07	1.15706e+06
Activating signal cointegrator 1 complex subunit 3	27738000	29835000	30620000	2.93977e+07	1.48994e+06
ADAMTS-like protein 1	0	9460100	38513000	1.5991e+07	2.00699e+07
Leucine-rich repeat-containing protein 17	620530000	627360000	614400000	6.20763e+08	6.48315e+06
PQ-loop repeat-containing protein 3	0	0	0	0	0
ER membrane protein complex subunit 1	0	0	0	0	0
LRRN4 C-terminal-like protein	0	0	0	0	0
Maestro heat-like repeat-containing protein family member 1	0	0	0	0	0
Metalloreductase STEAP2	0	0	0	0	0
Adenosine 3-phospho 5-phosphosulfate transporter 1	94902000	76261000	83107000	8.47567e+07	9.42936e+06
Protein kish-A	138900000	122670000	125490000	129020000	8.67173e+06
Dolichyl-diphosphooligosaccharide--protein glycosyltransferase subunit STT3B	110610000	128400000	114550000	1.17853e+08	9.34372e+06
Minor histocompatibility antigen H13	128920000	0	0	4.29733e+07	7.4432e+07
40S ribosomal protein S4, Y isoform 2;40S ribosomal protein S4, Y isoform 1	36261000	38163000	35393000	3.66057e+07	1.4168e+06
Sushi, nidogen and EGF-like domain-containing protein 1	0	0	0	0	0
Leucine-rich repeat-containing protein 15	0	0	0	0	0
Tsukushin	0	0	0	0	0
Cell migration-inducing and hyaluronan-binding protein	0	0	0	0	0
Programmed cell death 6-interacting protein	0	36475000	32737000	2.30707e+07	2.0067e+07
Palladin	37377000	39639000	40947000	39321000	1.80612e+06
Zinc transporter SLC39A7	0	0	0	0	0
Transmembrane 9 superfamily member 4	32120000	52545000	35823000	4.01627e+07	1.08821e+07
Translational activator GCN1	279660000	295660000	272270000	282530000	1.19562e+07
Nuclear pore complex protein Nup205	0	47458000	0	1.58193e+07	2.73999e+07
Peroxidasin homolog	182090000	198050000	198150000	1.92763e+08	9.24351e+06
Lysophosphatidic acid receptor 1	0	0	0	0	0
Ras-related protein Rab-8B	0	0	0	0	0
Transportin-1	0	0	0	0	0
Probable ubiquitin carboxyl-terminal hydrolase FAF-X;Probable ubiquitin carboxyl-terminal hydrolase FAF-Y	61127000	52536000	57080000	5.69143e+07	4.2979e+06
60S ribosomal protein L36a-like;60S ribosomal protein L36a	31254000	0	0	10418000	1.80445e+07
Endoplasmic reticulum-Golgi intermediate compartment protein 1	0	32290000	0	1.07633e+07	1.86426e+07
Fermitin family homolog 2	0	65470000	56905000	4.07917e+07	3.55852e+07
Leucine-rich repeat-containing protein 59	113040000	142950000	145300000	1.33763e+08	1.79854e+07
Up-regulated during skeletal muscle growth protein 5	90522000	96937000	95100000	9.41863e+07	3.30366e+06
Lysophospholipid acyltransferase 7	840580000	876490000	947250000	8.88107e+08	5.42755e+07
Collagen alpha-1(XXI) chain	88134000	0	0	29378000	5.08842e+07
Importin-9	0	0	0	0	0
Vacuolar protein sorting-associated protein 35	54896000	32480000	33074000	40150000	1.27739e+07
Hemicentin-1	108730000	18059000	38480000	5.50897e+07	4.75628e+07
Myeloid-associated differentiation marker	0	0	0	0	0
Niban-like protein 1	0	0	0	0	0
Translocation protein SEC62	0	22641000	31052000	1.78977e+07	1.60602e+07
Synaptic vesicle membrane protein VAT-1 homolog	0	0	0	0	0
Collagen alpha-1(XII) chain	4310100000	4460100000	4503700000	4.42463e+09	1.01556e+08
Sigma non-opioid intracellular receptor 1	0	0	0	0	0
Transmembrane 9 superfamily member 2	62392000	53438000	56876000	5.75687e+07	4.51701e+06
T-complex protein 1 subunit eta	61108000	37137000	63334000	5.38597e+07	1.4525e+07
Protein arginine N-methyltransferase 1	0	0	0	0	0
Growth/differentiation factor 15	0	19525000	0	6.50833e+06	1.12728e+07
Coronin-1B	0	0	0	0	0
Extended synaptotagmin-1	52432000	64421000	62503000	5.97853e+07	6.43998e+06
Transmembrane protein 43	75844000	61071000	74422000	7.04457e+07	8.14977e+06
Lipase maturation factor 2	0	0	0	0	0
Tubulin beta-6 chain	221570000	224970000	256930000	234490000	1.95078e+07
Derlin-1	440590000	479550000	464730000	4.61623e+08	1.96649e+07
Transmembrane protein 109	0	113720000	0	3.79067e+07	6.56563e+07
Transmembrane emp24 domain-containing protein 9	0	0	0	0	0
EMILIN-2	0	0	14327000	4.77567e+06	8.2717e+06
Angiopoietin-related protein 4	0	0	0	0	0
Ras-related protein Rab-34	0	0	0	0	0
Tubulointerstitial nephritis antigen-like	85120000	82708000	68892000	7.89067e+07	8.7564e+06
Derlin-2	44924000	39402000	40926000	4.17507e+07	2.85187e+06
Golgi-associated plant pathogenesis-related protein 1	0	0	0	0	0
5-nucleotidase domain-containing protein 2	92045000	109800000	46172000	8.26723e+07	3.28332e+07
Calcium homeostasis modulator protein 2	0	0	0	0	0
Transmembrane protein 165	0	0	0	0	0
Ectopic P granules protein 5 homolog	0	0	0	0	0
Endosialin	0	0	0	0	0
PDZ and LIM domain protein 7	0	0	60913000	2.03043e+07	3.51681e+07
GTP-binding protein SAR1a	93652000	92141000	102030000	95941000	5.32707e+06
Matrix-remodeling-associated protein 5	395480000	422240000	438960000	4.18893e+08	2.19323e+07
Serine incorporator 1	0	0	0	0	0
Latent-transforming growth factor beta-binding protein 3	0	46600000	0	1.55333e+07	2.69045e+07
Septin-11	36862000	0	35663000	24175000	2.09447e+07
DnaJ homolog subfamily C member 11	0	0	0	0	0
ADP-ribosylation factor-like protein 8B;ADP-ribosylation factor-like protein 8A	0	0	0	0	0
Anoctamin-10	0	0	0	0	0
Peptidyl-prolyl cis-trans isomerase FKBP11	0	0	0	0	0
Very-long-chain enoyl-CoA reductase	162430000	156980000	178670000	1.66027e+08	1.12834e+07
Sacsin	0	0	0	0	0
Myoferlin	457650000	460710000	466940000	4.61767e+08	4.73428e+06
EH domain-containing protein 2	91630000	89612000	119830000	1.00357e+08	1.6894e+07
Very-long-chain (3R)-3-hydroxyacyl-CoA dehydratase 3	124060000	146620000	142110000	1.37597e+08	1.1938e+07
Leucine--tRNA ligase, cytoplasmic	0	0	0	0	0
C-type mannose receptor 2	0	0	0	0	0
Guanine nucleotide-binding protein G(I)/G(S)/G(O) subunit gamma-12	0	0	0	0	0
7-dehydrocholesterol reductase	466890000	456130000	448900000	4.57307e+08	9.05254e+06
Fibulin-5	0	0	0	0	0
Gamma-adducin	34485000	38634000	22951000	3.20233e+07	8.12613e+06
Armadillo repeat-containing X-linked protein 3	24149000	0	30827000	1.83253e+07	1.62177e+07
SUN domain-containing protein 2	19566000	0	0	6522000	1.12964e+07
Septin-9	61721000	64329000	66343000	64131000	2.31735e+06
Epidermal growth factor-like protein 7	0	0	0	0	0
Prenylcysteine oxidase 1	0	0	0	0	0
Stomatin-like protein 2, mitochondrial	0	21818000	22781000	1.48663e+07	1.28836e+07
Coronin-1C	79446000	64229000	64417000	69364000	8.73177e+06
Endothelial protein C receptor	0	0	0	0	0
Voltage-dependent anion-selective channel protein 3	244590000	260950000	229400000	244980000	1.57786e+07
Nck-associated protein 1	0	58398000	54745000	3.77143e+07	3.27126e+07
Thioredoxin-related transmembrane protein 2	0	0	0	0	0
Transmembrane emp24 domain-containing protein 7	29164000	0	0	9.72133e+06	1.68378e+07
Vesicle transport protein GOT1B	309370000	356560000	348110000	3.38013e+08	2.51631e+07
Talin-1	169860000	199120000	177040000	1.82007e+08	1.52492e+07
FERM, RhoGEF and pleckstrin domain-containing protein 1	0	0	20520000	6840000	1.18472e+07
Lysyl oxidase homolog 2	142710000	112050000	139680000	131480000	1.68949e+07
Sorting and assembly machinery component 50 homolog	76353000	80015000	39571000	65313000	2.23683e+07
Transcription factor HES-2	104630000	112890000	116360000	1.11293e+08	6.0258e+06
Transportin-3	0	0	0	0	0
Signal recognition particle receptor subunit beta	0	0	0	0	0
Endothelial lipase	0	0	0	0	0
Phosphoserine aminotransferase	0	39600000	0	13200000	2.28631e+07
Glypican-6;Secreted glypican-6	79588000	71434000	120630000	9.05507e+07	2.63666e+07
Neuroplastin	0	0	0	0	0
Coatomer subunit gamma-1	188180000	218970000	215200000	207450000	1.67944e+07
Chloride intracellular channel protein 4	40417000	43125000	0	2.78473e+07	2.41545e+07
EMILIN-1	39064000000	41210000000	41456000000	4.05767e+10	1.31577e+09
Mitochondrial carrier homolog 2	326730000	324170000	317180000	3.22693e+08	4.94328e+06
Sulfide:quinone oxidoreductase, mitochondrial	0	0	0	0	0

## Sheet: Top 700 in hiPSC-CF
			1.0884e+12
Protein names	Average for LFQ for hiPSC CF	STDEV for LFQ for hiPSC CF	Average for LFQ for hiPSC CF
Fibronectin	238560000000	5.16843e+09	238560000000
Collagen alpha-3(VI) chain	1.73817e+11	2.2947e+09	1.73817e+11
Transforming growth factor-beta-induced protein ig-h3	1.30193e+11	1.5044e+09	1.30193e+11
Tenascin	100755000000	3.36879e+09	100755000000
Collagen alpha-1(VI) chain	4.58027e+10	1.66084e+09	4.58027e+10
EMILIN-1	4.05767e+10	1.31577e+09	4.05767e+10
Fibrillin-1	3.61273e+10	2.00035e+09	3.61273e+10
Collagen alpha-2(VI) chain	3.17403e+10	6.99423e+08	3.17403e+10
Periostin	2.76333e+10	1.19595e+09	2.76333e+10
Vimentin	2.20647e+10	1.14422e+08	2.20647e+10
Basement membrane-specific heparan sulfate proteoglycan core protein;Endorepellin;LG3 peptide	18630000000	4.1466e+08	18630000000
Actin, cytoplasmic 1;Actin, cytoplasmic 1, N-terminally processed	1.73403e+10	1.43433e+09	1.73403e+10
Collagen alpha-2(I) chain	1.04153e+10	2.44656e+08	1.04153e+10
Tubulin alpha-1A chain;Tubulin alpha-3E chain	7.08757e+09	2.93728e+08	7.08757e+09
Protein-glutamine gamma-glutamyltransferase 2	6663800000	2.64535e+07	6663800000
Myosin-9	6614100000	2.59524e+08	6614100000
Collagen alpha-2(IV) chain;Canstatin	5.83973e+09	1.16342e+08	5.83973e+09
Voltage-dependent anion-selective channel protein 1	5.73463e+09	3.82436e+08	5.73463e+09
Collagen alpha-1(I) chain	5613500000	4.222e+08	5613500000
Collagen alpha-1(XIV) chain	4.98527e+09	9.69433e+08	4.98527e+09
Thrombospondin-1	4.43297e+09	1.65923e+08	4.43297e+09
Collagen alpha-1(XII) chain	4.42463e+09	1.01556e+08	4.42463e+09
Clathrin heavy chain 1	4.18597e+09	7.09749e+07	4.18597e+09
Cytoplasmic dynein 1 heavy chain 1	3.91357e+09	3.14713e+07	3.91357e+09
Tubulin beta chain	3.76827e+09	1.14649e+08	3.76827e+09
Filamin-A	3.48667e+09	8.92934e+07	3.48667e+09
Histone H4	3123200000	1.28775e+08	3123200000
Annexin A2;Putative annexin A2-like protein	2.96297e+09	3.57287e+07	2.96297e+09
Collagen alpha-1(IV) chain;Arresten	2655900000	1.5769e+08	2655900000
Pyruvate kinase PKM	2586100000	4.63032e+07	2586100000
Fibrillin-2	2.58137e+09	2.88144e+08	2.58137e+09
Aminopeptidase N	2.30827e+09	3.1336e+07	2.30827e+09
Myosin-10	2283700000	2.73432e+08	2283700000
Galectin-1	2.21787e+09	8.78887e+07	2.21787e+09
Histone H2B type 1-C/E/G;Histone H2B type 2-B;Histone H2B type 1-M;Histone H2B type 1-N;Histone H2B type 1-H;Histone H2B type 1-P;Histone H2B type 1-K;Histone H2B type 1-B;Histone H2B type 2-F;Histone H2B type 1-C/E/F/G/I;Histone H2B type 1-D;Histone H2B type F-S;Histone H2B type 1-F/J/L;Histone H2B type 1-L;Histone H2B 3;Histone H2B type 1-A	1972000000	8.36227e+07	1972000000
Putative elongation factor 1-alpha-like 3;Elongation factor 1-alpha 1;Elongation factor 1-alpha 2	1.91963e+09	7.52496e+07	1.91963e+09
Versican core protein	1863500000	6.96377e+07	1863500000
Collagen alpha-1(V) chain	1.72883e+09	5.30302e+07	1.72883e+09
Histone H2A type 1-C;Histone H2A.J;Histone H2A type 1-J;Histone H2A type 1-H;Histone H2A type 1-K;Histone H2A type 3;Histone H2A type 1;Histone H2A type 1-B/E;Histone H2A type 1-D;Histone H2A type 1-F;Histone H2A type 2-C;Histone H2A type 2-A	1.71583e+09	7.34051e+07	1.71583e+09
Collagen alpha-1(XVIII) chain;Endostatin	1.63947e+09	1.64397e+08	1.63947e+09
Latent-transforming growth factor beta-binding protein 1	1505200000	1.08281e+08	1505200000
DNA-dependent protein kinase catalytic subunit	1.50133e+09	5.1302e+07	1.50133e+09
Prolyl endopeptidase FAP;Antiplasmin-cleaving enzyme FAP, soluble form	1485200000	2.8942e+07	1485200000
60S ribosomal protein L7	1.37083e+09	1.76639e+07	1.37083e+09
Microfibrillar-associated protein 2	1.32573e+09	9.16493e+07	1.32573e+09
Cytoskeleton-associated protein 4	1311500000	1.78404e+07	1311500000
60S ribosomal protein L13a	1.29497e+09	9.93247e+07	1.29497e+09
Glyceraldehyde-3-phosphate dehydrogenase	1288300000	4.59735e+07	1288300000
Pentraxin-related protein PTX3	1.26917e+09	3.88268e+07	1.26917e+09
L-lactate dehydrogenase A chain	1.24557e+09	2.81372e+07	1.24557e+09
Tubulin alpha-1B chain;Tubulin alpha-4A chain	1241100000	3.67766e+07	1241100000
ADP/ATP translocase 3;ADP/ATP translocase 3, N-terminally processed	1204800000	8.48143e+07	1204800000
Elongation factor 2	1.17153e+09	4.71795e+07	1.17153e+09
40S ribosomal protein S18	1.06927e+09	6.69763e+07	1.06927e+09
Keratin, type II cytoskeletal 8	1067210000	4.63191e+08	1067210000
Serpin H1	1048580000	6.31136e+07	1048580000
60S ribosomal protein L6	1045600000	1.47625e+07	1045600000
60S ribosomal protein L18	1.0215e+09	1.9377e+07	1.0215e+09
Surfeit locus protein 4	9.68737e+08	7.94724e+07	9.68737e+08
Thrombospondin type-1 domain-containing protein 4	967400000	2.62852e+07	967400000
High mobility group protein HMGI-C	946100000	5.74229e+07	946100000
60S ribosomal protein L4	9.12963e+08	6.67631e+07	9.12963e+08
Fatty acid synthase;[Acyl-carrier-protein] S-acetyltransferase;[Acyl-carrier-protein] S-malonyltransferase;3-oxoacyl-[acyl-carrier-protein] synthase;3-oxoacyl-[acyl-carrier-protein] reductase;3-hydroxyacyl-[acyl-carrier-protein] dehydratase;Enoyl-[acyl-carrier-protein] reductase;Oleoyl-[acyl-carrier-protein] hydrolase	901920000	1.45412e+07	901920000
ATP synthase subunit alpha, mitochondrial	9.01713e+08	3.16885e+07	9.01713e+08
Lysophospholipid acyltransferase 7	8.88107e+08	5.42755e+07	8.88107e+08
Plectin	831400000	6.01609e+07	831400000
Annexin A5	8.22067e+08	5.76575e+07	8.22067e+08
ADP-ribosylation factor 4	7.68957e+08	2.15609e+07	7.68957e+08
CD44 antigen	7.20747e+08	5.7612e+07	7.20747e+08
Alpha-actinin-1	7.04313e+08	3.71258e+06	7.04313e+08
Cofilin-1	6.98013e+08	1.37875e+07	6.98013e+08
Caveolin-1	6.93793e+08	3.44549e+07	6.93793e+08
Major vault protein	6.87273e+08	1.60905e+07	6.87273e+08
5-nucleotidase	6.72983e+08	4.98889e+07	6.72983e+08
40S ribosomal protein S8	650780000	4.40076e+07	650780000
Dolichyl-diphosphooligosaccharide--protein glycosyltransferase subunit STT3A	631440000	2.58871e+07	631440000
Unconventional myosin-Ic	6.29763e+08	3.59234e+07	6.29763e+08
Pre-mRNA-processing-splicing factor 8	6.29457e+08	3.21894e+07	6.29457e+08
Keratin, type I cytoskeletal 18	6.27753e+08	4.61382e+07	6.27753e+08
Heat shock cognate 71 kDa protein	6.23757e+08	1.38958e+07	6.23757e+08
Leucine-rich repeat-containing protein 17	6.20763e+08	6.48315e+06	6.20763e+08
Cyclin-dependent kinase 17;Cyclin-dependent-like kinase 5;Cyclin-dependent kinase 9;Cyclin-dependent kinase 12;Cyclin-dependent kinase 16;Cyclin-dependent kinase 18;Putative serine/threonine-protein kinase C05D10.2;Cyclin-dependent kinase 14;Cyclin-dependent kinase 15;Cyclin-dependent kinase D-3;Cyclin-dependent kinase 2;Cyclin-dependent kinase D-2;Cyclin-dependent kinase 1;Cyclin-dependent kinas…	6.16867e+08	3.37017e+08	6.16867e+08
Moesin	615520000	4.11886e+07	615520000
Proteasome subunit alpha type-2	614400000	2.76867e+07	614400000
Biglycan	6.02803e+08	2.64076e+07	6.02803e+08
Microsomal glutathione S-transferase 3	5.98847e+08	4.59121e+07	5.98847e+08
60S ribosomal protein L15	5.79293e+08	3.11643e+07	5.79293e+08
Neutral alpha-glucosidase AB	5.59707e+08	1.93582e+07	5.59707e+08
Heat shock protein HSP 90-beta	5.43393e+08	4.22636e+07	5.43393e+08
Profilin-1	5.16077e+08	5.62932e+06	5.16077e+08
Ras-related protein Rab-1A;Ras-related protein Rab-1B;Putative Ras-related protein Rab-1C	5.09913e+08	8.66852e+07	5.09913e+08
Histone H1.3;Histone H1.2;Histone H1.4	505390000	2.40167e+07	505390000
40S ribosomal protein S9	497250000	7.59541e+06	497250000
Voltage-dependent anion-selective channel protein 2	4.72237e+08	2.96807e+07	4.72237e+08
Coatomer subunit alpha;Xenin;Proxenin	4.69493e+08	1.11761e+07	4.69493e+08
NADH-cytochrome b5 reductase 3;NADH-cytochrome b5 reductase 3 membrane-bound form;NADH-cytochrome b5 reductase 3 soluble form	4.64087e+08	2.37869e+07	4.64087e+08
Myoferlin	4.61767e+08	4.73428e+06	4.61767e+08
Derlin-1	4.61623e+08	1.96649e+07	4.61623e+08
Collagen alpha-1(VIII) chain;Vastatin	457650000	2.58074e+07	457650000
7-dehydrocholesterol reductase	4.57307e+08	9.05254e+06	4.57307e+08
40S ribosomal protein S3	4.50833e+08	2.92902e+07	4.50833e+08
Prelamin-A/C;Lamin-A/C	4.48443e+08	4.62621e+07	4.48443e+08
Guanine nucleotide-binding protein subunit beta-2-like 1;Guanine nucleotide-binding protein subunit beta-2-like 1, N-terminally processed	4.48297e+08	3.05903e+07	4.48297e+08
GTP-binding nuclear protein Ran	4.37233e+08	1.16713e+07	4.37233e+08
Matrix-remodeling-associated protein 5	4.18893e+08	2.19323e+07	4.18893e+08
Peptidyl-prolyl cis-trans isomerase A;Peptidyl-prolyl cis-trans isomerase A, N-terminally processed	414550000	4.1458e+07	414550000
Protein transport protein Sec61 subunit alpha isoform 1	413330000	2.65835e+07	413330000
Erythrocyte band 7 integral membrane protein	4.12747e+08	2.83385e+07	4.12747e+08
L-lactate dehydrogenase B chain	410980000	2.33595e+07	410980000
Eukaryotic initiation factor 4A-I;Eukaryotic initiation factor 4A-II;Eukaryotic initiation factor 4A-II, N-terminally processed	3.93073e+08	2.35202e+07	3.93073e+08
Integrin beta-1	389600000	2.88982e+07	389600000
Actin-related protein 2/3 complex subunit 4	389300000	3.93662e+07	389300000
Cullin-associated NEDD8-dissociated protein 1	3.88193e+08	1.49806e+07	3.88193e+08
Elongation factor 1-gamma	3.77693e+08	3.5022e+07	3.77693e+08
Alpha-enolase	376620000	1.07453e+07	376620000
60S ribosomal protein L3	3.68503e+08	1.16612e+07	3.68503e+08
Nidogen-2	3.67293e+08	2.45842e+07	3.67293e+08
Collagen alpha-1(III) chain	3.61843e+08	2.81268e+07	3.61843e+08
Lysosome membrane protein 2	3.61793e+08	1.14683e+07	3.61793e+08
60S ribosomal protein L5	3.59777e+08	1.55414e+07	3.59777e+08
60S ribosomal protein L7a	355500000	2.41191e+07	355500000
Actin, alpha skeletal muscle;Actin, alpha cardiac muscle 1;Actin, aortic smooth muscle;Actin, gamma-enteric smooth muscle	3.54373e+08	3.13435e+07	3.54373e+08
Serine protease HTRA1;Serine protease HTRA1B;Serine protease HTRA1A	3.47817e+08	1.70467e+07	3.47817e+08
60S ribosomal protein L14	3.46563e+08	2.33545e+07	3.46563e+08
Vesicle transport protein GOT1B	3.38013e+08	2.51631e+07	3.38013e+08
Thy-1 membrane glycoprotein	337300000	1.60978e+07	337300000
Mitochondrial carrier homolog 2	3.22693e+08	4.94328e+06	3.22693e+08
Phosphate carrier protein, mitochondrial	314400000	3.24963e+07	314400000
Annexin A6	3.13823e+08	1.00485e+07	3.13823e+08
40S ribosomal protein S2	313460000	3.22185e+07	313460000
78 kDa glucose-regulated protein	3.12353e+08	2.83348e+07	3.12353e+08
Peptidyl-prolyl cis-trans isomerase B	3.09537e+08	3.72775e+07	3.09537e+08
40S ribosomal protein S5;40S ribosomal protein S5, N-terminally processed;40S ribosomal protein S5a	3.09047e+08	6.58858e+07	3.09047e+08
40S ribosomal protein S16	2.95203e+08	1.31801e+07	2.95203e+08
Ras GTPase-activating-like protein IQGAP1	2.90877e+08	4.41221e+06	2.90877e+08
Procollagen-lysine,2-oxoglutarate 5-dioxygenase 1	287350000	2.99127e+07	287350000
Dolichyl-diphosphooligosaccharide--protein glycosyltransferase subunit 1	286970000	2.63938e+07	286970000
Translational activator GCN1	282530000	1.19562e+07	282530000
Ras-related protein Rab-7a	2.79367e+08	3.7831e+07	2.79367e+08
Dolichyl-diphosphooligosaccharide--protein glycosyltransferase 48 kDa subunit	273230000	1.86166e+07	273230000
Peroxiredoxin-6	269700000	1.66649e+07	269700000
Phosphoglycerate kinase 1	2.68443e+08	2.29695e+07	2.68443e+08
Cell division control protein 42 homolog	259830000	2.03659e+07	259830000
40S ribosomal protein S15a	2.59737e+08	1.39407e+06	2.59737e+08
60S ribosomal protein L27	2.59123e+08	1.53379e+07	2.59123e+08
Fibulin-2	259020000	1.23715e+07	259020000
Transmembrane protein 33	258610000	1.25504e+07	258610000
60S ribosomal protein L27a	256170000	9.55745e+06	256170000
Dihydropyrimidinase-related protein 2	2.54657e+08	1.94144e+07	2.54657e+08
CD59 glycoprotein	2.52203e+08	2.64677e+07	2.52203e+08
40S ribosomal protein S23	249920000	4.8932e+07	249920000
Annexin A1	2.47993e+08	1.57845e+07	2.47993e+08
40S ribosomal protein S11	2.45217e+08	2.35852e+06	2.45217e+08
Voltage-dependent anion-selective channel protein 3	244980000	1.57786e+07	244980000
Destrin	2.44813e+08	2.09049e+07	2.44813e+08
Prohibitin	241030000	1.69863e+07	241030000
ADP/ATP translocase 2;ADP/ATP translocase 2, N-terminally processed	240280000	1.03476e+07	240280000
Tubulin beta-6 chain	234490000	1.95078e+07	234490000
Dipeptidyl peptidase 4;Dipeptidyl peptidase 4 membrane form;Dipeptidyl peptidase 4 soluble form	230050000	3.22798e+07	230050000
60S ribosomal protein L11	2.26643e+08	2.70126e+07	2.26643e+08
High mobility group protein HMG-I/HMG-Y	225610000	5.37996e+07	225610000
ADP-ribosylation factor 1;ADP-ribosylation factor 3;ADP-ribosylation factor 5	224740000	3.22508e+07	224740000
Barrier-to-autointegration factor;Barrier-to-autointegration factor, N-terminally processed	223160000	8.19287e+07	223160000
Filamin-C	221780000	1.13286e+07	221780000
40S ribosomal protein S13	218850000	2.7987e+06	218850000
60S ribosomal protein L18a	2.16297e+08	1.87622e+08	2.16297e+08
Histone H1.5	2.15867e+08	8.31253e+07	2.15867e+08
Heat shock protein beta-1	2.14233e+08	8.54533e+06	2.14233e+08
Prohibitin-2	2.13217e+08	9.68051e+06	2.13217e+08
60S ribosomal protein L8	2.10927e+08	2.35035e+06	2.10927e+08
Trifunctional enzyme subunit alpha, mitochondrial;Long-chain enoyl-CoA hydratase;Long chain 3-hydroxyacyl-CoA dehydrogenase	210860000	8.35597e+06	210860000
40S ribosomal protein S6	2.09253e+08	884892	2.09253e+08
40S ribosomal protein S26;Putative 40S ribosomal protein S26-like 1	2.09223e+08	1.8941e+07	2.09223e+08
Coatomer subunit gamma-1	207450000	1.67944e+07	207450000
Microsomal glutathione S-transferase 1	2.01627e+08	4.0002e+06	2.01627e+08
ATP synthase subunit beta, mitochondrial	2.00943e+08	1.29932e+07	2.00943e+08
Heterogeneous nuclear ribonucleoprotein U	2.00677e+08	1.40025e+07	2.00677e+08
Decorin	1.99953e+08	1.09599e+07	1.99953e+08
Translocating chain-associated membrane protein 1	1.98967e+08	4.8767e+06	1.98967e+08
Glucose-6-phosphate 1-dehydrogenase	1.98353e+08	6.97377e+06	1.98353e+08
Cathepsin B;Cathepsin B light chain;Cathepsin B heavy chain	1.96777e+08	1.11367e+08	1.96777e+08
Peroxidasin homolog	1.92763e+08	9.24351e+06	1.92763e+08
Adipocyte enhancer-binding protein 1	1.91257e+08	8.08253e+07	1.91257e+08
Tricarboxylate transport protein, mitochondrial	1.90293e+08	1.17977e+07	1.90293e+08
Fascin	1.90133e+08	5.78502e+06	1.90133e+08
Laminin subunit gamma-1	1.84053e+08	9.61427e+06	1.84053e+08
Sodium/potassium-transporting ATPase subunit alpha-1	182800000	1.4445e+07	182800000
Talin-1	1.82007e+08	1.52492e+07	1.82007e+08
Ras-related protein Rab-2A;Ras-related protein Rab-2B	1.80343e+08	1.07082e+07	1.80343e+08
Nidogen-1	178220000	2.6344e+07	178220000
60S ribosomal protein L24	175660000	8.9912e+06	175660000
Ras-related protein Rab-6A;GTP-binding protein ryh1;Ras-related protein Rab-6B	1.74233e+08	8.10903e+06	1.74233e+08
60S ribosomal protein L13	172990000	1.58696e+07	172990000
Polymerase I and transcript release factor	1.70463e+08	1.14391e+07	1.70463e+08
Nicotinamide N-methyltransferase	1.69453e+08	2.11611e+07	1.69453e+08
Laminin subunit beta-1	1.6819e+08	6.0304e+07	1.6819e+08
Guanine nucleotide-binding protein G(i) subunit alpha-2	1.67553e+08	1.23874e+07	1.67553e+08
Protein transport protein Sec23A	1.66797e+08	6.6414e+06	1.66797e+08
Very-long-chain enoyl-CoA reductase	1.66027e+08	1.12834e+07	1.66027e+08
Spectrin beta chain, non-erythrocytic 1	161680000	1.21621e+07	161680000
ATP-dependent RNA helicase DDX3X;ATP-dependent RNA helicase DDX3Y	1.61543e+08	7.8248e+06	1.61543e+08
60S acidic ribosomal protein P0;60S acidic ribosomal protein P0-like	1.61283e+08	1.77535e+07	1.61283e+08
DnaJ homolog subfamily C member 13	1.56763e+08	2.3418e+06	1.56763e+08
Translocator protein	156700000	9.19082e+06	156700000
Chloride intracellular channel protein 1	1.56567e+08	1.42222e+07	1.56567e+08
Endoplasmin	156240000	4.14298e+06	156240000
Cytochrome b5 type B	1.54997e+08	1.71016e+07	1.54997e+08
60S ribosomal protein L9	1.54573e+08	1.44665e+07	1.54573e+08
Lactadherin;Lactadherin short form;Medin	151750000	1.42187e+07	151750000
60S ribosomal protein L22	151580000	1.02081e+07	151580000
60S ribosomal protein L28	1.50057e+08	7.6397e+06	1.50057e+08
Septin-2	1.47557e+08	7.34304e+06	1.47557e+08
60S ribosomal protein L12	146320000	2.30465e+07	146320000
Leukocyte surface antigen CD47	144710000	3.39165e+06	144710000
Calnexin	144570000	8.06595e+06	144570000
Filamin-B	141860000	2.213e+07	141860000
PRA1 family protein 3	141210000	3.33501e+06	141210000
Core histone macro-H2A.1	140480000	4.19284e+07	140480000
40S ribosomal protein S20	1.39343e+08	5.72034e+06	1.39343e+08
Fructose-bisphosphate aldolase A	137770000	2.9954e+07	137770000
Very-long-chain (3R)-3-hydroxyacyl-CoA dehydratase 3	1.37597e+08	1.1938e+07	1.37597e+08
40S ribosomal protein SA	135670000	1.35135e+07	135670000
60S ribosomal protein L23	1.35103e+08	1.17142e+08	1.35103e+08
NADH dehydrogenase [ubiquinone] 1 alpha subcomplex subunit 11	1.35007e+08	2.20343e+07	1.35007e+08
Leucine-rich repeat-containing protein 59	1.33763e+08	1.79854e+07	1.33763e+08
HLA class I histocompatibility antigen, A-3 alpha chain;HLA class I histocompatibility antigen, A-36 alpha chain;HLA class I histocompatibility antigen, A-1 alpha chain;HLA class I histocompatibility antigen, A-11 alpha chain	133340000	7.95508e+06	133340000
Lysyl oxidase homolog 2	131480000	1.68949e+07	131480000
Heterogeneous nuclear ribonucleoprotein K	129710000	1.28473e+07	129710000
Protein kish-A	129020000	8.67173e+06	129020000
Integrin alpha-V;Integrin alpha-V heavy chain;Integrin alpha-V light chain	1.28327e+08	1.72147e+07	1.28327e+08
Inactive tyrosine-protein kinase 7	1.27807e+08	1.338e+06	1.27807e+08
Metalloproteinase inhibitor 3	1.27137e+08	5.90586e+06	1.27137e+08
Protein disulfide-isomerase A6	1.27117e+08	1.19651e+07	1.27117e+08
Elongation factor Tu, mitochondrial	1.25847e+08	1.58673e+07	1.25847e+08
Guanine nucleotide-binding protein G(I)/G(S)/G(T) subunit beta-1	1.25407e+08	2.64806e+06	1.25407e+08
Glycogen phosphorylase, brain form	1.24997e+08	1.308e+07	1.24997e+08
Serine protease HTRA3	1.23897e+08	1.62882e+07	1.23897e+08
Brain acid soluble protein 1	123620000	7.55336e+06	123620000
Dolichyl-diphosphooligosaccharide--protein glycosyltransferase subunit 2	1.23177e+08	8.4998e+06	1.23177e+08
Ubiquitin-like modifier-activating enzyme 1	1.23133e+08	2.1292e+07	1.23133e+08
WD repeat-containing protein 1	1.19763e+08	1.41007e+07	1.19763e+08
Signal peptidase complex catalytic subunit SEC11A	118190000	5.36831e+06	118190000
Cytochrome c1, heme protein, mitochondrial	1.18033e+08	1.23694e+07	1.18033e+08
Septin-7	117930000	1.13011e+07	117930000
Dolichyl-diphosphooligosaccharide--protein glycosyltransferase subunit STT3B	1.17853e+08	9.34372e+06	1.17853e+08
Laminin subunit alpha-5	113510000	1.99331e+06	113510000
Hyaluronan and proteoglycan link protein 1	1.13398e+08	1.28686e+07	1.13398e+08
Alpha-actinin-4	1.11767e+08	1.22491e+07	1.11767e+08
Transcription factor HES-2	1.11293e+08	6.0258e+06	1.11293e+08
Myosin light polypeptide 6	1.09693e+08	7.82765e+06	1.09693e+08
Mitochondrial import receptor subunit TOM40 homolog	109448000	1.53207e+07	109448000
WASH complex subunit strumpellin	1.08037e+08	1.91106e+06	1.08037e+08
Protein RER1	107360000	5.11974e+06	107360000
Translocon-associated protein subunit alpha	1.06256e+08	2.00722e+07	1.06256e+08
Polypyrimidine tract-binding protein 1	106040000	2.61534e+06	106040000
Ras-related protein R-Ras	105841000	1.16559e+07	105841000
ATP-citrate synthase	1.05608e+08	1.26729e+07	1.05608e+08
Synaptophysin-like protein 1	1.04687e+08	9.20991e+07	1.04687e+08
Poly(rC)-binding protein 1	103862000	1.047e+07	103862000
60S ribosomal protein L30	1.03221e+08	7.49812e+06	1.03221e+08
CAD protein;Glutamine-dependent carbamoyl-phosphate synthase;Aspartate carbamoyltransferase;Dihydroorotase	1.0238e+08	2.0315e+07	1.0238e+08
60S ribosomal protein L19	102332000	1.0572e+07	102332000
EH domain-containing protein 2	1.00357e+08	1.6894e+07	1.00357e+08
U5 small nuclear ribonucleoprotein 200 kDa helicase	99604000	1.2989e+07	99604000
Protein ERGIC-53	9.85753e+07	3.41515e+07	9.85753e+07
ATP-dependent 6-phosphofructokinase, liver type	9.78753e+07	3.70548e+06	9.78753e+07
Guanine nucleotide-binding protein G(I)/G(S)/G(T) subunit beta-2	96372000	7.00638e+06	96372000
Eukaryotic translation initiation factor 5A-1	9.62707e+07	2.43972e+07	9.62707e+07
GTP-binding protein SAR1a	95941000	5.32707e+06	95941000
Tropomyosin alpha-4 chain	9.51133e+07	4.31275e+06	9.51133e+07
Actin-related protein 2/3 complex subunit 1B	9.49733e+07	7.63578e+06	9.49733e+07
Membrane-associated progesterone receptor component 1	9.46113e+07	5.03779e+06	9.46113e+07
Protein disulfide-isomerase	9.45873e+07	1.21414e+07	9.45873e+07
Up-regulated during skeletal muscle growth protein 5	9.41863e+07	3.30366e+06	9.41863e+07
T-complex protein 1 subunit delta	9.14037e+07	9.02992e+06	9.14037e+07
40S ribosomal protein S7	90990000	7.90045e+07	90990000
AP-2 complex subunit beta	90651000	1.61238e+07	90651000
Glypican-6;Secreted glypican-6	9.05507e+07	2.63666e+07	9.05507e+07
Heterogeneous nuclear ribonucleoprotein M	8.97943e+07	1.09012e+07	8.97943e+07
Peroxisomal membrane protein 11B	88805000	3.93556e+06	88805000
ER lumen protein-retaining receptor 1	8.82257e+07	6.99078e+07	8.82257e+07
Coactosin-like protein	8.75867e+07	6.43964e+07	8.75867e+07
ADP-ribosylation factor-like protein 1	85602000	7.08358e+06	85602000
Exportin-1	8.55827e+07	2.05469e+07	8.55827e+07
AP-2 complex subunit alpha-1	8.54867e+07	2.02745e+06	8.54867e+07
Cytoplasmic FMR1-interacting protein 1	8.50813e+07	1.06656e+07	8.50813e+07
40S ribosomal protein S3a	8.48773e+07	1.11736e+07	8.48773e+07
Adenosine 3-phospho 5-phosphosulfate transporter 1	8.47567e+07	9.42936e+06	8.47567e+07
Translocon-associated protein subunit delta	84079000	4.20202e+06	84079000
60S ribosomal protein L17	83176000	1.11113e+07	83176000
5-nucleotidase domain-containing protein 2	8.26723e+07	3.28332e+07	8.26723e+07
Mitochondrial 2-oxoglutarate/malate carrier protein	81789000	1.70973e+07	81789000
Prolow-density lipoprotein receptor-related protein 1;Low-density lipoprotein receptor-related protein 1 85 kDa subunit;Low-density lipoprotein receptor-related protein 1 515 kDa subunit;Low-density lipoprotein receptor-related protein 1 intracellular domain	8.10693e+07	8.86373e+06	8.10693e+07
UDP-glucose 6-dehydrogenase	8.10603e+07	6.46908e+06	8.10603e+07
14-3-3 protein zeta/delta	80852000	1.28266e+07	80852000
Importin-7	8.02333e+07	1.4014e+07	8.02333e+07
Poly(rC)-binding protein 2	7.98963e+07	7.40258e+06	7.98963e+07
Eukaryotic translation initiation factor 3 subunit L	7.97607e+07	9.42406e+06	7.97607e+07
Mannose-P-dolichol utilization defect 1 protein	7.91577e+07	3.29671e+06	7.91577e+07
Tubulointerstitial nephritis antigen-like	7.89067e+07	8.7564e+06	7.89067e+07
Rab GDP dissociation inhibitor beta	7.84353e+07	1.93513e+07	7.84353e+07
Fibulin-1	7.65557e+07	8.2393e+06	7.65557e+07
Transmembrane emp24 domain-containing protein 10	7.64817e+07	5.1246e+06	7.64817e+07
Polypeptide N-acetylgalactosaminyltransferase 2;Polypeptide N-acetylgalactosaminyltransferase 2 soluble form	76120000	1.63523e+07	76120000
40S ribosomal protein S27	7.60633e+07	7.12864e+06	7.60633e+07
Importin subunit beta-1;Importin subunit beta	7.59313e+07	1.33745e+07	7.59313e+07
Lipid phosphate phosphohydrolase 3	7.39163e+07	2.15741e+07	7.39163e+07
Heat shock 70 kDa protein 1A;Heat shock 70 kDa protein 1B;Heat shock 70 kDa protein 1-like	7.38813e+07	976125	7.38813e+07
Malectin	73725000	1.04225e+07	73725000
Nucleoside diphosphate kinase B;Putative nucleoside diphosphate kinase	7.29983e+07	4.48158e+06	7.29983e+07
High mobility group protein B1;Putative high mobility group protein B1-like 1	7.24033e+07	6.31495e+07	7.24033e+07
Tubulin beta-4B chain	7.23833e+07	6.38363e+07	7.23833e+07
Transmembrane protein 43	7.04457e+07	8.14977e+06	7.04457e+07
Importin-5	7.00037e+07	6.98122e+06	7.00037e+07
Coronin-1C	69364000	8.73177e+06	69364000
Actin-related protein 2/3 complex subunit 3	69285000	7.18632e+06	69285000
Transmembrane protein 256	6.87807e+07	1.15706e+06	6.87807e+07
Membrane-associated progesterone receptor component 2	68460000	7.54973e+06	68460000
Peroxisomal multifunctional enzyme type 2;(3R)-hydroxyacyl-CoA dehydrogenase;Enoyl-CoA hydratase 2	68167000	1.50978e+07	68167000
CD81 antigen	6.64663e+07	1.77036e+07	6.64663e+07
EGF-like repeat and discoidin I-like domain-containing protein 3	6.62967e+07	7.61507e+06	6.62967e+07
ATP-dependent RNA helicase DDX39A;Spliceosome RNA helicase Ddx39b;Spliceosome RNA helicase DDX39B	6.60763e+07	1.97218e+07	6.60763e+07
Lysosome-associated membrane glycoprotein 2	6.60683e+07	4.73061e+06	6.60683e+07
60S ribosomal protein L10;60S ribosomal protein L10-like	6.54997e+07	3.53649e+06	6.54997e+07
Sorting and assembly machinery component 50 homolog	65313000	2.23683e+07	65313000
T-complex protein 1 subunit gamma	6.52893e+07	1.48453e+07	6.52893e+07
Heterogeneous nuclear ribonucleoproteins A2/B1	6.45217e+07	5.90221e+06	6.45217e+07
60S ribosomal protein L35a	6.44453e+07	1.37318e+07	6.44453e+07
Peroxiredoxin-4	6.42187e+07	2.97625e+06	6.42187e+07
Septin-9	64131000	2.31735e+06	64131000
Phospholipase D3	63917000	1.00607e+06	63917000
Glycine--tRNA ligase	6.35397e+07	1.31685e+07	6.35397e+07
Sodium/potassium-transporting ATPase subunit beta-3	63254000	3.5526e+06	63254000
Solute carrier family 2, facilitated glucose transporter member 1	6.26383e+07	7.56873e+06	6.26383e+07
14-3-3 protein theta	6.23653e+07	2.80315e+06	6.23653e+07
Small nuclear ribonucleoprotein-associated protein N;Small nuclear ribonucleoprotein-associated proteins B and B	6.21003e+07	1.12697e+07	6.21003e+07
Serine/threonine-protein phosphatase PP1-beta catalytic subunit;Serine/threonine-protein phosphatase PP1-gamma catalytic subunit;Serine/threonine-protein phosphatase PP1-alpha catalytic subunit	6.18027e+07	3.40538e+06	6.18027e+07
Aspartyl/asparaginyl beta-hydroxylase	61509000	3.02891e+06	61509000
SPARC	6.07483e+07	5.27276e+07	6.07483e+07
Extended synaptotagmin-1	5.97853e+07	6.43998e+06	5.97853e+07
AP-2 complex subunit mu;AP-2 complex subunit mu-A	5.94813e+07	7.19228e+06	5.94813e+07
40S ribosomal protein S14	5.94573e+07	3.03946e+06	5.94573e+07
Actin-related protein 3	5.93657e+07	1.31305e+07	5.93657e+07
Calpain-1 catalytic subunit	5.91013e+07	1.76568e+07	5.91013e+07
ATP-dependent 6-phosphofructokinase, platelet type	5.81363e+07	4.2727e+06	5.81363e+07
Transmembrane 9 superfamily member 2	5.75687e+07	4.51701e+06	5.75687e+07
Tubulin beta-4A chain	5.74853e+07	1.01954e+07	5.74853e+07
Calcium/calmodulin-dependent protein kinase type II subunit delta	57346000	2.3918e+06	57346000
Neuroblast differentiation-associated protein AHNAK	5.71487e+07	1.01037e+07	5.71487e+07
Sarcoplasmic/endoplasmic reticulum calcium ATPase 2	5.70007e+07	8.142e+06	5.70007e+07
Probable ubiquitin carboxyl-terminal hydrolase FAF-X;Probable ubiquitin carboxyl-terminal hydrolase FAF-Y	5.69143e+07	4.2979e+06	5.69143e+07
Thrombospondin-2	56586000	6.80704e+06	56586000
Interleukin enhancer-binding factor 2	56324000	2.09117e+07	56324000
Vesicle-associated membrane protein 3;Vesicle-associated membrane protein 2	5.54233e+07	9.5996e+07	5.54233e+07
Hemicentin-1	5.50897e+07	4.75628e+07	5.50897e+07
60S ribosomal protein L26;60S ribosomal protein L26-like 1	5.45557e+07	2.5972e+06	5.45557e+07
Collagen alpha-1(XVI) chain	54553000	3.81169e+06	54553000
Isocitrate dehydrogenase [NADP], mitochondrial	5.45103e+07	9.30535e+06	5.45103e+07
Puromycin-sensitive aminopeptidase	5.44617e+07	1.20545e+07	5.44617e+07
Staphylococcal nuclease domain-containing protein 1	5.42997e+07	9.01979e+06	5.42997e+07
T-complex protein 1 subunit zeta	54093000	5.73266e+06	54093000
60S ribosomal protein L38	5.39743e+07	1.90641e+07	5.39743e+07
T-complex protein 1 subunit eta	5.38597e+07	1.4525e+07	5.38597e+07
60S ribosomal protein L32	5.37547e+07	2.82854e+06	5.37547e+07
F-actin-capping protein subunit alpha-1;F-actin-capping protein subunit alpha-2	5.37043e+07	5.11955e+06	5.37043e+07
Ras-related protein Rab-5C	5.29163e+07	6.80769e+06	5.29163e+07
HLA class I histocompatibility antigen, B-35 alpha chain;HLA class I histocompatibility antigen, B-78 alpha chain;HLA class I histocompatibility antigen, B-56 alpha chain;HLA class I histocompatibility antigen, B-53 alpha chain;HLA class I histocompatibility antigen, B-52 alpha chain;HLA class I histocompatibility antigen, B-46 alpha chain;HLA class I histocompatibility antigen, B-15 alpha chain;…	52663000	4.59482e+07	52663000
Calreticulin	52598000	3.35865e+06	52598000
Spectrin alpha chain, non-erythrocytic 1	51796000	5.7164e+06	51796000
Prolyl 4-hydroxylase subunit alpha-1	5.09263e+07	9.60578e+06	5.09263e+07
Protein transport protein Sec31A	49572000	8.83117e+06	49572000
Alpha-centractin	49341000	3.85947e+06	49341000
von Willebrand factor A domain-containing protein 1	4.81567e+07	328722	4.81567e+07
Matrin-3	4.78973e+07	6.99428e+06	4.78973e+07
Ras-related protein Rab-14	4.77587e+07	3.78903e+06	4.77587e+07
Protein YIF1A	4.56383e+07	3.96361e+07	4.56383e+07
T-complex protein 1 subunit alpha	45557000	4.05483e+07	45557000
Beta-2-microglobulin;Beta-2-microglobulin form pI 5.3	4.49553e+07	6.12571e+06	4.49553e+07
Nestin	4.49157e+07	1.3558e+07	4.49157e+07
1,4-alpha-glucan-branching enzyme	44607000	3.86909e+07	44607000
Coatomer subunit beta	44044000	2.73746e+06	44044000
Minor histocompatibility antigen H13	4.29733e+07	7.4432e+07	4.29733e+07
Nucleolin	4.24553e+07	2.5838e+07	4.24553e+07
Prostacyclin synthase	42184000	9.43203e+06	42184000
Integrin alpha-5;Integrin alpha-5 heavy chain;Integrin alpha-5 light chain	4.18753e+07	1.1677e+07	4.18753e+07
Derlin-2	4.17507e+07	2.85187e+06	4.17507e+07
DBH-like monooxygenase protein 1	4.16627e+07	5.96763e+06	4.16627e+07
Isoleucine--tRNA ligase, cytoplasmic	40976000	1.34216e+06	40976000
Fermitin family homolog 2	4.07917e+07	3.55852e+07	4.07917e+07
Ras suppressor protein 1	4.06677e+07	2.06583e+07	4.06677e+07
Mannosyl-oligosaccharide glucosidase	4.05067e+07	3.03672e+06	4.05067e+07
Transmembrane 9 superfamily member 4	4.01627e+07	1.08821e+07	4.01627e+07
Vacuolar protein sorting-associated protein 35	40150000	1.27739e+07	40150000
Galectin-3	3.94377e+07	3.41561e+06	3.94377e+07
Palladin	39321000	1.80612e+06	39321000
ADAMTS-like protein 4	3.81377e+07	1.539e+07	3.81377e+07
Transmembrane protein 109	3.79067e+07	6.56563e+07	3.79067e+07
Vitamin K epoxide reductase complex subunit 1-like protein 1	3.78833e+07	4.91024e+06	3.78833e+07
Nck-associated protein 1	3.77143e+07	3.27126e+07	3.77143e+07
Myosin regulatory light chain 12A;Myosin regulatory light chain 12B	3.66393e+07	3.17737e+07	3.66393e+07
Phosphatidylinositol 4-kinase alpha	3.66287e+07	1.5017e+06	3.66287e+07
40S ribosomal protein S4, Y isoform 2;40S ribosomal protein S4, Y isoform 1	3.66057e+07	1.4168e+06	3.66057e+07
Signal transducer and activator of transcription 1-alpha/beta	3.65387e+07	5.50585e+06	3.65387e+07
Citrate synthase, mitochondrial	3.55577e+07	9.01382e+06	3.55577e+07
Spermidine synthase	3.55323e+07	7.7235e+06	3.55323e+07
Glutathione S-transferase P	35372000	3.06398e+07	35372000
Monocarboxylate transporter 4	35210000	6.09855e+07	35210000
Serine protease 23	3.48917e+07	1.30584e+07	3.48917e+07
Carbonyl reductase [NADPH] 1	3.48503e+07	9.31933e+06	3.48503e+07
Amiloride-sensitive amine oxidase [copper-containing]	3.47547e+07	3.45331e+06	3.47547e+07
Lysyl oxidase homolog 1	34472000	5.84422e+06	34472000
Procollagen-lysine,2-oxoglutarate 5-dioxygenase 2	3.44053e+07	5.14497e+06	3.44053e+07
Lysosome-associated membrane glycoprotein 1	34378000	2.97976e+07	34378000
Vigilin	3.41887e+07	1.7849e+07	3.41887e+07
Integrin alpha-2	3.38613e+07	3.19942e+07	3.38613e+07
26S proteasome non-ATPase regulatory subunit 3	33100000	6.94643e+06	33100000
Valine--tRNA ligase	32712000	9.17171e+06	32712000
Gamma-adducin	3.20233e+07	8.12613e+06	3.20233e+07
ATPase family AAA domain-containing protein 3B;ATPase family AAA domain-containing protein 3A;ATPase family AAA domain-containing protein 3C	3.18143e+07	5.0233e+06	3.18143e+07
Caveolin-2	31569000	2.91611e+06	31569000
Delta(24)-sterol reductase	31522000	2.3145e+06	31522000
Exportin-T	3.11337e+07	1.72065e+06	3.11337e+07
E3 ubiquitin-protein ligase HUWE1	3.00027e+07	3.49431e+06	3.00027e+07
Prolyl 3-hydroxylase 3	2.97917e+07	1.01801e+07	2.97917e+07
Activating signal cointegrator 1 complex subunit 3	2.93977e+07	1.48994e+06	2.93977e+07
Collagen alpha-1(XXI) chain	29378000	5.08842e+07	29378000
Calpain-2 catalytic subunit	2.92763e+07	2.58892e+07	2.92763e+07
26S proteasome non-ATPase regulatory subunit 6	2.92753e+07	8.65493e+06	2.92753e+07
Heterogeneous nuclear ribonucleoprotein H;Heterogeneous nuclear ribonucleoprotein H, N-terminally processed;Heterogeneous nuclear ribonucleoprotein H2	2.82623e+07	4.89518e+07	2.82623e+07
Chloride intracellular channel protein 4	2.78473e+07	2.41545e+07	2.78473e+07
Basigin	2.70023e+07	6.43512e+06	2.70023e+07
Eukaryotic translation initiation factor 3 subunit A	2.68107e+07	5.78387e+06	2.68107e+07
Ras-related protein Rap-2b	26190000	2.45869e+07	26190000
X-ray repair cross-complementing protein 6	25757000	2.2406e+07	25757000
Sushi repeat-containing protein SRPX2	2.48997e+07	4.31275e+07	2.48997e+07
Erlin-2	24656000	2.14564e+07	24656000
Transgelin	2.45533e+07	2.13126e+07	2.45533e+07
Beta-galactosidase	2.42913e+07	2.14257e+07	2.42913e+07
Septin-11	24175000	2.09447e+07	24175000
Adenine phosphoribosyltransferase	24079000	4.17061e+07	24079000
Glia-derived nexin	2.39167e+07	2.42824e+06	2.39167e+07
Bifunctional glutamate/proline--tRNA ligase;Glutamate--tRNA ligase;Proline--tRNA ligase	2.38267e+07	2.06348e+07	2.38267e+07
Transitional endoplasmic reticulum ATPase	23472000	986493	23472000
Latent-transforming growth factor beta-binding protein 4	2.33007e+07	4.03579e+07	2.33007e+07
Tetratricopeptide repeat protein 37	2.32357e+07	6.31193e+06	2.32357e+07
Actin-related protein 2-B;Actin-related protein 2	2.31227e+07	2.95291e+07	2.31227e+07
4F2 cell-surface antigen heavy chain	2.31043e+07	689699	2.31043e+07
E3 ubiquitin-protein ligase RNF213	23086000	2.05836e+07	23086000
Programmed cell death 6-interacting protein	2.30707e+07	2.0067e+07	2.30707e+07
Polyadenylate-binding protein 1;Polyadenylate-binding protein 4	2.26003e+07	1.97197e+07	2.26003e+07
AP-3 complex subunit beta-1	2.25463e+07	912772	2.25463e+07
Splicing factor 3B subunit 1	22512000	1.95834e+06	22512000
Trifunctional enzyme subunit beta, mitochondrial;3-ketoacyl-CoA thiolase	22350000	3.87113e+07	22350000
Coiled-coil domain-containing protein 80	22234000	1.97711e+07	22234000
Matrilin-2	2.19467e+07	1.36423e+06	2.19467e+07
ATP-dependent RNA helicase A	2.17363e+07	3.76484e+07	2.17363e+07
CD109 antigen	21547000	9.04738e+06	21547000
Acetyl-CoA carboxylase 1;Biotin carboxylase;Acetyl-CoA carboxylase 2;Biotin carboxylase	2.14287e+07	1.85773e+07	2.14287e+07
CCR4-NOT transcription complex subunit 1	2.13733e+07	5.42962e+06	2.13733e+07
Collagen alpha-1(XI) chain	21312000	3.69135e+07	21312000
Signal transducer and activator of transcription 2	21000000	5.68512e+06	21000000
Plasma membrane calcium-transporting ATPase 4;Plasma membrane calcium-transporting ATPase 1;Plasma membrane calcium-transporting ATPase 3	2.06353e+07	1.82901e+07	2.06353e+07
Atlastin-3	20557000	1.7902e+07	20557000
Syntaxin-7	2.04487e+07	1.7726e+07	2.04487e+07
PDZ and LIM domain protein 7	2.03043e+07	3.51681e+07	2.03043e+07
Ras-related protein Rab-10	19954000	3.45613e+07	19954000
Thrombospondin-4;Cartilage oligomeric matrix protein	19419000	3.36347e+07	19419000
Transferrin receptor protein 1;Transferrin receptor protein 1, serum form	19394000	1.58343e+06	19394000
Proteasome subunit beta type-3	1.93057e+07	1.70758e+07	1.93057e+07
Coatomer subunit delta	1.89927e+07	1.64543e+07	1.89927e+07
Leucine-rich PPR motif-containing protein, mitochondrial	1.83573e+07	859331	1.83573e+07
Armadillo repeat-containing X-linked protein 3	1.83253e+07	1.62177e+07	1.83253e+07
Transmembrane and coiled-coil domain-containing protein 1;Transmembrane and coiled-coil domains protein 1	17942000	1.5539e+07	17942000
Translocation protein SEC62	1.78977e+07	1.60602e+07	1.78977e+07
Collagen alpha-2(V) chain	17593000	3.0472e+07	17593000
Epoxide hydrolase 1	17118000	1.48596e+07	17118000
Heterogeneous nuclear ribonucleoprotein U-like protein 2	16927000	1.46757e+07	16927000
Sterol O-acyltransferase 1	1.60103e+07	1.38711e+07	1.60103e+07
ADAMTS-like protein 1	1.5991e+07	2.00699e+07	1.5991e+07
Nuclear pore complex protein Nup205	1.58193e+07	2.73999e+07	1.58193e+07
Latent-transforming growth factor beta-binding protein 3	1.55333e+07	2.69045e+07	1.55333e+07
EGF-containing fibulin-like extracellular matrix protein 1	1.54997e+07	1.52857e+07	1.54997e+07
Thioredoxin-dependent peroxide reductase, mitochondrial	1.51633e+07	2.62637e+07	1.51633e+07
Stomatin-like protein 2, mitochondrial	1.48663e+07	1.28836e+07	1.48663e+07
Sodium/potassium-transporting ATPase subunit beta-1	1.47767e+07	1.29837e+07	1.47767e+07
Laminin subunit alpha-4	1.42383e+07	2.46615e+07	1.42383e+07
Rho GTPase-activating protein 1	13517000	2.34121e+07	13517000
Procollagen-lysine,2-oxoglutarate 5-dioxygenase 3	13411000	2.32285e+07	13411000
Insulin-like growth factor-binding protein 7	1.32837e+07	2.3008e+07	1.32837e+07
Phosphoserine aminotransferase	13200000	2.28631e+07	13200000
WASH complex subunit 7	1.29213e+07	1.1321e+07	1.29213e+07
Malate dehydrogenase, mitochondrial	12866000	2.22846e+07	12866000
2,3-cyclic-nucleotide 3-phosphodiesterase	1.16693e+07	2.02119e+07	1.16693e+07
Protein-lysine 6-oxidase	11616000	1.0071e+07	11616000
Endoplasmic reticulum-Golgi intermediate compartment protein 1	1.07633e+07	1.86426e+07	1.07633e+07
60S ribosomal protein L36a-like;60S ribosomal protein L36a	10418000	1.80445e+07	10418000
Heterogeneous nuclear ribonucleoprotein L	9.86667e+06	1.70896e+07	9.86667e+06
Transmembrane emp24 domain-containing protein 7	9.72133e+06	1.68378e+07	9.72133e+06
Ribosomal L1 domain-containing protein 1	9.29267e+06	1.60954e+07	9.29267e+06
Syntaxin-12	8552000	1.48125e+07	8552000
Alkaline phosphatase, tissue-nonspecific isozyme	8.27067e+06	7.53051e+06	8.27067e+06
Neprilysin	8.26833e+06	7.17096e+06	8.26833e+06
Signal transducer and activator of transcription 3	8.13333e+06	1.40873e+07	8.13333e+06
Transmembrane protein 205	8111000	1.40487e+07	8111000
FERM, RhoGEF and pleckstrin domain-containing protein 1	6840000	1.18472e+07	6840000
SUN domain-containing protein 2	6522000	1.12964e+07	6522000
Growth/differentiation factor 15	6.50833e+06	1.12728e+07	6.50833e+06
Band 4.1-like protein 2	6.32967e+06	1.09633e+07	6.32967e+06
Multidrug resistance-associated protein 1	6.12967e+06	1.06169e+07	6.12967e+06
Flotillin-1	5.93967e+06	1.02878e+07	5.93967e+06
Collagen alpha-3(V) chain	5.83267e+06	1.01025e+07	5.83267e+06
Plasminogen activator inhibitor 1	5.32767e+06	9.22779e+06	5.32767e+06
EMILIN-2	4.77567e+06	8.2717e+06	4.77567e+06
Acetolactate synthase-like protein	0	0	0
Sodium-coupled neutral amino acid transporter 2	0	0	0
Heterogeneous nuclear ribonucleoprotein A1-like 2;Heterogeneous nuclear ribonucleoprotein A1;Heterogeneous nuclear ribonucleoprotein A1, N-terminally processed	0	0	0
Integral membrane protein 2B;BRI2, membrane form;BRI2 intracellular domain;BRI2C, soluble form;Bri23 peptide	0	0	0
Probable ATP-dependent RNA helicase DDX5;Probable ATP-dependent RNA helicase DDX17	0	0	0
RNA-binding motif protein, X chromosome;RNA-binding motif protein, X chromosome, N-terminally processed;RNA binding motif protein, X-linked-like-1	0	0	0
Keratin, type I cytoskeletal 10	0	0	0
Syntenin-1	0	0	0
Lipid phosphate phosphohydrolase 1	0	0	0
Heat shock protein beta-6	0	0	0
AP-3 complex subunit delta-1	0	0	0
Tripeptidyl-peptidase 1	0	0	0
Neuropilin-1	0	0	0
Niemann-Pick C1 protein	0	0	0
Calpain-5	0	0	0
Unconventional myosin-Ib	0	0	0
Gremlin-1	0	0	0
H/ACA ribonucleoprotein complex subunit 4	0	0	0
Multiple epidermal growth factor-like domains protein 6	0	0	0
Paralemmin-1	0	0	0
ATP synthase subunit g, mitochondrial	0	0	0
Unconventional myosin-Id	0	0	0
Endonuclease domain-containing 1 protein	0	0	0
GDH/6PGL endoplasmic bifunctional protein;Glucose 1-dehydrogenase;6-phosphogluconolactonase	0	0	0
Protein transport protein Sec24A	0	0	0
Phosphatidate cytidylyltransferase 2	0	0	0
Reversion-inducing cysteine-rich protein with Kazal motifs	0	0	0
NADH dehydrogenase [ubiquinone] 1 beta subcomplex subunit 10	0	0	0
Alcohol dehydrogenase 1B;Alcohol dehydrogenase 1A	0	0	0
Glutamate dehydrogenase 1, mitochondrial	0	0	0
Tissue-type plasminogen activator;Tissue-type plasminogen activator chain A;Tissue-type plasminogen activator chain B	0	0	0
GTPase HRas;GTPase HRas, N-terminally processed;GTPase KRas;GTPase KRas, N-terminally processed;GTPase NRas	0	0	0
Transforming growth factor beta-1;Latency-associated peptide	0	0	0
HLA class I histocompatibility antigen, A-2 alpha chain;HLA class I histocompatibility antigen, A-31 alpha chain;HLA class I histocompatibility antigen, A-29 alpha chain	0	0	0
Intercellular adhesion molecule 1	0	0	0
Protein S100-A6	0	0	0
Histone H1.0;Histone H1.0, N-terminally processed	0	0	0
Beta-hexosaminidase subunit beta;Beta-hexosaminidase subunit beta chain B;Beta-hexosaminidase subunit beta chain A	0	0	0
Cytochrome b-c1 complex subunit 6, mitochondrial	0	0	0
Monocyte differentiation antigen CD14;Monocyte differentiation antigen CD14, urinary form;Monocyte differentiation antigen CD14, membrane-bound form	0	0	0
Ubiquitin carboxyl-terminal hydrolase isozyme L1	0	0	0
POTE ankyrin domain family member J	0	0	0
Lysosomal protective protein;Lysosomal protective protein 32 kDa chain;Lysosomal protective protein 20 kDa chain	0	0	0
Ras-related protein Ral-A	0	0	0
Ras-related protein Ral-B	0	0	0
ADP/ATP translocase 1	0	0	0
Cytochrome c oxidase subunit 4 isoform 1, mitochondrial	0	0	0
Ribonuclease inhibitor	0	0	0
Myosin-6	0	0	0
Cytochrome c oxidase subunit 7A2, mitochondrial	0	0	0
Elastin	0	0	0
Endoglin	0	0	0
Integrin beta-5	0	0	0
Vinculin	0	0	0
Phosphoglycerate mutase 1	0	0	0
Hexokinase-1	0	0	0
Ras-related protein Rab-3B	0	0	0
Cytochrome c oxidase subunit 5A, mitochondrial	0	0	0
Lamin-B1	0	0	0
Cysteine and glycine-rich protein 1	0	0	0
Cytoplasmic aconitate hydratase	0	0	0
Succinate dehydrogenase [ubiquinone] iron-sulfur subunit, mitochondrial	0	0	0
CD9 antigen	0	0	0
Catechol O-methyltransferase	0	0	0
rRNA 2-O-methyltransferase fibrillarin;rRNA/tRNA 2-O-methyltransferase fibrillarin-like protein 1	0	0	0
Tenascin-X	0	0	0
Multifunctional protein ADE2;Phosphoribosylaminoimidazole-succinocarboxamide synthase;Phosphoribosylaminoimidazole carboxylase	0	0	0
40S ribosomal protein S12	0	0	0
Proteasome subunit alpha type-3	0	0	0
Transketolase	0	0	0
Protein disulfide-isomerase A3	0	0	0
HLA class I histocompatibility antigen, B-38 alpha chain;HLA class I histocompatibility antigen, B-67 alpha chain;HLA class I histocompatibility antigen, B-39 alpha chain	0	0	0
Succinate dehydrogenase [ubiquinone] flavoprotein subunit, mitochondrial	0	0	0
Bifunctional purine biosynthesis protein PURH;Phosphoribosylaminoimidazolecarboxamide formyltransferase;IMP cyclohydrolase	0	0	0
Radixin	0	0	0
Transgelin-2	0	0	0
Stress-70 protein, mitochondrial	0	0	0
Collagen alpha-1(XV) chain;Restin;Restin-2;Restin-3;Restin-4	0	0	0
Serine/threonine-protein kinase mTOR	0	0	0
Cathepsin K	0	0	0
Glycerol-3-phosphate dehydrogenase, mitochondrial	0	0	0
Microtubule-associated protein 1B;MAP1B heavy chain;MAP1 light chain LC1	0	0	0
Carnitine O-palmitoyltransferase 1, liver isoform	0	0	0
B-cell receptor-associated protein 31	0	0	0
Rho GDP-dissociation inhibitor 1	0	0	0
Arginine--tRNA ligase, cytoplasmic	0	0	0
Voltage-dependent calcium channel subunit alpha-2/delta-1;Voltage-dependent calcium channel subunit alpha-2-1;Voltage-dependent calcium channel subunit delta-1	0	0	0
Nucleosome assembly protein 1-like 1	0	0	0
Laminin subunit beta-2	0	0	0
Cadherin-13	0	0	0
Inhibin beta E chain	0	0	0
Triosephosphate isomerase	0	0	0
Eukaryotic translation initiation factor 3 subunit E;Eukaryotic translation initiation factor 3 subunit E-B	0	0	0
Transforming growth factor beta-2;Latency-associated peptide	0	0	0
Small nuclear ribonucleoprotein Sm D2	0	0	0
60S ribosomal protein L23a	0	0	0
40S ribosomal protein S25	0	0	0
Sushi repeat-containing protein SRPX	0	0	0
Rho-related GTP-binding protein RhoG	0	0	0
Polycystin-1	0	0	0
Eukaryotic translation initiation factor 4 gamma 1	0	0	0
Aldo-keto reductase family 1 member C1;Aldo-keto reductase family 1 member C2;Aldo-keto reductase family 1 member C3;Aldo-keto reductase family 1 member C4	0	0	0
Proteolipid protein 2	0	0	0
Glutamine--fructose-6-phosphate aminotransferase [isomerizing] 1;Glutamine--fructose-6-phosphate aminotransferase [isomerizing] 2	0	0	0
Mesoderm-specific transcript homolog protein;Mesoderm-specific transcript protein	0	0	0
ADP-ribosyl cyclase/cyclic ADP-ribose hydrolase 2	0	0	0
Nuclear pore complex protein Nup160	0	0	0
Syntaxin-4	0	0	0
Serine-protein kinase ATM	0	0	0
Microfibrillar-associated protein 5	0	0	0
NAD(P) transhydrogenase, mitochondrial	0	0	0
Disintegrin and metalloproteinase domain-containing protein 9	0	0	0
V-type proton ATPase 116 kDa subunit a isoform 3	0	0	0
Four and a half LIM domains protein 1	0	0	0
CD166 antigen	0	0	0
Four and a half LIM domains protein 2	0	0	0
Dihydropyrimidinase-related protein 3	0	0	0
Flotillin-2	0	0	0
Major facilitator superfamily domain-containing protein 10	0	0	0
Latent-transforming growth factor beta-binding protein 2	0	0	0
Transmembrane glycoprotein NMB	0	0	0
Nuclear mitotic apparatus protein 1	0	0	0
Signal peptidase complex subunit 2	0	0	0
Procollagen C-endopeptidase enhancer 1	0	0	0
Ras-related protein Rab-35	0	0	0
Methylsterol monooxygenase 1	0	0	0
Cytochrome b reductase 1	0	0	0
Nucleoporin NUP188 homolog	0	0	0
E3 ubiquitin-protein ligase UBR4	0	0	0
Focadhesin	0	0	0
CD276 antigen	0	0	0
Meteorin-like protein	0	0	0
Chondroitin sulfate proteoglycan 4	0	0	0
BTB/POZ domain-containing protein KCTD12	0	0	0
Nesprin-3	0	0	0
Protein MON2 homolog	0	0	0
DnaJ homolog subfamily B member 7	0	0	0
Target of Nesh-SH3	0	0	0
Phosphatidylinositol glycan anchor biosynthesis class U protein	0	0	0
PQ-loop repeat-containing protein 3	0	0	0
ER membrane protein complex subunit 1	0	0	0
LRRN4 C-terminal-like protein	0	0	0
Maestro heat-like repeat-containing protein family member 1	0	0	0
Metalloreductase STEAP2	0	0	0
Sushi, nidogen and EGF-like domain-containing protein 1	0	0	0
Leucine-rich repeat-containing protein 15	0	0	0
Tsukushin	0	0	0
Cell migration-inducing and hyaluronan-binding protein	0	0	0
Zinc transporter SLC39A7	0	0	0
Lysophosphatidic acid receptor 1	0	0	0
Ras-related protein Rab-8B	0	0	0
Transportin-1	0	0	0
Importin-9	0	0	0
Myeloid-associated differentiation marker	0	0	0
Niban-like protein 1	0	0	0
Synaptic vesicle membrane protein VAT-1 homolog	0	0	0
Sigma non-opioid intracellular receptor 1	0	0	0
Protein arginine N-methyltransferase 1	0	0	0
Coronin-1B	0	0	0
Lipase maturation factor 2	0	0	0
Transmembrane emp24 domain-containing protein 9	0	0	0
Angiopoietin-related protein 4	0	0	0
Ras-related protein Rab-34	0	0	0
Golgi-associated plant pathogenesis-related protein 1	0	0	0
Calcium homeostasis modulator protein 2	0	0	0
Transmembrane protein 165	0	0	0
Ectopic P granules protein 5 homolog	0	0	0
Endosialin	0	0	0
Serine incorporator 1	0	0	0
DnaJ homolog subfamily C member 11	0	0	0
ADP-ribosylation factor-like protein 8B;ADP-ribosylation factor-like protein 8A	0	0	0
Anoctamin-10	0	0	0
Peptidyl-prolyl cis-trans isomerase FKBP11	0	0	0
Sacsin	0	0	0
Leucine--tRNA ligase, cytoplasmic	0	0	0
C-type mannose receptor 2	0	0	0
Guanine nucleotide-binding protein G(I)/G(S)/G(O) subunit gamma-12	0	0	0
Fibulin-5	0	0	0
Epidermal growth factor-like protein 7	0	0	0
Prenylcysteine oxidase 1	0	0	0
Endothelial protein C receptor	0	0	0
Thioredoxin-related transmembrane protein 2	0	0	0
Transportin-3	0	0	0
Signal recognition particle receptor subunit beta	0	0	0
Endothelial lipase	0	0	0
Neuroplastin	0	0	0
Sulfide:quinone oxidoreductase, mitochondrial	0	0	0

## Sheet: LFQ for Pri CF
Protein names	LFQ intensity 2_1	LFQ intensity 2_2	LFQ intensity 2_3	Average for LFQ for Pri-CF	STDEV for LFQ for Pri-CF
Acetolactate synthase-like protein	0	0	0	0	0
Sodium-coupled neutral amino acid transporter 2	0	0	0	0	0
Heterogeneous nuclear ribonucleoprotein A1-like 2;Heterogeneous nuclear ribonucleoprotein A1;Heterogeneous nuclear ribonucleoprotein A1, N-terminally processed	0	0	0	0	0
ATP synthase subunit alpha, mitochondrial	537240000	534130000	453520000	5.08297e+08	4.74635e+07
Integral membrane protein 2B;BRI2, membrane form;BRI2 intracellular domain;BRI2C, soluble form;Bri23 peptide	0	0	0	0	0
Tubulin alpha-1A chain;Tubulin alpha-3E chain	3346700000	3313100000	3041900000	3233900000	1.67123e+08
Probable ATP-dependent RNA helicase DDX5;Probable ATP-dependent RNA helicase DDX17	36446000	34895000	0	2.37803e+07	2.0609e+07
Phosphoglycerate kinase 1	353760000	328670000	337790000	3.40073e+08	1.26999e+07
RNA-binding motif protein, X chromosome;RNA-binding motif protein, X chromosome, N-terminally processed;RNA binding motif protein, X-linked-like-1	0	0	0	0	0
Eukaryotic translation initiation factor 3 subunit L	22282000	0	0	7.42733e+06	1.28645e+07
Eukaryotic initiation factor 4A-I;Eukaryotic initiation factor 4A-II;Eukaryotic initiation factor 4A-II, N-terminally processed	263320000	253260000	260400000	2.58993e+08	5.17542e+06
L-lactate dehydrogenase B chain	353670000	371760000	324960000	350130000	2.36e+07
CCR4-NOT transcription complex subunit 1	16217000	21388000	17383000	1.83293e+07	2.71228e+06
Histone H2A type 1-C;Histone H2A.J;Histone H2A type 1-J;Histone H2A type 1-H;Histone H2A type 1-K;Histone H2A type 3;Histone H2A type 1;Histone H2A type 1-B/E;Histone H2A type 1-D;Histone H2A type 1-F;Histone H2A type 2-C;Histone H2A type 2-A	1499500000	1641500000	1528900000	1.55663e+09	7.49523e+07
Keratin, type II cytoskeletal 8	21231000	10780000	6104300	12705100	7.74492e+06
Keratin, type I cytoskeletal 10	50996000	41345000	49539000	4.72933e+07	5.20266e+06
Serine protease HTRA1;Serine protease HTRA1B;Serine protease HTRA1A	178840000	187040000	163380000	176420000	1.20142e+07
ATP-dependent RNA helicase DDX39A;Spliceosome RNA helicase Ddx39b;Spliceosome RNA helicase DDX39B	30599000	28056000	0	1.95517e+07	1.69799e+07
Unconventional myosin-Ic	648180000	654850000	620210000	641080000	1.83791e+07
AP-3 complex subunit beta-1	0	0	0	0	0
Membrane-associated progesterone receptor component 1	0	0	32908000	1.09693e+07	1.89994e+07
Chloride intracellular channel protein 1	137550000	102440000	130190000	1.23393e+08	1.85155e+07
Matrilin-2	37197000	104280000	36594000	59357000	3.89056e+07
Importin-5	64380000	59962000	62915000	62419000	2.25038e+06
Procollagen-lysine,2-oxoglutarate 5-dioxygenase 2	212000000	232280000	242850000	2.29043e+08	1.56776e+07
Syntenin-1	0	29202000	24309000	17837000	1.56398e+07
ATP-dependent RNA helicase DDX3X;ATP-dependent RNA helicase DDX3Y	128420000	107120000	115520000	117020000	1.07289e+07
Lipid phosphate phosphohydrolase 1	0	0	125570000	4.18567e+07	7.24979e+07
Lipid phosphate phosphohydrolase 3	53933000	54767000	56156000	54952000	1.12299e+06
Heat shock protein beta-6	0	0	0	0	0
AP-3 complex subunit delta-1	0	0	0	0	0
Tripeptidyl-peptidase 1	0	0	0	0	0
Neuropilin-1	0	0	0	0	0
Microsomal glutathione S-transferase 3	609560000	629980000	590540000	6.10027e+08	1.97241e+07
Myosin regulatory light chain 12A;Myosin regulatory light chain 12B	46589000	50456000	49618000	4.88877e+07	2.03432e+06
Exportin-1	47012000	45164000	58564000	5.02467e+07	7.26205e+06
Niemann-Pick C1 protein	30160000	19665000	25533000	2.51193e+07	5.25971e+06
Actin-related protein 2/3 complex subunit 1B	108140000	97286000	111390000	1.05605e+08	7.38574e+06
Actin-related protein 2/3 complex subunit 3	51632000	57809000	0	3.64803e+07	3.17435e+07
Membrane-associated progesterone receptor component 2	84295000	66742000	66605000	7.25473e+07	1.0174e+07
Laminin subunit alpha-5	230170000	223940000	220520000	2.24877e+08	4.89271e+06
Protein RER1	90753000	96411000	108690000	98618000	9.1699e+06
Surfeit locus protein 4	743130000	816840000	773680000	7.77883e+08	3.70343e+07
Syntaxin-7	206170000	205060000	249260000	2.20163e+08	2.52046e+07
Monocarboxylate transporter 4	265980000	276090000	315450000	285840000	2.61365e+07
Calpain-5	0	0	0	0	0
Prohibitin-2	85890000	83715000	80996000	8.35337e+07	2.45203e+06
Multidrug resistance-associated protein 1	0	0	0	0	0
Cytochrome b5 type B	146780000	157840000	132550000	1.45723e+08	1.26781e+07
26S proteasome non-ATPase regulatory subunit 3	0	0	21514000	7.17133e+06	1.24211e+07
Band 4.1-like protein 2	23057000	0	0	7.68567e+06	1.3312e+07
Exportin-T	41937000	0	40147000	2.73613e+07	2.37125e+07
Alpha-actinin-4	48647000	50089000	37920000	45552000	6.64871e+06
Unconventional myosin-Ib	53738000	67565000	72977000	64760000	9.92148e+06
EGF-like repeat and discoidin I-like domain-containing protein 3	305880000	235290000	247100000	2.62757e+08	3.78099e+07
Dolichyl-diphosphooligosaccharide--protein glycosyltransferase 48 kDa subunit	318760000	303950000	296120000	3.06277e+08	1.14979e+07
Gremlin-1	34940000	35158000	35442000	35180000	251722
Procollagen-lysine,2-oxoglutarate 5-dioxygenase 3	0	0	0	0	0
Sushi repeat-containing protein SRPX2	0	0	0	0	0
UDP-glucose 6-dehydrogenase	64656000	70661000	59006000	6.47743e+07	5.8284e+06
Histone H2B type 1-C/E/G;Histone H2B type 2-B;Histone H2B type 1-M;Histone H2B type 1-N;Histone H2B type 1-H;Histone H2B type 1-P;Histone H2B type 1-K;Histone H2B type 1-B;Histone H2B type 2-F;Histone H2B type 1-C/E/F/G/I;Histone H2B type 1-D;Histone H2B type F-S;Histone H2B type 1-F/J/L;Histone H2B type 1-L;Histone H2B 3;Histone H2B type 1-A	1529300000	1491500000	1515900000	1.51223e+09	1.91649e+07
H/ACA ribonucleoprotein complex subunit 4	0	0	0	0	0
WD repeat-containing protein 1	180060000	160400000	175770000	1.72077e+08	1.03373e+07
Multiple epidermal growth factor-like domains protein 6	135550000	78314000	92299000	1.02054e+08	2.9839e+07
DnaJ homolog subfamily C member 13	95000000	93276000	78514000	88930000	9.06161e+06
Mannose-P-dolichol utilization defect 1 protein	73063000	75843000	86145000	7.83503e+07	6.892e+06
Core histone macro-H2A.1	47475000	50282000	45774000	4.78437e+07	2.2765e+06
Filamin-B	243370000	193970000	211860000	216400000	2.5011e+07
Citrate synthase, mitochondrial	0	0	0	0	0
Barrier-to-autointegration factor;Barrier-to-autointegration factor, N-terminally processed	139900000	141590000	150280000	1.43923e+08	5.56951e+06
Splicing factor 3B subunit 1	0	0	0	0	0
U5 small nuclear ribonucleoprotein 200 kDa helicase	130680000	128030000	127350000	1.28687e+08	1.75944e+06
Paralemmin-1	0	121470000	124840000	8.21033e+07	7.11235e+07
PRA1 family protein 3	144000000	143010000	147470000	1.44827e+08	2.3421e+06
Flotillin-1	0	0	0	0	0
ATP synthase subunit g, mitochondrial	0	0	0	0	0
Ribosomal L1 domain-containing protein 1	0	0	0	0	0
Unconventional myosin-Id	27152000	34967000	33636000	3.19183e+07	4.18107e+06
Erlin-2	0	0	0	0	0
Endonuclease domain-containing 1 protein	0	0	0	0	0
Protein transport protein Sec31A	26499000	22525000	21571000	2.35317e+07	2.61368e+06
Protein YIF1A	50760000	48949000	39396000	4.63683e+07	6.10574e+06
Serine protease 23	2330500000	1144200000	736100000	1403600000	8.28248e+08
Importin-7	45942000	0	40293000	28745000	2.50536e+07
GDH/6PGL endoplasmic bifunctional protein;Glucose 1-dehydrogenase;6-phosphogluconolactonase	0	0	0	0	0
Protein transport protein Sec24A	21143000	21743000	22095000	2.16603e+07	481354
Phosphatidate cytidylyltransferase 2	0	0	0	0	0
AP-2 complex subunit alpha-1	70989000	63369000	59823000	64727000	5.70552e+06
Reversion-inducing cysteine-rich protein with Kazal motifs	24525000	27694000	26449000	2.62227e+07	1.59658e+06
NADH dehydrogenase [ubiquinone] 1 beta subcomplex subunit 10	0	17103000	0	5701000	9.87442e+06
Mitochondrial import receptor subunit TOM40 homolog	114640000	131050000	107460000	1.17717e+08	1.20922e+07
Peroxisomal membrane protein 11B	0	31430000	0	1.04767e+07	1.81461e+07
Alcohol dehydrogenase 1B;Alcohol dehydrogenase 1A	0	0	0	0	0
L-lactate dehydrogenase A chain	3204000000	2931600000	3219100000	3.11823e+09	1.61805e+08
Glutamate dehydrogenase 1, mitochondrial	0	0	0	0	0
NADH-cytochrome b5 reductase 3;NADH-cytochrome b5 reductase 3 membrane-bound form;NADH-cytochrome b5 reductase 3 soluble form	522240000	541980000	494770000	5.19663e+08	2.37102e+07
Tissue-type plasminogen activator;Tissue-type plasminogen activator chain A;Tissue-type plasminogen activator chain B	0	0	25328000	8.44267e+06	1.46231e+07
ATP synthase subunit beta, mitochondrial	80727000	77096000	77986000	78603000	1.8925e+06
GTPase HRas;GTPase HRas, N-terminally processed;GTPase KRas;GTPase KRas, N-terminally processed;GTPase NRas	0	0	0	0	0
Transforming growth factor beta-1;Latency-associated peptide	70181000	54898000	70889000	6.53227e+07	9.03496e+06
HLA class I histocompatibility antigen, A-2 alpha chain;HLA class I histocompatibility antigen, A-31 alpha chain;HLA class I histocompatibility antigen, A-29 alpha chain	116420000	124040000	106920000	1.15793e+08	8.57719e+06
Collagen alpha-1(I) chain	3948600000	3798900000	4120600000	3.95603e+09	1.60979e+08
Collagen alpha-1(III) chain	566820000	623940000	584050000	5.91603e+08	2.92995e+07
Collagen alpha-1(IV) chain;Arresten	2144800000	2369900000	2334300000	2283000000	1.21001e+08
Prelamin-A/C;Lamin-A/C	221930000	273220000	283040000	2.59397e+08	3.28165e+07
Fibronectin;Anastellin;Ugl-Y1;Ugl-Y2;Ugl-Y3	1229700000000	1206100000000	1174300000000	1.20337e+12	2.7801e+10
Transferrin receptor protein 1;Transferrin receptor protein 1, serum form	53204000	58194000	53083000	54827000	2.91654e+06
Fructose-bisphosphate aldolase A	128440000	127490000	118850000	1.24927e+08	5.28394e+06
Annexin A1	198330000	197530000	222760000	2.06207e+08	1.43412e+07
Thy-1 membrane glycoprotein	122870000	111530000	123620000	119340000	6.77405e+06
Tubulin beta-4A chain	27341000	0	26681000	1.80073e+07	1.55983e+07
Glyceraldehyde-3-phosphate dehydrogenase	2650800000	2684400000	2532300000	2622500000	7.99016e+07
HLA class I histocompatibility antigen, A-3 alpha chain;HLA class I histocompatibility antigen, A-36 alpha chain;HLA class I histocompatibility antigen, A-1 alpha chain;HLA class I histocompatibility antigen, A-11 alpha chain	320760000	304840000	224080000	2.83227e+08	5.18373e+07
Heat shock protein beta-1	292820000	299430000	271360000	287870000	1.46751e+07
Dolichyl-diphosphooligosaccharide--protein glycosyltransferase subunit 1	255230000	275140000	238880000	2.56417e+08	1.81591e+07
Dolichyl-diphosphooligosaccharide--protein glycosyltransferase subunit 2	203540000	212190000	203970000	2.06567e+08	4.87469e+06
Guanine nucleotide-binding protein G(i) subunit alpha-2	148700000	160730000	130980000	1.46803e+08	1.49654e+07
Sodium/potassium-transporting ATPase subunit alpha-1	625420000	577730000	585120000	596090000	2.56679e+07
Sodium/potassium-transporting ATPase subunit beta-1	25508000	25413000	0	1.69737e+07	1.46997e+07
Plasminogen activator inhibitor 1	42622000	56989000	45780000	4.84637e+07	7.55011e+06
Alkaline phosphatase, tissue-nonspecific isozyme	185000000	200750000	213800000	199850000	1.44211e+07
Intercellular adhesion molecule 1	0	0	0	0	0
60S acidic ribosomal protein P0;60S acidic ribosomal protein P0-like	54222000	49454000	41256000	4.83107e+07	6.55818e+06
Integrin beta-1	654900000	645200000	623030000	6.41043e+08	1.63365e+07
Keratin, type I cytoskeletal 18	272520000	208720000	259300000	2.46847e+08	3.36738e+07
Collagen alpha-2(V) chain	30187000	0	0	1.00623e+07	1.74285e+07
Protein S100-A6	80165000	61991000	101010000	8.10553e+07	1.95247e+07
Alpha-enolase	429530000	424310000	388520000	414120000	2.23234e+07
Integrin alpha-V;Integrin alpha-V heavy chain;Integrin alpha-V light chain	453480000	446830000	452250000	4.50853e+08	3.53817e+06
Glia-derived nexin	297500000	294250000	213780000	268510000	4.74254e+07
Epoxide hydrolase 1	0	0	0	0	0
Protein disulfide-isomerase	174950000	180620000	178370000	177980000	2.85505e+06
Histone H1.0;Histone H1.0, N-terminally processed	0	0	0	0	0
Annexin A2;Putative annexin A2-like protein	1525400000	1448300000	1472800000	1.48217e+09	3.93942e+07
Calpain-1 catalytic subunit	37272000	32128000	19932000	2.97773e+07	8.90579e+06
Tubulin beta chain	2114500000	2116000000	2062700000	2.09773e+09	3.0349e+07
Decorin	0	0	0	0	0
Beta-hexosaminidase subunit beta;Beta-hexosaminidase subunit beta chain B;Beta-hexosaminidase subunit beta chain A	0	0	0	0	0
Profilin-1	582330000	596910000	558570000	579270000	1.93523e+07
Adenine phosphoribosyltransferase	0	0	38543000	1.28477e+07	2.22528e+07
Bifunctional glutamate/proline--tRNA ligase;Glutamate--tRNA ligase;Proline--tRNA ligase	44496000	45247000	37281000	4.23413e+07	4.39843e+06
Cathepsin B;Cathepsin B light chain;Cathepsin B heavy chain	0	0	0	0	0
Cytochrome b-c1 complex subunit 6, mitochondrial	0	0	0	0	0
Laminin subunit beta-1	306020000	238670000	335090000	293260000	4.94603e+07
Thrombospondin-1	8015300000	7967600000	8274000000	8.08563e+09	1.64865e+08
Collagen alpha-2(I) chain	2852300000	2850700000	2792400000	2831800000	3.41308e+07
Annexin A6	107520000	109100000	113010000	1.09877e+08	2.8262e+06
4F2 cell-surface antigen heavy chain	43361000	33797000	39691000	3.89497e+07	4.8249e+06
Heat shock protein HSP 90-beta	212290000	232490000	214180000	2.19653e+08	1.1157e+07
Neprilysin	39155000	36422000	39529000	3.83687e+07	1.6962e+06
Monocyte differentiation antigen CD14;Monocyte differentiation antigen CD14, urinary form;Monocyte differentiation antigen CD14, membrane-bound form	47816000	56733000	55821000	5.34567e+07	4.9062e+06
Collagen alpha-2(IV) chain;Canstatin	5953600000	5690800000	5788400000	5.81093e+09	1.32841e+08
Cytochrome c1, heme protein, mitochondrial	85425000	80444000	61721000	7.58633e+07	1.24983e+07
Integrin alpha-5;Integrin alpha-5 heavy chain;Integrin alpha-5 light chain	272420000	181380000	190020000	2.14607e+08	5.02538e+07
Vimentin	12664000000	13039000000	12474000000	1.27257e+10	2.87504e+08
Annexin A5	537730000	498510000	434610000	4.90283e+08	5.20499e+07
40S ribosomal protein SA	112170000	107660000	115760000	1.11863e+08	4.0587e+06
Glutathione S-transferase P	0	0	0	0	0
Galectin-1	3930700000	3378400000	3690500000	3.66653e+09	2.76929e+08
High mobility group protein B1;Putative high mobility group protein B1-like 1	0	0	0	0	0
SPARC	167950000	163000000	132230000	1.54393e+08	1.93529e+07
2,3-cyclic-nucleotide 3-phosphodiesterase	0	27736000	32126000	19954000	1.74195e+07
Ubiquitin carboxyl-terminal hydrolase isozyme L1	0	0	12502000	4.16733e+06	7.21803e+06
POTE ankyrin domain family member J	0	0	0	0	0
Heat shock 70 kDa protein 1A;Heat shock 70 kDa protein 1B;Heat shock 70 kDa protein 1-like	48114000	56020000	47263000	5.04657e+07	4.82898e+06
Ras-related protein R-Ras	196800000	201750000	179260000	1.92603e+08	1.18177e+07
Lysosomal protective protein;Lysosomal protective protein 32 kDa chain;Lysosomal protective protein 20 kDa chain	0	0	0	0	0
Microsomal glutathione S-transferase 1	121250000	105610000	85999000	1.04286e+08	1.76627e+07
Hyaluronan and proteoglycan link protein 1	487800000	484700000	519120000	4.97207e+08	1.90407e+07
78 kDa glucose-regulated protein	613960000	591430000	597130000	600840000	1.17142e+07
Laminin subunit gamma-1	320700000	283190000	329960000	3.11283e+08	2.47662e+07
Heat shock cognate 71 kDa protein	502660000	550990000	486790000	513480000	3.34397e+07
Solute carrier family 2, facilitated glucose transporter member 1	60467000	61804000	60253000	6.08413e+07	840532
Glycogen phosphorylase, brain form	76770000	86034000	77366000	8.00567e+07	5.18509e+06
Ras-related protein Ral-A	53640000	56990000	59349000	5.66597e+07	2.8688e+06
Ras-related protein Ral-B	0	0	0	0	0
Lysosome-associated membrane glycoprotein 1	282800000	310760000	247860000	2.80473e+08	3.15145e+07
Glucose-6-phosphate 1-dehydrogenase	130240000	112010000	116470000	1.19573e+08	9.50296e+06
Polyadenylate-binding protein 1;Polyadenylate-binding protein 4	0	0	0	0	0
T-complex protein 1 subunit alpha	28586000	26394000	30419000	2.84663e+07	2.01517e+06
Collagen alpha-1(XI) chain	0	0	0	0	0
Collagen alpha-1(VI) chain	29864000000	28859000000	29896000000	2.95397e+10	5.89692e+08
Collagen alpha-2(VI) chain	21274000000	20947000000	20370000000	2.08637e+10	4.57725e+08
Collagen alpha-3(VI) chain	123370000000	121510000000	121590000000	1.22157e+11	1.05154e+09
ADP/ATP translocase 1	44996000	38795000	44342000	42711000	3.40708e+06
ADP/ATP translocase 3;ADP/ATP translocase 3, N-terminally processed	995350000	1045700000	972060000	1004370000	3.76395e+07
Alpha-actinin-1	457070000	474970000	395420000	4.42487e+08	4.1732e+07
X-ray repair cross-complementing protein 6	0	0	0	0	0
Cytochrome c oxidase subunit 4 isoform 1, mitochondrial	35210000	17771000	0	1.76603e+07	1.76053e+07
Lysosome-associated membrane glycoprotein 2	285770000	287320000	301270000	2.91453e+08	8.53673e+06
Ribonuclease inhibitor	36595000	51107000	39035000	4.22457e+07	7.77051e+06
Myosin-6	0	38770000	0	1.29233e+07	2.23839e+07
Versican core protein	7399800000	6965300000	7053500000	7.13953e+09	2.29671e+08
Elongation factor 2	916940000	936710000	945110000	932920000	1.44624e+07
Prolyl 4-hydroxylase subunit alpha-1	61801000	52622000	48106000	5.41763e+07	6.97855e+06
CD59 glycoprotein	1062800000	1108300000	1112800000	1.09463e+09	2.76601e+07
Cytochrome c oxidase subunit 7A2, mitochondrial	105930000	117710000	0	7.45467e+07	6.48274e+07
Nidogen-1	584970000	545620000	549340000	5.59977e+08	2.17246e+07
Pyruvate kinase PKM	2930800000	2898500000	2850700000	2.89333e+09	4.02992e+07
Endoplasmin	146700000	150330000	154100000	1.50377e+08	3.70022e+06
Small nuclear ribonucleoprotein-associated protein N;Small nuclear ribonucleoprotein-associated proteins B and B	0	0	0	0	0
Heterogeneous nuclear ribonucleoprotein L	0	0	0	0	0
Aminopeptidase N	691110000	678410000	652800000	6.74107e+08	1.95142e+07
Elastin	495760000	437130000	471820000	4.68237e+08	2.94788e+07
40S ribosomal protein S2	295360000	277690000	315170000	2.96073e+08	1.87502e+07
CD44 antigen	2359700000	2457700000	2453300000	2.42357e+09	5.53539e+07
Carbonyl reductase [NADPH] 1	76563000	62388000	70744000	6.98983e+07	7.12524e+06
Beta-galactosidase	0	0	0	0	0
Histone H1.5	106050000	145720000	111050000	120940000	2.16052e+07
Histone H1.3;Histone H1.2;Histone H1.4	446060000	458910000	448140000	4.51037e+08	6.89736e+06
Sarcoplasmic/endoplasmic reticulum calcium ATPase 2	64305000	56595000	61534000	6.08113e+07	3.90547e+06
High mobility group protein HMG-I/HMG-Y	40673000	38517000	39989000	3.97263e+07	1.10174e+06
Integrin alpha-2	79988000	62304000	73012000	71768000	8.90739e+06
Calpain-2 catalytic subunit	0	0	0	0	0
Endoglin	0	37288000	0	1.24293e+07	2.15282e+07
ATP-dependent 6-phosphofructokinase, liver type	136050000	120750000	100130000	1.18977e+08	1.80255e+07
Galectin-3	49634000	60650000	54447000	5.49103e+07	5.5226e+06
60S ribosomal protein L35a	75677000	96947000	125280000	9.93013e+07	2.48852e+07
Integrin beta-5	28892000	32356000	0	20416000	1.77654e+07
ADP-ribosylation factor 4	936280000	941410000	909790000	929160000	1.69699e+07
60S ribosomal protein L7	889670000	893110000	913240000	8.98673e+08	1.27318e+07
Vinculin	0	0	0	0	0
HLA class I histocompatibility antigen, B-35 alpha chain;HLA class I histocompatibility antigen, B-78 alpha chain;HLA class I histocompatibility antigen, B-56 alpha chain;HLA class I histocompatibility antigen, B-53 alpha chain;HLA class I histocompatibility antigen, B-52 alpha chain;HLA class I histocompatibility antigen, B-46 alpha chain;HLA class I histocompatibility antigen, B-15 alpha chain;…	132600000	123430000	148280000	134770000	1.25663e+07
60S ribosomal protein L17	78191000	65046000	70912000	71383000	6.58515e+06
Phosphoglycerate mutase 1	86737000	101640000	0	6.27923e+07	5.48879e+07
Nucleolin	0	0	0	0	0
Hexokinase-1	0	0	0	0	0
Spermidine synthase	27191000	0	26889000	1.80267e+07	1.56123e+07
Amiloride-sensitive amine oxidase [copper-containing]	49468000	64811000	61357000	5.85453e+07	8.04867e+06
Plasma membrane calcium-transporting ATPase 4;Plasma membrane calcium-transporting ATPase 1;Plasma membrane calcium-transporting ATPase 3	0	0	26694000	8898000	1.54118e+07
Ras-related protein Rab-3B	0	0	0	0	0
Ras-related protein Rab-6A;GTP-binding protein ryh1;Ras-related protein Rab-6B	192960000	226330000	203400000	2.07563e+08	1.70701e+07
Cytochrome c oxidase subunit 5A, mitochondrial	0	0	0	0	0
Lamin-B1	0	0	0	0	0
Collagen alpha-1(V) chain	692760000	617270000	654060000	6.54697e+08	3.7749e+07
Cysteine and glycine-rich protein 1	0	38360000	40741000	26367000	2.28655e+07
Filamin-A	6935800000	6929900000	6905100000	6923600000	1.62908e+07
Cytoplasmic aconitate hydratase	0	0	0	0	0
5-nucleotidase	1121500000	1104200000	1047100000	1.09093e+09	3.89338e+07
Voltage-dependent anion-selective channel protein 1	10924000000	10615000000	10435000000	10658000000	2.4732e+08
Biglycan	388500000	361140000	334640000	3.61427e+08	2.69311e+07
Succinate dehydrogenase [ubiquinone] iron-sulfur subunit, mitochondrial	0	0	0	0	0
CD9 antigen	141010000	139880000	172700000	1.51197e+08	1.8631e+07
Catechol O-methyltransferase	0	0	0	0	0
Protein-glutamine gamma-glutamyltransferase 2	6080200000	6053000000	5957200000	6.03013e+09	6.46097e+07
rRNA 2-O-methyltransferase fibrillarin;rRNA/tRNA 2-O-methyltransferase fibrillarin-like protein 1	0	0	0	0	0
Tenascin-X	11685000	0	16136000	9.27367e+06	8.33388e+06
Multifunctional protein ADE2;Phosphoribosylaminoimidazole-succinocarboxamide synthase;Phosphoribosylaminoimidazole carboxylase	0	24425000	0	8.14167e+06	1.41018e+07
Ubiquitin-like modifier-activating enzyme 1	57003000	52580000	52334000	5.39723e+07	2.62751e+06
Nucleoside diphosphate kinase B;Putative nucleoside diphosphate kinase	65236000	63707000	57386000	6.21097e+07	4.16164e+06
Heterogeneous nuclear ribonucleoproteins A2/B1	0	44323000	0	1.47743e+07	2.55899e+07
Fibulin-1	66108000	73989000	75372000	71823000	4.99741e+06
Peptidyl-prolyl cis-trans isomerase B	205120000	210790000	209600000	2.08503e+08	2.98986e+06
40S ribosomal protein S3	446520000	474690000	466770000	462660000	1.45278e+07
Cofilin-1	465770000	522470000	492710000	493650000	2.83617e+07
ER lumen protein-retaining receptor 1	0	54058000	55573000	3.65437e+07	3.16568e+07
Tenascin	18028000000	17992000000	17536000000	17852000000	2.74255e+08
40S ribosomal protein S12	0	0	0	0	0
Proteasome subunit alpha type-2	0	0	413990000	1.37997e+08	2.39017e+08
Proteasome subunit alpha type-3	0	0	0	0	0
Collagen alpha-3(V) chain	0	0	0	0	0
Pentraxin-related protein PTX3	413850000	383400000	375970000	3.91073e+08	2.0072e+07
Moesin	494930000	463020000	505980000	4.87977e+08	2.23081e+07
60S ribosomal protein L13	183110000	174690000	192880000	183560000	9.10335e+06
Polypyrimidine tract-binding protein 1	30609000	31564000	31475000	31216000	527558
Valine--tRNA ligase	0	0	0	0	0
Elongation factor 1-gamma	219390000	214230000	233070000	222230000	9.73579e+06
Erythrocyte band 7 integral membrane protein	717230000	739940000	653470000	7.03547e+08	4.48296e+07
14-3-3 protein theta	0	0	0	0	0
Dipeptidyl peptidase 4;Dipeptidyl peptidase 4 membrane form;Dipeptidyl peptidase 4 soluble form	2123000000	2098100000	2024200000	2.08177e+09	5.13852e+07
60S ribosomal protein L10;60S ribosomal protein L10-like	59682000	56196000	56951000	5.76097e+07	1.83397e+06
Collagen alpha-1(VIII) chain;Vastatin	450460000	413660000	384250000	4.16123e+08	3.31737e+07
CAD protein;Glutamine-dependent carbamoyl-phosphate synthase;Aspartate carbamoyltransferase;Dihydroorotase	45875000	37698000	58634000	4.74023e+07	1.05512e+07
Calreticulin	63953000	68285000	66456000	6.62313e+07	2.17472e+06
Calnexin	128520000	113000000	111320000	1.17613e+08	9.48273e+06
Protein-lysine 6-oxidase	32826000	22735000	0	1.85203e+07	1.6814e+07
Transketolase	0	0	0	0	0
Peroxiredoxin-6	74524000	69407000	67545000	70492000	3.6138e+06
Thioredoxin-dependent peroxide reductase, mitochondrial	78390000	72420000	58441000	6.97503e+07	1.02389e+07
60S ribosomal protein L12	159770000	179490000	163160000	1.67473e+08	1.05439e+07
Protein disulfide-isomerase A3	77014000	63871000	65033000	6.86393e+07	7.27591e+06
HLA class I histocompatibility antigen, B-38 alpha chain;HLA class I histocompatibility antigen, B-67 alpha chain;HLA class I histocompatibility antigen, B-39 alpha chain	50179000	0	49285000	3.31547e+07	2.87163e+07
Translocator protein	99872000	97279000	96195000	97782000	1.8894e+06
Succinate dehydrogenase [ubiquinone] flavoprotein subunit, mitochondrial	40512000	30455000	37190000	3.60523e+07	5.12411e+06
Bifunctional purine biosynthesis protein PURH;Phosphoribosylaminoimidazolecarboxamide formyltransferase;IMP cyclohydrolase	0	0	0	0	0
Heterogeneous nuclear ribonucleoprotein H;Heterogeneous nuclear ribonucleoprotein H, N-terminally processed;Heterogeneous nuclear ribonucleoprotein H2	0	0	0	0	0
60S ribosomal protein L9	109990000	118770000	96464000	108408000	1.12368e+07
Prohibitin	89424000	94366000	105920000	96570000	8.46597e+06
Radixin	0	0	0	0	0
60S ribosomal protein L22	120190000	124990000	128740000	124640000	4.28573e+06
Thrombospondin-2	582320000	548950000	631660000	5.87643e+08	4.16112e+07
Thrombospondin-4;Cartilage oligomeric matrix protein	0	0	0	0	0
Fibrillin-1	182870000000	186950000000	188340000000	1.86053e+11	2.8431e+09
Fibrillin-2	283030000	152790000	106030000	1.80617e+08	9.17224e+07
Myosin-9	7757700000	7806400000	7935800000	7833300000	9.20468e+07
Myosin-10	5046500000	4935600000	4512100000	4831400000	2.82027e+08
Sterol O-acyltransferase 1	0	0	0	0	0
Basigin	114620000	111820000	54105000	93515000	3.41588e+07
Metalloproteinase inhibitor 3	205910000	427430000	414030000	3.49123e+08	1.24207e+08
60S ribosomal protein L4	747550000	695000000	729610000	7.24053e+08	2.6712e+07
Transgelin-2	57868000	58988000	54065000	5.69737e+07	2.58048e+06
Stress-70 protein, mitochondrial	0	0	0	0	0
60S ribosomal protein L3	348360000	345790000	327310000	3.40487e+08	1.14835e+07
Collagen alpha-1(XV) chain;Restin;Restin-2;Restin-3;Restin-4	98059000	95562000	166580000	120067000	4.03008e+07
Collagen alpha-1(XVIII) chain;Endostatin	404110000	444810000	486150000	4.45023e+08	4.10204e+07
T-complex protein 1 subunit zeta	29279000	0	32708000	2.06623e+07	1.79761e+07
Nicotinamide N-methyltransferase	67537000	79387000	62826000	6.99167e+07	8.5331e+06
60S ribosomal protein L13a	1723100000	1703200000	1802900000	1.74307e+09	5.27638e+07
ADP-ribosylation factor-like protein 1	84098000	77092000	76037000	7.90757e+07	4.38134e+06
Signal transducer and activator of transcription 3	0	0	0	0	0
Malate dehydrogenase, mitochondrial	0	0	33581000	1.11937e+07	1.9388e+07
Trifunctional enzyme subunit alpha, mitochondrial;Long-chain enoyl-CoA hydratase;Long chain 3-hydroxyacyl-CoA dehydrogenase	99723000	73783000	80558000	84688000	1.34541e+07
Glycine--tRNA ligase	60160000	63357000	53511000	5.90093e+07	5.02284e+06
Isoleucine--tRNA ligase, cytoplasmic	55717000	50873000	52396000	5.29953e+07	2.47699e+06
Signal transducer and activator of transcription 1-alpha/beta	51762000	46864000	46623000	4.84163e+07	2.89994e+06
Serine/threonine-protein kinase mTOR	0	0	0	0	0
Phosphatidylinositol 4-kinase alpha	20733000	24959000	25280000	2.36573e+07	2.53763e+06
40S ribosomal protein S27	101370000	98167000	97513000	9.90167e+07	2.06411e+06
Leucine-rich PPR motif-containing protein, mitochondrial	0	0	0	0	0
Cathepsin K	0	0	0	0	0
Matrin-3	29955000	27920000	28674000	2.88497e+07	1.02881e+06
Glycerol-3-phosphate dehydrogenase, mitochondrial	0	0	0	0	0
Translocon-associated protein subunit alpha	67476000	64812000	56062000	6.27833e+07	5.9713e+06
Voltage-dependent anion-selective channel protein 2	814310000	710470000	760780000	7.61853e+08	5.19283e+07
60S ribosomal protein L27a	240630000	270100000	287200000	2.65977e+08	2.35572e+07
60S ribosomal protein L5	229820000	233000000	220490000	227770000	6.50207e+06
60S ribosomal protein L28	197260000	194130000	235190000	208860000	2.28561e+07
40S ribosomal protein S9	414280000	381890000	378810000	391660000	1.96499e+07
40S ribosomal protein S5;40S ribosomal protein S5, N-terminally processed;40S ribosomal protein S5a	182970000	183190000	164880000	1.77013e+08	1.05084e+07
Microtubule-associated protein 1B;MAP1B heavy chain;MAP1 light chain LC1	38106000	59675000	42208000	46663000	1.14539e+07
Ras GTPase-activating-like protein IQGAP1	173360000	209610000	222120000	2.01697e+08	2.53249e+07
Dolichyl-diphosphooligosaccharide--protein glycosyltransferase subunit STT3A	730240000	664880000	719130000	704750000	3.49724e+07
Coatomer subunit delta	24843000	0	0	8281000	1.43431e+07
Nestin	0	0	0	0	0
Isocitrate dehydrogenase [NADP], mitochondrial	0	0	0	0	0
Protein ERGIC-53	103090000	94121000	90652000	9.59543e+07	6.41847e+06
Fatty acid synthase;[Acyl-carrier-protein] S-acetyltransferase;[Acyl-carrier-protein] S-malonyltransferase;3-oxoacyl-[acyl-carrier-protein] synthase;3-oxoacyl-[acyl-carrier-protein] reductase;3-hydroxyacyl-[acyl-carrier-protein] dehydratase;Enoyl-[acyl-carrier-protein] reductase;Oleoyl-[acyl-carrier-protein] hydrolase	943470000	926540000	959060000	9.43023e+08	1.62646e+07
T-complex protein 1 subunit gamma	27554000	0	26718000	1.80907e+07	1.56726e+07
Elongation factor Tu, mitochondrial	42195000	33612000	34455000	36754000	4.73086e+06
Proteasome subunit beta type-3	0	0	0	0	0
Transmembrane emp24 domain-containing protein 10	68992000	75241000	86684000	7.69723e+07	8.97217e+06
Rab GDP dissociation inhibitor beta	55384000	55962000	57673000	5.63397e+07	1.19032e+06
Carnitine O-palmitoyltransferase 1, liver isoform	29577000	26783000	26175000	2.75117e+07	1.81428e+06
Serpin H1	767830000	698950000	699170000	7.21983e+08	3.97045e+07
60S ribosomal protein L14	221280000	201580000	212240000	211700000	9.8611e+06
T-complex protein 1 subunit delta	29765000	29471000	24964000	2.80667e+07	2.69101e+06
Ras-related protein Rab-5C	35963000	0	0	1.19877e+07	2.07632e+07
Ras-related protein Rab-7a	487600000	456310000	458610000	4.67507e+08	1.74393e+07
Translocon-associated protein subunit delta	195420000	200440000	200140000	1.98667e+08	2.81569e+06
B-cell receptor-associated protein 31	0	0	0	0	0
Caveolin-2	34344000	34039000	37642000	3.53417e+07	1.99798e+06
Peroxisomal multifunctional enzyme type 2;(3R)-hydroxyacyl-CoA dehydrogenase;Enoyl-CoA hydratase 2	55835000	42251000	45967000	4.80177e+07	7.02034e+06
ADP/ATP translocase 2;ADP/ATP translocase 2, N-terminally processed	168160000	190740000	184030000	1.80977e+08	1.15955e+07
Heterogeneous nuclear ribonucleoprotein M	52237000	0	62403000	3.82133e+07	3.34818e+07
Rho GDP-dissociation inhibitor 1	0	51586000	0	1.71953e+07	2.97832e+07
Signal transducer and activator of transcription 2	0	0	0	0	0
F-actin-capping protein subunit alpha-1;F-actin-capping protein subunit alpha-2	43398000	46134000	40878000	43470000	2.62874e+06
High mobility group protein HMGI-C	0	0	14344000	4.78133e+06	8.28151e+06
Tricarboxylate transport protein, mitochondrial	243820000	244530000	241270000	2.43207e+08	1.71436e+06
ATP-citrate synthase	122240000	115110000	103480000	113610000	9.46952e+06
Coatomer subunit beta	41968000	38342000	40148000	4.01527e+07	1.813e+06
Coatomer subunit alpha;Xenin;Proxenin	408700000	433280000	401510000	4.14497e+08	1.66594e+07
Arginine--tRNA ligase, cytoplasmic	0	0	0	0	0
Voltage-dependent calcium channel subunit alpha-2/delta-1;Voltage-dependent calcium channel subunit alpha-2-1;Voltage-dependent calcium channel subunit delta-1	303270000	297450000	291370000	2.97363e+08	5.95047e+06
Sodium/potassium-transporting ATPase subunit beta-3	170890000	118030000	167060000	1.51993e+08	2.94754e+07
Microfibrillar-associated protein 2	1865300000	1840600000	1932400000	1.87943e+09	4.75039e+07
Transitional endoplasmic reticulum ATPase	0	14331000	0	4777000	8.27401e+06
Trifunctional enzyme subunit beta, mitochondrial;3-ketoacyl-CoA thiolase	0	0	0	0	0
Nucleosome assembly protein 1-like 1	36591000	41276000	40088000	3.93183e+07	2.43549e+06
Laminin subunit beta-2	0	20114000	21557000	1.38903e+07	1.2051e+07
Cadherin-13	97003000	93603000	89011000	9.32057e+07	4.01079e+06
Puromycin-sensitive aminopeptidase	0	0	37094000	1.23647e+07	2.14162e+07
Transmembrane protein 33	166980000	169820000	163850000	1.66883e+08	2.98617e+06
Inhibin beta E chain	53891000	53589000	52648000	53376000	648297
Actin-related protein 2/3 complex subunit 4	308190000	325130000	289710000	3.07677e+08	1.77156e+07
CD81 antigen	61424000	51363000	50061000	5.42827e+07	6.21874e+06
Triosephosphate isomerase	42828000	38085000	36839000	3.92507e+07	3.16008e+06
Eukaryotic translation initiation factor 3 subunit E;Eukaryotic translation initiation factor 3 subunit E-B	0	0	0	0	0
Myosin light polypeptide 6	186050000	206340000	204700000	199030000	1.12709e+07
Actin, cytoplasmic 1;Actin, cytoplasmic 1, N-terminally processed	12455000000	12816000000	12383000000	1.25513e+10	2.32018e+08
40S ribosomal protein S20	156830000	143160000	130970000	1.43653e+08	1.29371e+07
Cell division control protein 42 homolog	307470000	276060000	270970000	2.84833e+08	1.97684e+07
Destrin	211630000	205190000	207910000	2.08243e+08	3.23291e+06
Ras-related protein Rab-2A;Ras-related protein Rab-2B	120570000	117120000	100640000	1.12777e+08	1.06513e+07
Ras-related protein Rab-10	83847000	72361000	88738000	8.16487e+07	8.4069e+06
Ras-related protein Rab-14	37538000	49507000	38817000	41954000	6.57228e+06
Actin-related protein 3	0	0	0	0	0
Actin-related protein 2-B;Actin-related protein 2	0	0	0	0	0
Alpha-centractin	13392000	14482000	0	9.29133e+06	8.06497e+06
ADP-ribosylation factor 1;ADP-ribosylation factor 3;ADP-ribosylation factor 5	282120000	269930000	263740000	271930000	9.3518e+06
Ras-related protein Rap-2b	0	0	0	0	0
40S ribosomal protein S3a	0	0	41849000	1.39497e+07	2.41615e+07
40S ribosomal protein S26;Putative 40S ribosomal protein S26-like 1	209990000	200880000	167130000	1.92667e+08	2.25796e+07
60S ribosomal protein L26;60S ribosomal protein L26-like 1	63397000	66206000	54637000	6.14133e+07	6.03421e+06
40S ribosomal protein S11	292440000	294890000	318890000	3.02073e+08	1.46151e+07
60S ribosomal protein L15	483880000	499100000	530270000	5.04417e+08	2.36476e+07
60S ribosomal protein L27	247560000	241620000	220210000	2.36463e+08	1.43857e+07
Protein transport protein Sec61 subunit alpha isoform 1	202110000	218400000	237750000	219420000	1.78419e+07
Beta-2-microglobulin;Beta-2-microglobulin form pI 5.3	70554000	104370000	50571000	75165000	2.71943e+07
Transforming growth factor beta-2;Latency-associated peptide	134400000	110410000	114990000	1.19933e+08	1.27361e+07
Heterogeneous nuclear ribonucleoprotein K	37412000	39325000	35864000	3.75337e+07	1.7337e+06
40S ribosomal protein S7	102730000	166630000	103130000	1.24163e+08	3.67778e+07
Serine/threonine-protein phosphatase PP1-beta catalytic subunit;Serine/threonine-protein phosphatase PP1-gamma catalytic subunit;Serine/threonine-protein phosphatase PP1-alpha catalytic subunit	34732000	44780000	32114000	3.72087e+07	6.68635e+06
40S ribosomal protein S8	535500000	531640000	532180000	5.33107e+08	2.0902e+06
40S ribosomal protein S15a	532190000	528840000	487000000	516010000	2.51792e+07
40S ribosomal protein S16	242210000	277020000	254080000	257770000	1.76959e+07
40S ribosomal protein S14	47717000	0	0	1.59057e+07	2.75494e+07
40S ribosomal protein S23	220130000	261290000	232350000	2.37923e+08	2.11384e+07
40S ribosomal protein S18	931480000	945140000	807150000	894590000	7.60327e+07
40S ribosomal protein S13	140590000	155940000	161270000	152600000	1.0737e+07
Small nuclear ribonucleoprotein Sm D2	0	0	0	0	0
60S ribosomal protein L7a	233560000	254190000	255690000	2.47813e+08	1.23665e+07
60S ribosomal protein L23a	0	0	0	0	0
40S ribosomal protein S6	165610000	158220000	169190000	164340000	5.59418e+06
Histone H4	2266900000	2344000000	2165500000	2258800000	8.95252e+07
Ras-related protein Rab-1A;Ras-related protein Rab-1B;Putative Ras-related protein Rab-1C	399520000	387100000	364870000	383830000	1.75549e+07
GTP-binding nuclear protein Ran	607250000	587690000	565550000	586830000	2.08633e+07
60S ribosomal protein L23	262110000	247730000	208600000	239480000	2.76925e+07
40S ribosomal protein S25	0	0	0	0	0
Guanine nucleotide-binding protein G(I)/G(S)/G(T) subunit beta-1	115340000	122260000	126320000	1.21307e+08	5.55173e+06
Guanine nucleotide-binding protein G(I)/G(S)/G(T) subunit beta-2	75571000	67154000	83981000	7.55687e+07	8.4135e+06
60S ribosomal protein L30	95211000	79786000	78894000	8.46303e+07	9.17397e+06
60S ribosomal protein L32	59221000	60976000	57796000	59331000	1.59285e+06
60S ribosomal protein L11	213420000	192960000	232800000	213060000	1.99224e+07
60S ribosomal protein L8	198070000	222970000	213220000	211420000	1.25472e+07
Peptidyl-prolyl cis-trans isomerase A;Peptidyl-prolyl cis-trans isomerase A, N-terminally processed	493810000	518530000	463250000	4.91863e+08	2.76914e+07
AP-2 complex subunit beta	80164000	68440000	62288000	7.02973e+07	9.08158e+06
Vesicle-associated membrane protein 3;Vesicle-associated membrane protein 2	0	0	0	0	0
14-3-3 protein zeta/delta	49301000	61599000	61511000	5.74703e+07	7.07499e+06
60S ribosomal protein L38	0	0	0	0	0
Eukaryotic translation initiation factor 5A-1	60450000	60158000	51579000	5.73957e+07	5.0395e+06
Guanine nucleotide-binding protein subunit beta-2-like 1;Guanine nucleotide-binding protein subunit beta-2-like 1, N-terminally processed	680230000	613780000	582080000	6.25363e+08	5.00898e+07
Signal peptidase complex catalytic subunit SEC11A	142040000	137440000	156740000	1.45407e+08	1.00808e+07
Tropomyosin alpha-4 chain	128870000	128110000	125560000	1.27513e+08	1.73379e+06
Actin, alpha skeletal muscle;Actin, alpha cardiac muscle 1;Actin, aortic smooth muscle;Actin, gamma-enteric smooth muscle	602870000	722370000	607260000	6.44167e+08	6.77616e+07
Putative elongation factor 1-alpha-like 3;Elongation factor 1-alpha 1;Elongation factor 1-alpha 2	1567200000	1353400000	1453100000	1457900000	1.06981e+08
Tubulin alpha-1B chain;Tubulin alpha-4A chain	643270000	655930000	753290000	6.84163e+08	6.01992e+07
Tubulin beta-4B chain	100080000	95304000	83433000	92939000	8.57179e+06
DNA-dependent protein kinase catalytic subunit	1183300000	1153800000	1137700000	1.15827e+09	2.31258e+07
Sushi repeat-containing protein SRPX	34781000	0	22345000	19042000	1.76242e+07
Brain acid soluble protein 1	214690000	201770000	212170000	2.09543e+08	6.84881e+06
Serine protease HTRA3	31744000	31342000	22428000	2.85047e+07	5.26638e+06
60S ribosomal protein L24	170260000	174190000	147020000	1.63823e+08	1.46842e+07
Rho-related GTP-binding protein RhoG	53887000	59529000	60540000	5.79853e+07	3.58508e+06
60S ribosomal protein L19	85230000	92315000	91458000	8.96677e+07	3.86695e+06
Fibulin-2	4165500000	4345600000	4253800000	4.25497e+09	9.00557e+07
Basement membrane-specific heparan sulfate proteoglycan core protein;Endorepellin;LG3 peptide	189540000000	190710000000	197800000000	1.92683e+11	4.46961e+09
Polycystin-1	0	0	0	0	0
Phosphate carrier protein, mitochondrial	423450000	415420000	380310000	4.06393e+08	2.29429e+07
Vigilin	0	0	0	0	0
Cyclin-dependent kinase 17;Cyclin-dependent-like kinase 5;Cyclin-dependent kinase 9;Cyclin-dependent kinase 12;Cyclin-dependent kinase 16;Cyclin-dependent kinase 18;Putative serine/threonine-protein kinase C05D10.2;Cyclin-dependent kinase 14;Cyclin-dependent kinase 15;Cyclin-dependent kinase D-3;Cyclin-dependent kinase 2;Cyclin-dependent kinase D-2;Cyclin-dependent kinase 1;Cyclin-dependent kinas…	113420000	110140000	95764000	1.06441e+08	9.39115e+06
Clathrin heavy chain 1	5611800000	5591100000	5399500000	5.53413e+09	1.17054e+08
Heterogeneous nuclear ribonucleoprotein U	75780000	101270000	0	5.90167e+07	5.2675e+07
Spectrin beta chain, non-erythrocytic 1	214230000	240110000	208550000	2.20963e+08	1.6823e+07
ATP-dependent 6-phosphofructokinase, platelet type	165060000	139420000	119990000	141490000	2.26062e+07
Transgelin	197680000	195920000	174560000	1.89387e+08	1.28704e+07
60S ribosomal protein L18a	344710000	359590000	341710000	348670000	9.57522e+06
Procollagen-lysine,2-oxoglutarate 5-dioxygenase 1	604240000	606030000	618810000	6.09693e+08	7.94583e+06
60S ribosomal protein L6	1048400000	995850000	1093700000	1.04598e+09	4.89697e+07
Mitochondrial 2-oxoglutarate/malate carrier protein	0	67310000	65348000	4.42193e+07	3.83076e+07
Caveolin-1	964470000	976440000	954540000	965150000	1.09658e+07
1,4-alpha-glucan-branching enzyme	158090000	168240000	158370000	1.61567e+08	5.78097e+06
Eukaryotic translation initiation factor 4 gamma 1	0	0	0	0	0
Aldo-keto reductase family 1 member C1;Aldo-keto reductase family 1 member C2;Aldo-keto reductase family 1 member C3;Aldo-keto reductase family 1 member C4	34757000	0	0	1.15857e+07	2.0067e+07
Proteolipid protein 2	648260000	604600000	636250000	6.29703e+08	2.25542e+07
Collagen alpha-1(XIV) chain	0	118430000	0	3.94767e+07	6.83756e+07
Glutamine--fructose-6-phosphate aminotransferase [isomerizing] 1;Glutamine--fructose-6-phosphate aminotransferase [isomerizing] 2	35701000	30294000	35363000	33786000	3.02888e+06
60S ribosomal protein L18	1075500000	1030900000	1110400000	1.07227e+09	3.98485e+07
Cytoskeleton-associated protein 4	593200000	577510000	562030000	577580000	1.55851e+07
Collagen alpha-1(XVI) chain	131830000	157100000	165630000	151520000	1.75773e+07
Mesoderm-specific transcript homolog protein;Mesoderm-specific transcript protein	53395000	60548000	57094000	5.70123e+07	3.5772e+06
Prolow-density lipoprotein receptor-related protein 1;Low-density lipoprotein receptor-related protein 1 85 kDa subunit;Low-density lipoprotein receptor-related protein 1 515 kDa subunit;Low-density lipoprotein receptor-related protein 1 intracellular domain	122800000	129180000	125260000	1.25747e+08	3.21772e+06
Rho GTPase-activating protein 1	0	0	0	0	0
ATP-dependent RNA helicase A	0	0	61279000	2.04263e+07	3.53794e+07
Lysyl oxidase homolog 1	572660000	630030000	760140000	6.54277e+08	9.60631e+07
Lactadherin;Lactadherin short form;Medin	120790000	123710000	98038000	1.14179e+08	1.40548e+07
Leukocyte surface antigen CD47	204180000	246840000	253850000	2.34957e+08	2.68828e+07
Neuroblast differentiation-associated protein AHNAK	299580000	252510000	223030000	2.58373e+08	3.86104e+07
Polypeptide N-acetylgalactosaminyltransferase 2;Polypeptide N-acetylgalactosaminyltransferase 2 soluble form	137650000	138980000	151240000	1.42623e+08	7.49182e+06
ADP-ribosyl cyclase/cyclic ADP-ribose hydrolase 2	85857000	82899000	86110000	8.49553e+07	1.78532e+06
WASH complex subunit strumpellin	91751000	88409000	82251000	8.74703e+07	4.81906e+06
Nuclear pore complex protein Nup160	0	27817000	24035000	17284000	1.50874e+07
Aspartyl/asparaginyl beta-hydroxylase	0	0	0	0	0
EGF-containing fibulin-like extracellular matrix protein 1	251050000	267630000	255570000	2.58083e+08	8.57098e+06
Syntaxin-4	0	0	0	0	0
Prolyl endopeptidase FAP;Antiplasmin-cleaving enzyme FAP, soluble form	2225500000	2301400000	2226400000	2251100000	4.35634e+07
Interleukin enhancer-binding factor 2	0	17618000	0	5.87267e+06	1.01718e+07
Acetyl-CoA carboxylase 1;Biotin carboxylase;Acetyl-CoA carboxylase 2;Biotin carboxylase	32350000	33945000	0	2.20983e+07	1.91543e+07
Peroxiredoxin-4	38265000	41633000	38954000	3.96173e+07	1.77929e+06
Inactive tyrosine-protein kinase 7	0	0	0	0	0
Serine-protein kinase ATM	0	0	0	0	0
Microfibrillar-associated protein 5	1039400000	1079200000	1270700000	1.12977e+09	1.23664e+08
NAD(P) transhydrogenase, mitochondrial	0	0	31654000	1.05513e+07	1.82754e+07
Disintegrin and metalloproteinase domain-containing protein 9	0	0	0	0	0
V-type proton ATPase 116 kDa subunit a isoform 3	0	0	0	0	0
Calcium/calmodulin-dependent protein kinase type II subunit delta	41671000	54024000	43246000	4.63137e+07	6.72362e+06
Four and a half LIM domains protein 1	100150000	82355000	97176000	93227000	9.53213e+06
Mannosyl-oligosaccharide glucosidase	32245000	37321000	33507000	3.43577e+07	2.64276e+06
CD166 antigen	100120000	96618000	100190000	98976000	2.04239e+06
Spectrin alpha chain, non-erythrocytic 1	61308000	62187000	62402000	6.19657e+07	579612
Coactosin-like protein	22786000	27431000	27083000	2.57667e+07	2.58719e+06
Lysosome membrane protein 2	795950000	775070000	763590000	7.78203e+08	1.6406e+07
Nidogen-2	2368300000	2143100000	2276100000	2262500000	1.13214e+08
Eukaryotic translation initiation factor 3 subunit A	0	0	0	0	0
Malectin	84424000	75629000	75097000	7.83833e+07	5.23813e+06
Four and a half LIM domains protein 2	61346000	58059000	73569000	6.43247e+07	8.17278e+06
Dihydropyrimidinase-related protein 3	32062000	0	0	1.06873e+07	1.8511e+07
Cytoplasmic dynein 1 heavy chain 1	6902000000	6823800000	6679100000	6.80163e+09	1.13091e+08
Flotillin-2	0	32563000	0	1.08543e+07	1.88003e+07
Filamin-C	423960000	440570000	470240000	4.44923e+08	2.34451e+07
Neutral alpha-glucosidase AB	518380000	544900000	523650000	5.28977e+08	1.40395e+07
Major facilitator superfamily domain-containing protein 10	0	0	0	0	0
Major vault protein	296290000	281450000	286010000	2.87917e+08	7.60151e+06
Latent-transforming growth factor beta-binding protein 1	2510400000	2556600000	2608500000	2558500000	4.90776e+07
Latent-transforming growth factor beta-binding protein 2	1940000000	1884900000	1929200000	1.91803e+09	2.9198e+07
Transmembrane glycoprotein NMB	0	0	0	0	0
Importin subunit beta-1;Importin subunit beta	38798000	35608000	42826000	3.90773e+07	3.6171e+06
Nuclear mitotic apparatus protein 1	0	0	0	0	0
Signal peptidase complex subunit 2	0	0	0	0	0
26S proteasome non-ATPase regulatory subunit 6	0	0	0	0	0
Septin-2	55256000	62386000	64484000	6.07087e+07	4.83726e+06
Periostin	13307000000	13344000000	12956000000	1.32023e+10	2.14132e+08
Protein disulfide-isomerase A6	56471000	49050000	49189000	51570000	4.24496e+06
Procollagen C-endopeptidase enhancer 1	12054000	0	13240000	8.43133e+06	7.32579e+06
Plectin	1019600000	1046100000	1027300000	1031000000	1.36319e+07
Ras-related protein Rab-35	0	0	0	0	0
Poly(rC)-binding protein 1	60748000	63373000	51557000	5.85593e+07	6.20461e+06
Poly(rC)-binding protein 2	0	27402000	26817000	18073000	1.56544e+07
Delta(24)-sterol reductase	0	0	0	0	0
Ras suppressor protein 1	0	0	0	0	0
Protein transport protein Sec23A	165030000	194840000	159050000	1.72973e+08	1.91717e+07
Transforming growth factor-beta-induced protein ig-h3	12974000000	12071000000	13302000000	1.27823e+10	6.37489e+08
Translocating chain-associated membrane protein 1	226640000	257650000	254430000	246240000	1.70503e+07
Methylsterol monooxygenase 1	0	0	0	0	0
Septin-7	74252000	50042000	0	4.14313e+07	3.78675e+07
Insulin-like growth factor-binding protein 7	141500000	112030000	102360000	118630000	2.03876e+07
Laminin subunit alpha-4	52386000	43417000	40847000	45550000	6.058e+06
Dihydropyrimidinase-related protein 2	188420000	164650000	173280000	175450000	1.20327e+07
Synaptophysin-like protein 1	174570000	176860000	171560000	174330000	2.65814e+06
Prostacyclin synthase	124280000	132840000	148230000	1.35117e+08	1.21362e+07
Fascin	127600000	122270000	116870000	1.22247e+08	5.36504e+06
Heterogeneous nuclear ribonucleoprotein U-like protein 2	0	0	0	0	0
WASH complex subunit 7	29520000	20864000	0	1.67947e+07	1.51749e+07
Cytochrome b reductase 1	0	0	0	0	0
Transmembrane and coiled-coil domain-containing protein 1;Transmembrane and coiled-coil domains protein 1	0	0	23160000	7720000	1.33714e+07
Nucleoporin NUP188 homolog	0	0	0	0	0
E3 ubiquitin-protein ligase UBR4	0	0	0	0	0
ATPase family AAA domain-containing protein 3B;ATPase family AAA domain-containing protein 3A;ATPase family AAA domain-containing protein 3C	0	0	0	0	0
Focadhesin	0	0	0	0	0
CD276 antigen	0	0	0	0	0
E3 ubiquitin-protein ligase RNF213	46260000	46017000	48870000	47049000	1.58171e+06
Meteorin-like protein	37474000	32263000	32267000	3.40013e+07	3.00742e+06
Atlastin-3	0	26752000	0	8.91733e+06	1.54453e+07
AP-2 complex subunit mu;AP-2 complex subunit mu-A	72214000	64868000	75504000	70862000	5.44537e+06
Polymerase I and transcript release factor	85019000	92848000	82897000	8.69213e+07	5.24116e+06
Pre-mRNA-processing-splicing factor 8	518710000	502150000	493010000	5.04623e+08	1.30273e+07
von Willebrand factor A domain-containing protein 1	126000000	129780000	116880000	124220000	6.63165e+06
Tetratricopeptide repeat protein 37	16210000	0	0	5.40333e+06	9.35885e+06
Chondroitin sulfate proteoglycan 4	64531000	63532000	60493000	62852000	2.10313e+06
DBH-like monooxygenase protein 1	0	0	0	0	0
Transmembrane protein 205	0	0	0	0	0
ADAMTS-like protein 4	189190000	131450000	121430000	1.47357e+08	3.65735e+07
BTB/POZ domain-containing protein KCTD12	0	0	0	0	0
CD109 antigen	0	0	0	0	0
Thrombospondin type-1 domain-containing protein 4	1129300000	1151600000	1132600000	1.13783e+09	1.20359e+07
Nesprin-3	0	0	0	0	0
Coiled-coil domain-containing protein 80	160400000	141360000	170840000	1.57533e+08	1.49476e+07
Staphylococcal nuclease domain-containing protein 1	0	0	41518000	1.38393e+07	2.39704e+07
Cytoplasmic FMR1-interacting protein 1	74334000	102810000	89182000	8.87753e+07	1.42424e+07
Protein MON2 homolog	0	0	0	0	0
DnaJ homolog subfamily B member 7	0	0	0	0	0
E3 ubiquitin-protein ligase HUWE1	0	0	18841000	6.28033e+06	1.08779e+07
Target of Nesh-SH3	32447000	0	38355000	2.36007e+07	2.06511e+07
Cullin-associated NEDD8-dissociated protein 1	217090000	266020000	232300000	238470000	2.50417e+07
NADH dehydrogenase [ubiquinone] 1 alpha subcomplex subunit 11	139900000	148670000	155220000	147930000	7.68676e+06
Syntaxin-12	0	73560000	59290000	4.42833e+07	3.90086e+07
Phosphatidylinositol glycan anchor biosynthesis class U protein	41328000	0	0	13776000	2.38607e+07
Adipocyte enhancer-binding protein 1	37215000	42820000	42661000	4.08987e+07	3.19114e+06
Phospholipase D3	0	0	0	0	0
Prolyl 3-hydroxylase 3	0	0	0	0	0
Vitamin K epoxide reductase complex subunit 1-like protein 1	86504000	75110000	83451000	8.16883e+07	5.89797e+06
Latent-transforming growth factor beta-binding protein 4	194860000	210650000	231560000	2.12357e+08	1.84094e+07
Transmembrane protein 256	110010000	101660000	82564000	98078000	1.40692e+07
Activating signal cointegrator 1 complex subunit 3	33655000	41588000	45385000	4.02093e+07	5.9853e+06
ADAMTS-like protein 1	36419000	80798000	66028000	6.10817e+07	2.25992e+07
Leucine-rich repeat-containing protein 17	745770000	799830000	1541100000	1028900000	4.44401e+08
PQ-loop repeat-containing protein 3	0	0	0	0	0
ER membrane protein complex subunit 1	26732000	0	32156000	1.96293e+07	1.72145e+07
LRRN4 C-terminal-like protein	0	0	0	0	0
Maestro heat-like repeat-containing protein family member 1	0	0	0	0	0
Metalloreductase STEAP2	0	0	0	0	0
Adenosine 3-phospho 5-phosphosulfate transporter 1	81213000	91755000	103960000	9.23093e+07	1.13836e+07
Protein kish-A	181870000	172750000	167950000	174190000	7.07084e+06
Dolichyl-diphosphooligosaccharide--protein glycosyltransferase subunit STT3B	193010000	187120000	190290000	190140000	2.94786e+06
Minor histocompatibility antigen H13	0	0	0	0	0
40S ribosomal protein S4, Y isoform 2;40S ribosomal protein S4, Y isoform 1	32226000	29327000	30784000	30779000	1.44951e+06
Sushi, nidogen and EGF-like domain-containing protein 1	37411000	0	0	1.24703e+07	2.15993e+07
Leucine-rich repeat-containing protein 15	0	0	0	0	0
Tsukushin	24615000	24111000	20780000	2.31687e+07	2.08394e+06
Cell migration-inducing and hyaluronan-binding protein	273940000	602970000	481800000	4.52903e+08	1.66407e+08
Programmed cell death 6-interacting protein	33858000	35936000	0	2.32647e+07	2.01746e+07
Palladin	38186000	38720000	47725000	4.15437e+07	5.35985e+06
Zinc transporter SLC39A7	0	0	0	0	0
Transmembrane 9 superfamily member 4	0	22265000	15957000	1.27407e+07	1.14757e+07
Translational activator GCN1	259160000	246320000	263330000	256270000	8.86561e+06
Nuclear pore complex protein Nup205	0	0	0	0	0
Peroxidasin homolog	291170000	296710000	282530000	2.90137e+08	7.14625e+06
Lysophosphatidic acid receptor 1	0	0	0	0	0
Ras-related protein Rab-8B	0	0	0	0	0
Transportin-1	0	0	0	0	0
Probable ubiquitin carboxyl-terminal hydrolase FAF-X;Probable ubiquitin carboxyl-terminal hydrolase FAF-Y	100520000	94126000	76495000	9.03803e+07	1.24428e+07
60S ribosomal protein L36a-like;60S ribosomal protein L36a	0	0	31316000	1.04387e+07	1.80803e+07
Endoplasmic reticulum-Golgi intermediate compartment protein 1	0	18743000	0	6.24767e+06	1.08213e+07
Fermitin family homolog 2	74926000	93185000	92473000	8.68613e+07	1.03424e+07
Leucine-rich repeat-containing protein 59	113260000	85609000	93751000	97540000	1.42096e+07
Up-regulated during skeletal muscle growth protein 5	132140000	134230000	140260000	1.35543e+08	4.21631e+06
Lysophospholipid acyltransferase 7	393530000	361240000	401290000	3.85353e+08	2.12402e+07
Collagen alpha-1(XXI) chain	0	0	0	0	0
Importin-9	0	19912000	0	6.63733e+06	1.14962e+07
Vacuolar protein sorting-associated protein 35	23248000	0	22407000	1.52183e+07	1.31862e+07
Hemicentin-1	5486300000	5469900000	5440900000	5465700000	2.29896e+07
Myeloid-associated differentiation marker	997280000	684940000	682990000	7.88403e+08	1.80895e+08
Niban-like protein 1	0	0	0	0	0
Translocation protein SEC62	27484000	27847000	31047000	2.87927e+07	1.96073e+06
Synaptic vesicle membrane protein VAT-1 homolog	0	0	0	0	0
Collagen alpha-1(XII) chain	1281300000	1294400000	1208900000	1.26153e+09	4.605e+07
Sigma non-opioid intracellular receptor 1	0	0	0	0	0
Transmembrane 9 superfamily member 2	59770000	0	0	1.99233e+07	3.45082e+07
T-complex protein 1 subunit eta	26541000	25192000	21541000	2.44247e+07	2.58681e+06
Protein arginine N-methyltransferase 1	0	0	0	0	0
Growth/differentiation factor 15	37343000	32906000	34880000	35043000	2.22299e+06
Coronin-1B	0	0	0	0	0
Extended synaptotagmin-1	66559000	57744000	68784000	6.43623e+07	5.83861e+06
Transmembrane protein 43	88527000	73875000	84011000	8.21377e+07	7.50349e+06
Lipase maturation factor 2	0	0	0	0	0
Tubulin beta-6 chain	153240000	141740000	149890000	148290000	5.9146e+06
Derlin-1	409460000	390950000	385470000	3.95293e+08	1.25709e+07
Transmembrane protein 109	101390000	0	0	3.37967e+07	5.85375e+07
Transmembrane emp24 domain-containing protein 9	0	0	0	0	0
EMILIN-2	358810000	409730000	401980000	3.90173e+08	2.74365e+07
Angiopoietin-related protein 4	30835000	23901000	20023000	2.49197e+07	5.47751e+06
Ras-related protein Rab-34	0	0	0	0	0
Tubulointerstitial nephritis antigen-like	1477800000	1643800000	1525400000	1549000000	8.54794e+07
Derlin-2	28832000	33474000	29634000	3.06467e+07	2.48116e+06
Golgi-associated plant pathogenesis-related protein 1	65009000	79604000	116330000	86981000	2.64438e+07
5-nucleotidase domain-containing protein 2	0	21445000	18161000	13202000	1.15506e+07
Calcium homeostasis modulator protein 2	0	0	0	0	0
Transmembrane protein 165	0	0	40455000	13485000	2.33567e+07
Ectopic P granules protein 5 homolog	0	17367000	0	5789000	1.00268e+07
Endosialin	0	0	0	0	0
PDZ and LIM domain protein 7	0	0	0	0	0
GTP-binding protein SAR1a	79238000	0	39388000	39542000	3.96192e+07
Matrix-remodeling-associated protein 5	582960000	602650000	591770000	592460000	9.86312e+06
Serine incorporator 1	0	0	40414000	1.34713e+07	2.3333e+07
Latent-transforming growth factor beta-binding protein 3	431790000	195710000	210770000	2.79423e+08	1.32168e+08
Septin-11	0	0	0	0	0
DnaJ homolog subfamily C member 11	0	0	0	0	0
ADP-ribosylation factor-like protein 8B;ADP-ribosylation factor-like protein 8A	31719000	0	0	10573000	1.8313e+07
Anoctamin-10	0	0	0	0	0
Peptidyl-prolyl cis-trans isomerase FKBP11	0	50581000	35643000	2.87413e+07	2.59872e+07
Very-long-chain enoyl-CoA reductase	149820000	148750000	139100000	145890000	5.9046e+06
Sacsin	0	24898000	0	8.29933e+06	1.43749e+07
Myoferlin	180910000	171530000	195990000	182810000	1.23402e+07
EH domain-containing protein 2	96986000	100970000	103280000	100412000	3.18389e+06
Very-long-chain (3R)-3-hydroxyacyl-CoA dehydratase 3	89619000	93881000	90505000	91335000	2.24896e+06
Leucine--tRNA ligase, cytoplasmic	0	0	0	0	0
C-type mannose receptor 2	0	0	0	0	0
Guanine nucleotide-binding protein G(I)/G(S)/G(O) subunit gamma-12	0	0	0	0	0
7-dehydrocholesterol reductase	252330000	233810000	223140000	2.36427e+08	1.47699e+07
Fibulin-5	106310000	0	108600000	7.16367e+07	6.20497e+07
Gamma-adducin	0	20249000	0	6.74967e+06	1.16908e+07
Armadillo repeat-containing X-linked protein 3	35896000	33077000	33162000	34045000	1.60358e+06
SUN domain-containing protein 2	0	0	0	0	0
Septin-9	0	0	0	0	0
Epidermal growth factor-like protein 7	0	9134600	0	3.04487e+06	5.27386e+06
Prenylcysteine oxidase 1	0	42775000	0	1.42583e+07	2.46962e+07
Stomatin-like protein 2, mitochondrial	10912000	0	0	3.63733e+06	6.30005e+06
Coronin-1C	0	0	0	0	0
Endothelial protein C receptor	0	0	0	0	0
Voltage-dependent anion-selective channel protein 3	327380000	283040000	271530000	2.93983e+08	2.94894e+07
Nck-associated protein 1	61606000	52872000	65370000	5.99493e+07	6.41158e+06
Thioredoxin-related transmembrane protein 2	32716000	0	33405000	2.20403e+07	1.90906e+07
Transmembrane emp24 domain-containing protein 7	44199000	42268000	42809000	43092000	996121
Vesicle transport protein GOT1B	296130000	256380000	239000000	2.63837e+08	2.92858e+07
Talin-1	170260000	142700000	171060000	161340000	1.61477e+07
FERM, RhoGEF and pleckstrin domain-containing protein 1	0	0	0	0	0
Lysyl oxidase homolog 2	384980000	399480000	351020000	3.78493e+08	2.48727e+07
Sorting and assembly machinery component 50 homolog	106110000	74956000	87424000	8.94967e+07	1.56801e+07
Transcription factor HES-2	0	0	0	0	0
Transportin-3	13799000	15915000	0	9.90467e+06	8.6427e+06
Signal recognition particle receptor subunit beta	0	0	0	0	0
Endothelial lipase	36936000	0	40970000	2.59687e+07	2.25798e+07
Phosphoserine aminotransferase	0	44050000	57152000	33734000	2.994e+07
Glypican-6;Secreted glypican-6	0	0	0	0	0
Neuroplastin	0	0	0	0	0
Coatomer subunit gamma-1	147660000	142310000	167540000	1.52503e+08	1.3294e+07
Chloride intracellular channel protein 4	51675000	41318000	43178000	4.53903e+07	5.52156e+06
EMILIN-1	43538000000	43857000000	43995000000	4.37967e+10	2.34398e+08
Mitochondrial carrier homolog 2	503410000	503140000	445270000	483940000	3.34895e+07
Sulfide:quinone oxidoreductase, mitochondrial	0	0	0	0	0

## Sheet: Top 700 in Pri CF
			2.09371e+12
Protein names	Average for LFQ for Pri-CF	STDEV for LFQ for Pri-CF	Average for LFQ for Pri-CF
Fibronectin	1.20337e+12	2.7801e+10	1.20337e+12
Basement membrane-specific heparan sulfate proteoglycan core protein;Endorepellin;LG3 peptide	1.92683e+11	4.46961e+09	1.92683e+11
Fibrillin-1	1.86053e+11	2.8431e+09	1.86053e+11
Collagen alpha-3(VI) chain	1.22157e+11	1.05154e+09	1.22157e+11
EMILIN-1	4.37967e+10	2.34398e+08	4.37967e+10
Collagen alpha-1(VI) chain	2.95397e+10	5.89692e+08	2.95397e+10
Collagen alpha-2(VI) chain	2.08637e+10	4.57725e+08	2.08637e+10
Tenascin	17852000000	2.74255e+08	17852000000
Periostin	1.32023e+10	2.14132e+08	1.32023e+10
Transforming growth factor-beta-induced protein ig-h3	1.27823e+10	6.37489e+08	1.27823e+10
Vimentin	1.27257e+10	2.87504e+08	1.27257e+10
Actin, cytoplasmic 1;Actin, cytoplasmic 1, N-terminally processed	1.25513e+10	2.32018e+08	1.25513e+10
Voltage-dependent anion-selective channel protein 1	10658000000	2.4732e+08	10658000000
Thrombospondin-1	8.08563e+09	1.64865e+08	8.08563e+09
Myosin-9	7833300000	9.20468e+07	7833300000
Versican core protein	7.13953e+09	2.29671e+08	7.13953e+09
Filamin-A	6923600000	1.62908e+07	6923600000
Cytoplasmic dynein 1 heavy chain 1	6.80163e+09	1.13091e+08	6.80163e+09
Protein-glutamine gamma-glutamyltransferase 2	6.03013e+09	6.46097e+07	6.03013e+09
Collagen alpha-2(IV) chain;Canstatin	5.81093e+09	1.32841e+08	5.81093e+09
Clathrin heavy chain 1	5.53413e+09	1.17054e+08	5.53413e+09
Hemicentin-1	5465700000	2.29896e+07	5465700000
Myosin-10	4831400000	2.82027e+08	4831400000
Fibulin-2	4.25497e+09	9.00557e+07	4.25497e+09
Collagen alpha-1(I) chain	3.95603e+09	1.60979e+08	3.95603e+09
Galectin-1	3.66653e+09	2.76929e+08	3.66653e+09
Tubulin alpha-1A chain;Tubulin alpha-3E chain	3233900000	1.67123e+08	3233900000
L-lactate dehydrogenase A chain	3.11823e+09	1.61805e+08	3.11823e+09
Pyruvate kinase PKM	2.89333e+09	4.02992e+07	2.89333e+09
Collagen alpha-2(I) chain	2831800000	3.41308e+07	2831800000
Glyceraldehyde-3-phosphate dehydrogenase	2622500000	7.99016e+07	2622500000
Latent-transforming growth factor beta-binding protein 1	2558500000	4.90776e+07	2558500000
CD44 antigen	2.42357e+09	5.53539e+07	2.42357e+09
Collagen alpha-1(IV) chain;Arresten	2283000000	1.21001e+08	2283000000
Nidogen-2	2262500000	1.13214e+08	2262500000
Histone H4	2258800000	8.95252e+07	2258800000
Prolyl endopeptidase FAP;Antiplasmin-cleaving enzyme FAP, soluble form	2251100000	4.35634e+07	2251100000
Tubulin beta chain	2.09773e+09	3.0349e+07	2.09773e+09
Dipeptidyl peptidase 4;Dipeptidyl peptidase 4 membrane form;Dipeptidyl peptidase 4 soluble form	2.08177e+09	5.13852e+07	2.08177e+09
Latent-transforming growth factor beta-binding protein 2	1.91803e+09	2.9198e+07	1.91803e+09
Microfibrillar-associated protein 2	1.87943e+09	4.75039e+07	1.87943e+09
60S ribosomal protein L13a	1.74307e+09	5.27638e+07	1.74307e+09
Histone H2A type 1-C;Histone H2A.J;Histone H2A type 1-J;Histone H2A type 1-H;Histone H2A type 1-K;Histone H2A type 3;Histone H2A type 1;Histone H2A type 1-B/E;Histone H2A type 1-D;Histone H2A type 1-F;Histone H2A type 2-C;Histone H2A type 2-A	1.55663e+09	7.49523e+07	1.55663e+09
Tubulointerstitial nephritis antigen-like	1549000000	8.54794e+07	1549000000
Histone H2B type 1-C/E/G;Histone H2B type 2-B;Histone H2B type 1-M;Histone H2B type 1-N;Histone H2B type 1-H;Histone H2B type 1-P;Histone H2B type 1-K;Histone H2B type 1-B;Histone H2B type 2-F;Histone H2B type 1-C/E/F/G/I;Histone H2B type 1-D;Histone H2B type F-S;Histone H2B type 1-F/J/L;Histone H2B type 1-L;Histone H2B 3;Histone H2B type 1-A	1.51223e+09	1.91649e+07	1.51223e+09
Annexin A2;Putative annexin A2-like protein	1.48217e+09	3.93942e+07	1.48217e+09
Putative elongation factor 1-alpha-like 3;Elongation factor 1-alpha 1;Elongation factor 1-alpha 2	1457900000	1.06981e+08	1457900000
Serine protease 23	1403600000	8.28248e+08	1403600000
Collagen alpha-1(XII) chain	1.26153e+09	4.605e+07	1.26153e+09
DNA-dependent protein kinase catalytic subunit	1.15827e+09	2.31258e+07	1.15827e+09
Thrombospondin type-1 domain-containing protein 4	1.13783e+09	1.20359e+07	1.13783e+09
Microfibrillar-associated protein 5	1.12977e+09	1.23664e+08	1.12977e+09
CD59 glycoprotein	1.09463e+09	2.76601e+07	1.09463e+09
5-nucleotidase	1.09093e+09	3.89338e+07	1.09093e+09
60S ribosomal protein L18	1.07227e+09	3.98485e+07	1.07227e+09
60S ribosomal protein L6	1.04598e+09	4.89697e+07	1.04598e+09
Plectin	1031000000	1.36319e+07	1031000000
Leucine-rich repeat-containing protein 17	1028900000	4.44401e+08	1028900000
ADP/ATP translocase 3;ADP/ATP translocase 3, N-terminally processed	1004370000	3.76395e+07	1004370000
Caveolin-1	965150000	1.09658e+07	965150000
Fatty acid synthase;[Acyl-carrier-protein] S-acetyltransferase;[Acyl-carrier-protein] S-malonyltransferase;3-oxoacyl-[acyl-carrier-protein] synthase;3-oxoacyl-[acyl-carrier-protein] reductase;3-hydroxyacyl-[acyl-carrier-protein] dehydratase;Enoyl-[acyl-carrier-protein] reductase;Oleoyl-[acyl-carrier-protein] hydrolase	9.43023e+08	1.62646e+07	9.43023e+08
Elongation factor 2	932920000	1.44624e+07	932920000
ADP-ribosylation factor 4	929160000	1.69699e+07	929160000
60S ribosomal protein L7	8.98673e+08	1.27318e+07	8.98673e+08
40S ribosomal protein S18	894590000	7.60327e+07	894590000
Myeloid-associated differentiation marker	7.88403e+08	1.80895e+08	7.88403e+08
Lysosome membrane protein 2	7.78203e+08	1.6406e+07	7.78203e+08
Surfeit locus protein 4	7.77883e+08	3.70343e+07	7.77883e+08
Voltage-dependent anion-selective channel protein 2	7.61853e+08	5.19283e+07	7.61853e+08
60S ribosomal protein L4	7.24053e+08	2.6712e+07	7.24053e+08
Serpin H1	7.21983e+08	3.97045e+07	7.21983e+08
Dolichyl-diphosphooligosaccharide--protein glycosyltransferase subunit STT3A	704750000	3.49724e+07	704750000
Erythrocyte band 7 integral membrane protein	7.03547e+08	4.48296e+07	7.03547e+08
Tubulin alpha-1B chain;Tubulin alpha-4A chain	6.84163e+08	6.01992e+07	6.84163e+08
Aminopeptidase N	6.74107e+08	1.95142e+07	6.74107e+08
Collagen alpha-1(V) chain	6.54697e+08	3.7749e+07	6.54697e+08
Lysyl oxidase homolog 1	6.54277e+08	9.60631e+07	6.54277e+08
Actin, alpha skeletal muscle;Actin, alpha cardiac muscle 1;Actin, aortic smooth muscle;Actin, gamma-enteric smooth muscle	6.44167e+08	6.77616e+07	6.44167e+08
Unconventional myosin-Ic	641080000	1.83791e+07	641080000
Integrin beta-1	6.41043e+08	1.63365e+07	6.41043e+08
Proteolipid protein 2	6.29703e+08	2.25542e+07	6.29703e+08
Guanine nucleotide-binding protein subunit beta-2-like 1;Guanine nucleotide-binding protein subunit beta-2-like 1, N-terminally processed	6.25363e+08	5.00898e+07	6.25363e+08
Microsomal glutathione S-transferase 3	6.10027e+08	1.97241e+07	6.10027e+08
Procollagen-lysine,2-oxoglutarate 5-dioxygenase 1	6.09693e+08	7.94583e+06	6.09693e+08
78 kDa glucose-regulated protein	600840000	1.17142e+07	600840000
Sodium/potassium-transporting ATPase subunit alpha-1	596090000	2.56679e+07	596090000
Matrix-remodeling-associated protein 5	592460000	9.86312e+06	592460000
Collagen alpha-1(III) chain	5.91603e+08	2.92995e+07	5.91603e+08
Thrombospondin-2	5.87643e+08	4.16112e+07	5.87643e+08
GTP-binding nuclear protein Ran	586830000	2.08633e+07	586830000
Profilin-1	579270000	1.93523e+07	579270000
Cytoskeleton-associated protein 4	577580000	1.55851e+07	577580000
Nidogen-1	5.59977e+08	2.17246e+07	5.59977e+08
40S ribosomal protein S8	5.33107e+08	2.0902e+06	5.33107e+08
Neutral alpha-glucosidase AB	5.28977e+08	1.40395e+07	5.28977e+08
NADH-cytochrome b5 reductase 3;NADH-cytochrome b5 reductase 3 membrane-bound form;NADH-cytochrome b5 reductase 3 soluble form	5.19663e+08	2.37102e+07	5.19663e+08
40S ribosomal protein S15a	516010000	2.51792e+07	516010000
Heat shock cognate 71 kDa protein	513480000	3.34397e+07	513480000
ATP synthase subunit alpha, mitochondrial	5.08297e+08	4.74635e+07	5.08297e+08
Pre-mRNA-processing-splicing factor 8	5.04623e+08	1.30273e+07	5.04623e+08
60S ribosomal protein L15	5.04417e+08	2.36476e+07	5.04417e+08
Hyaluronan and proteoglycan link protein 1	4.97207e+08	1.90407e+07	4.97207e+08
Cofilin-1	493650000	2.83617e+07	493650000
Peptidyl-prolyl cis-trans isomerase A;Peptidyl-prolyl cis-trans isomerase A, N-terminally processed	4.91863e+08	2.76914e+07	4.91863e+08
Annexin A5	4.90283e+08	5.20499e+07	4.90283e+08
Moesin	4.87977e+08	2.23081e+07	4.87977e+08
Mitochondrial carrier homolog 2	483940000	3.34895e+07	483940000
Elastin	4.68237e+08	2.94788e+07	4.68237e+08
Ras-related protein Rab-7a	4.67507e+08	1.74393e+07	4.67507e+08
40S ribosomal protein S3	462660000	1.45278e+07	462660000
Cell migration-inducing and hyaluronan-binding protein	4.52903e+08	1.66407e+08	4.52903e+08
Histone H1.3;Histone H1.2;Histone H1.4	4.51037e+08	6.89736e+06	4.51037e+08
Integrin alpha-V;Integrin alpha-V heavy chain;Integrin alpha-V light chain	4.50853e+08	3.53817e+06	4.50853e+08
Collagen alpha-1(XVIII) chain;Endostatin	4.45023e+08	4.10204e+07	4.45023e+08
Filamin-C	4.44923e+08	2.34451e+07	4.44923e+08
Alpha-actinin-1	4.42487e+08	4.1732e+07	4.42487e+08
Collagen alpha-1(VIII) chain;Vastatin	4.16123e+08	3.31737e+07	4.16123e+08
Coatomer subunit alpha;Xenin;Proxenin	4.14497e+08	1.66594e+07	4.14497e+08
Alpha-enolase	414120000	2.23234e+07	414120000
Phosphate carrier protein, mitochondrial	4.06393e+08	2.29429e+07	4.06393e+08
Derlin-1	3.95293e+08	1.25709e+07	3.95293e+08
40S ribosomal protein S9	391660000	1.96499e+07	391660000
Pentraxin-related protein PTX3	3.91073e+08	2.0072e+07	3.91073e+08
EMILIN-2	3.90173e+08	2.74365e+07	3.90173e+08
Lysophospholipid acyltransferase 7	3.85353e+08	2.12402e+07	3.85353e+08
Ras-related protein Rab-1A;Ras-related protein Rab-1B;Putative Ras-related protein Rab-1C	383830000	1.75549e+07	383830000
Lysyl oxidase homolog 2	3.78493e+08	2.48727e+07	3.78493e+08
Biglycan	3.61427e+08	2.69311e+07	3.61427e+08
L-lactate dehydrogenase B chain	350130000	2.36e+07	350130000
Metalloproteinase inhibitor 3	3.49123e+08	1.24207e+08	3.49123e+08
60S ribosomal protein L18a	348670000	9.57522e+06	348670000
60S ribosomal protein L3	3.40487e+08	1.14835e+07	3.40487e+08
Phosphoglycerate kinase 1	3.40073e+08	1.26999e+07	3.40073e+08
Laminin subunit gamma-1	3.11283e+08	2.47662e+07	3.11283e+08
Actin-related protein 2/3 complex subunit 4	3.07677e+08	1.77156e+07	3.07677e+08
Dolichyl-diphosphooligosaccharide--protein glycosyltransferase 48 kDa subunit	3.06277e+08	1.14979e+07	3.06277e+08
40S ribosomal protein S11	3.02073e+08	1.46151e+07	3.02073e+08
Voltage-dependent calcium channel subunit alpha-2/delta-1;Voltage-dependent calcium channel subunit alpha-2-1;Voltage-dependent calcium channel subunit delta-1	2.97363e+08	5.95047e+06	2.97363e+08
40S ribosomal protein S2	2.96073e+08	1.87502e+07	2.96073e+08
Voltage-dependent anion-selective channel protein 3	2.93983e+08	2.94894e+07	2.93983e+08
Laminin subunit beta-1	293260000	4.94603e+07	293260000
Lysosome-associated membrane glycoprotein 2	2.91453e+08	8.53673e+06	2.91453e+08
Peroxidasin homolog	2.90137e+08	7.14625e+06	2.90137e+08
Major vault protein	2.87917e+08	7.60151e+06	2.87917e+08
Heat shock protein beta-1	287870000	1.46751e+07	287870000
Monocarboxylate transporter 4	285840000	2.61365e+07	285840000
Cell division control protein 42 homolog	2.84833e+08	1.97684e+07	2.84833e+08
HLA class I histocompatibility antigen, A-3 alpha chain;HLA class I histocompatibility antigen, A-36 alpha chain;HLA class I histocompatibility antigen, A-1 alpha chain;HLA class I histocompatibility antigen, A-11 alpha chain	2.83227e+08	5.18373e+07	2.83227e+08
Lysosome-associated membrane glycoprotein 1	2.80473e+08	3.15145e+07	2.80473e+08
Latent-transforming growth factor beta-binding protein 3	2.79423e+08	1.32168e+08	2.79423e+08
ADP-ribosylation factor 1;ADP-ribosylation factor 3;ADP-ribosylation factor 5	271930000	9.3518e+06	271930000
Glia-derived nexin	268510000	4.74254e+07	268510000
60S ribosomal protein L27a	2.65977e+08	2.35572e+07	2.65977e+08
Vesicle transport protein GOT1B	2.63837e+08	2.92858e+07	2.63837e+08
EGF-like repeat and discoidin I-like domain-containing protein 3	2.62757e+08	3.78099e+07	2.62757e+08
Prelamin-A/C;Lamin-A/C	2.59397e+08	3.28165e+07	2.59397e+08
Eukaryotic initiation factor 4A-I;Eukaryotic initiation factor 4A-II;Eukaryotic initiation factor 4A-II, N-terminally processed	2.58993e+08	5.17542e+06	2.58993e+08
Neuroblast differentiation-associated protein AHNAK	2.58373e+08	3.86104e+07	2.58373e+08
EGF-containing fibulin-like extracellular matrix protein 1	2.58083e+08	8.57098e+06	2.58083e+08
40S ribosomal protein S16	257770000	1.76959e+07	257770000
Dolichyl-diphosphooligosaccharide--protein glycosyltransferase subunit 1	2.56417e+08	1.81591e+07	2.56417e+08
Translational activator GCN1	256270000	8.86561e+06	256270000
60S ribosomal protein L7a	2.47813e+08	1.23665e+07	2.47813e+08
Keratin, type I cytoskeletal 18	2.46847e+08	3.36738e+07	2.46847e+08
Translocating chain-associated membrane protein 1	246240000	1.70503e+07	246240000
Tricarboxylate transport protein, mitochondrial	2.43207e+08	1.71436e+06	2.43207e+08
60S ribosomal protein L23	239480000	2.76925e+07	239480000
Cullin-associated NEDD8-dissociated protein 1	238470000	2.50417e+07	238470000
40S ribosomal protein S23	2.37923e+08	2.11384e+07	2.37923e+08
60S ribosomal protein L27	2.36463e+08	1.43857e+07	2.36463e+08
7-dehydrocholesterol reductase	2.36427e+08	1.47699e+07	2.36427e+08
Leukocyte surface antigen CD47	2.34957e+08	2.68828e+07	2.34957e+08
Procollagen-lysine,2-oxoglutarate 5-dioxygenase 2	2.29043e+08	1.56776e+07	2.29043e+08
60S ribosomal protein L5	227770000	6.50207e+06	227770000
Laminin subunit alpha-5	2.24877e+08	4.89271e+06	2.24877e+08
Elongation factor 1-gamma	222230000	9.73579e+06	222230000
Spectrin beta chain, non-erythrocytic 1	2.20963e+08	1.6823e+07	2.20963e+08
Syntaxin-7	2.20163e+08	2.52046e+07	2.20163e+08
Heat shock protein HSP 90-beta	2.19653e+08	1.1157e+07	2.19653e+08
Protein transport protein Sec61 subunit alpha isoform 1	219420000	1.78419e+07	219420000
Filamin-B	216400000	2.5011e+07	216400000
Integrin alpha-5;Integrin alpha-5 heavy chain;Integrin alpha-5 light chain	2.14607e+08	5.02538e+07	2.14607e+08
60S ribosomal protein L11	213060000	1.99224e+07	213060000
Latent-transforming growth factor beta-binding protein 4	2.12357e+08	1.84094e+07	2.12357e+08
60S ribosomal protein L14	211700000	9.8611e+06	211700000
60S ribosomal protein L8	211420000	1.25472e+07	211420000
Brain acid soluble protein 1	2.09543e+08	6.84881e+06	2.09543e+08
60S ribosomal protein L28	208860000	2.28561e+07	208860000
Peptidyl-prolyl cis-trans isomerase B	2.08503e+08	2.98986e+06	2.08503e+08
Destrin	2.08243e+08	3.23291e+06	2.08243e+08
Ras-related protein Rab-6A;GTP-binding protein ryh1;Ras-related protein Rab-6B	2.07563e+08	1.70701e+07	2.07563e+08
Dolichyl-diphosphooligosaccharide--protein glycosyltransferase subunit 2	2.06567e+08	4.87469e+06	2.06567e+08
Annexin A1	2.06207e+08	1.43412e+07	2.06207e+08
Ras GTPase-activating-like protein IQGAP1	2.01697e+08	2.53249e+07	2.01697e+08
Alkaline phosphatase, tissue-nonspecific isozyme	199850000	1.44211e+07	199850000
Myosin light polypeptide 6	199030000	1.12709e+07	199030000
Translocon-associated protein subunit delta	1.98667e+08	2.81569e+06	1.98667e+08
40S ribosomal protein S26;Putative 40S ribosomal protein S26-like 1	1.92667e+08	2.25796e+07	1.92667e+08
Ras-related protein R-Ras	1.92603e+08	1.18177e+07	1.92603e+08
Dolichyl-diphosphooligosaccharide--protein glycosyltransferase subunit STT3B	190140000	2.94786e+06	190140000
Transgelin	1.89387e+08	1.28704e+07	1.89387e+08
60S ribosomal protein L13	183560000	9.10335e+06	183560000
Myoferlin	182810000	1.23402e+07	182810000
ADP/ATP translocase 2;ADP/ATP translocase 2, N-terminally processed	1.80977e+08	1.15955e+07	1.80977e+08
Fibrillin-2	1.80617e+08	9.17224e+07	1.80617e+08
Protein disulfide-isomerase	177980000	2.85505e+06	177980000
40S ribosomal protein S5;40S ribosomal protein S5, N-terminally processed;40S ribosomal protein S5a	1.77013e+08	1.05084e+07	1.77013e+08
Serine protease HTRA1;Serine protease HTRA1B;Serine protease HTRA1A	176420000	1.20142e+07	176420000
Dihydropyrimidinase-related protein 2	175450000	1.20327e+07	175450000
Synaptophysin-like protein 1	174330000	2.65814e+06	174330000
Protein kish-A	174190000	7.07084e+06	174190000
Protein transport protein Sec23A	1.72973e+08	1.91717e+07	1.72973e+08
WD repeat-containing protein 1	1.72077e+08	1.03373e+07	1.72077e+08
60S ribosomal protein L12	1.67473e+08	1.05439e+07	1.67473e+08
Transmembrane protein 33	1.66883e+08	2.98617e+06	1.66883e+08
40S ribosomal protein S6	164340000	5.59418e+06	164340000
60S ribosomal protein L24	1.63823e+08	1.46842e+07	1.63823e+08
1,4-alpha-glucan-branching enzyme	1.61567e+08	5.78097e+06	1.61567e+08
Talin-1	161340000	1.61477e+07	161340000
Coiled-coil domain-containing protein 80	1.57533e+08	1.49476e+07	1.57533e+08
SPARC	1.54393e+08	1.93529e+07	1.54393e+08
40S ribosomal protein S13	152600000	1.0737e+07	152600000
Coatomer subunit gamma-1	1.52503e+08	1.3294e+07	1.52503e+08
Sodium/potassium-transporting ATPase subunit beta-3	1.51993e+08	2.94754e+07	1.51993e+08
Collagen alpha-1(XVI) chain	151520000	1.75773e+07	151520000
CD9 antigen	1.51197e+08	1.8631e+07	1.51197e+08
Endoplasmin	1.50377e+08	3.70022e+06	1.50377e+08
Tubulin beta-6 chain	148290000	5.9146e+06	148290000
NADH dehydrogenase [ubiquinone] 1 alpha subcomplex subunit 11	147930000	7.68676e+06	147930000
ADAMTS-like protein 4	1.47357e+08	3.65735e+07	1.47357e+08
Guanine nucleotide-binding protein G(i) subunit alpha-2	1.46803e+08	1.49654e+07	1.46803e+08
Very-long-chain enoyl-CoA reductase	145890000	5.9046e+06	145890000
Cytochrome b5 type B	1.45723e+08	1.26781e+07	1.45723e+08
Signal peptidase complex catalytic subunit SEC11A	1.45407e+08	1.00808e+07	1.45407e+08
PRA1 family protein 3	1.44827e+08	2.3421e+06	1.44827e+08
Barrier-to-autointegration factor;Barrier-to-autointegration factor, N-terminally processed	1.43923e+08	5.56951e+06	1.43923e+08
40S ribosomal protein S20	1.43653e+08	1.29371e+07	1.43653e+08
Polypeptide N-acetylgalactosaminyltransferase 2;Polypeptide N-acetylgalactosaminyltransferase 2 soluble form	1.42623e+08	7.49182e+06	1.42623e+08
ATP-dependent 6-phosphofructokinase, platelet type	141490000	2.26062e+07	141490000
Proteasome subunit alpha type-2	1.37997e+08	2.39017e+08	1.37997e+08
Up-regulated during skeletal muscle growth protein 5	1.35543e+08	4.21631e+06	1.35543e+08
Prostacyclin synthase	1.35117e+08	1.21362e+07	1.35117e+08
HLA class I histocompatibility antigen, B-35 alpha chain;HLA class I histocompatibility antigen, B-78 alpha chain;HLA class I histocompatibility antigen, B-56 alpha chain;HLA class I histocompatibility antigen, B-53 alpha chain;HLA class I histocompatibility antigen, B-52 alpha chain;HLA class I histocompatibility antigen, B-46 alpha chain;HLA class I histocompatibility antigen, B-15 alpha chain;…	134770000	1.25663e+07	134770000
U5 small nuclear ribonucleoprotein 200 kDa helicase	1.28687e+08	1.75944e+06	1.28687e+08
Tropomyosin alpha-4 chain	1.27513e+08	1.73379e+06	1.27513e+08
Prolow-density lipoprotein receptor-related protein 1;Low-density lipoprotein receptor-related protein 1 85 kDa subunit;Low-density lipoprotein receptor-related protein 1 515 kDa subunit;Low-density lipoprotein receptor-related protein 1 intracellular domain	1.25747e+08	3.21772e+06	1.25747e+08
Fructose-bisphosphate aldolase A	1.24927e+08	5.28394e+06	1.24927e+08
60S ribosomal protein L22	124640000	4.28573e+06	124640000
von Willebrand factor A domain-containing protein 1	124220000	6.63165e+06	124220000
40S ribosomal protein S7	1.24163e+08	3.67778e+07	1.24163e+08
Chloride intracellular channel protein 1	1.23393e+08	1.85155e+07	1.23393e+08
Fascin	1.22247e+08	5.36504e+06	1.22247e+08
Guanine nucleotide-binding protein G(I)/G(S)/G(T) subunit beta-1	1.21307e+08	5.55173e+06	1.21307e+08
Histone H1.5	120940000	2.16052e+07	120940000
Collagen alpha-1(XV) chain;Restin;Restin-2;Restin-3;Restin-4	120067000	4.03008e+07	120067000
Transforming growth factor beta-2;Latency-associated peptide	1.19933e+08	1.27361e+07	1.19933e+08
Glucose-6-phosphate 1-dehydrogenase	1.19573e+08	9.50296e+06	1.19573e+08
Thy-1 membrane glycoprotein	119340000	6.77405e+06	119340000
ATP-dependent 6-phosphofructokinase, liver type	1.18977e+08	1.80255e+07	1.18977e+08
Insulin-like growth factor-binding protein 7	118630000	2.03876e+07	118630000
Mitochondrial import receptor subunit TOM40 homolog	1.17717e+08	1.20922e+07	1.17717e+08
Calnexin	1.17613e+08	9.48273e+06	1.17613e+08
ATP-dependent RNA helicase DDX3X;ATP-dependent RNA helicase DDX3Y	117020000	1.07289e+07	117020000
HLA class I histocompatibility antigen, A-2 alpha chain;HLA class I histocompatibility antigen, A-31 alpha chain;HLA class I histocompatibility antigen, A-29 alpha chain	1.15793e+08	8.57719e+06	1.15793e+08
Lactadherin;Lactadherin short form;Medin	1.14179e+08	1.40548e+07	1.14179e+08
ATP-citrate synthase	113610000	9.46952e+06	113610000
Ras-related protein Rab-2A;Ras-related protein Rab-2B	1.12777e+08	1.06513e+07	1.12777e+08
40S ribosomal protein SA	1.11863e+08	4.0587e+06	1.11863e+08
Annexin A6	1.09877e+08	2.8262e+06	1.09877e+08
60S ribosomal protein L9	108408000	1.12368e+07	108408000
Cyclin-dependent kinase 17;Cyclin-dependent-like kinase 5;Cyclin-dependent kinase 9;Cyclin-dependent kinase 12;Cyclin-dependent kinase 16;Cyclin-dependent kinase 18;Putative serine/threonine-protein kinase C05D10.2;Cyclin-dependent kinase 14;Cyclin-dependent kinase 15;Cyclin-dependent kinase D-3;Cyclin-dependent kinase 2;Cyclin-dependent kinase D-2;Cyclin-dependent kinase 1;Cyclin-dependent kinas…	1.06441e+08	9.39115e+06	1.06441e+08
Actin-related protein 2/3 complex subunit 1B	1.05605e+08	7.38574e+06	1.05605e+08
Microsomal glutathione S-transferase 1	1.04286e+08	1.76627e+07	1.04286e+08
Multiple epidermal growth factor-like domains protein 6	1.02054e+08	2.9839e+07	1.02054e+08
EH domain-containing protein 2	100412000	3.18389e+06	100412000
60S ribosomal protein L35a	9.93013e+07	2.48852e+07	9.93013e+07
40S ribosomal protein S27	9.90167e+07	2.06411e+06	9.90167e+07
CD166 antigen	98976000	2.04239e+06	98976000
Protein RER1	98618000	9.1699e+06	98618000
Transmembrane protein 256	98078000	1.40692e+07	98078000
Translocator protein	97782000	1.8894e+06	97782000
Leucine-rich repeat-containing protein 59	97540000	1.42096e+07	97540000
Prohibitin	96570000	8.46597e+06	96570000
Protein ERGIC-53	9.59543e+07	6.41847e+06	9.59543e+07
Basigin	93515000	3.41588e+07	93515000
Four and a half LIM domains protein 1	93227000	9.53213e+06	93227000
Cadherin-13	9.32057e+07	4.01079e+06	9.32057e+07
Tubulin beta-4B chain	92939000	8.57179e+06	92939000
Adenosine 3-phospho 5-phosphosulfate transporter 1	9.23093e+07	1.13836e+07	9.23093e+07
Very-long-chain (3R)-3-hydroxyacyl-CoA dehydratase 3	91335000	2.24896e+06	91335000
Probable ubiquitin carboxyl-terminal hydrolase FAF-X;Probable ubiquitin carboxyl-terminal hydrolase FAF-Y	9.03803e+07	1.24428e+07	9.03803e+07
60S ribosomal protein L19	8.96677e+07	3.86695e+06	8.96677e+07
Sorting and assembly machinery component 50 homolog	8.94967e+07	1.56801e+07	8.94967e+07
DnaJ homolog subfamily C member 13	88930000	9.06161e+06	88930000
Cytoplasmic FMR1-interacting protein 1	8.87753e+07	1.42424e+07	8.87753e+07
WASH complex subunit strumpellin	8.74703e+07	4.81906e+06	8.74703e+07
Golgi-associated plant pathogenesis-related protein 1	86981000	2.64438e+07	86981000
Polymerase I and transcript release factor	8.69213e+07	5.24116e+06	8.69213e+07
Fermitin family homolog 2	8.68613e+07	1.03424e+07	8.68613e+07
ADP-ribosyl cyclase/cyclic ADP-ribose hydrolase 2	8.49553e+07	1.78532e+06	8.49553e+07
Trifunctional enzyme subunit alpha, mitochondrial;Long-chain enoyl-CoA hydratase;Long chain 3-hydroxyacyl-CoA dehydrogenase	84688000	1.34541e+07	84688000
60S ribosomal protein L30	8.46303e+07	9.17397e+06	8.46303e+07
Prohibitin-2	8.35337e+07	2.45203e+06	8.35337e+07
Transmembrane protein 43	8.21377e+07	7.50349e+06	8.21377e+07
Paralemmin-1	8.21033e+07	7.11235e+07	8.21033e+07
Vitamin K epoxide reductase complex subunit 1-like protein 1	8.16883e+07	5.89797e+06	8.16883e+07
Ras-related protein Rab-10	8.16487e+07	8.4069e+06	8.16487e+07
Protein S100-A6	8.10553e+07	1.95247e+07	8.10553e+07
Glycogen phosphorylase, brain form	8.00567e+07	5.18509e+06	8.00567e+07
ADP-ribosylation factor-like protein 1	7.90757e+07	4.38134e+06	7.90757e+07
ATP synthase subunit beta, mitochondrial	78603000	1.8925e+06	78603000
Malectin	7.83833e+07	5.23813e+06	7.83833e+07
Mannose-P-dolichol utilization defect 1 protein	7.83503e+07	6.892e+06	7.83503e+07
Transmembrane emp24 domain-containing protein 10	7.69723e+07	8.97217e+06	7.69723e+07
Cytochrome c1, heme protein, mitochondrial	7.58633e+07	1.24983e+07	7.58633e+07
Guanine nucleotide-binding protein G(I)/G(S)/G(T) subunit beta-2	7.55687e+07	8.4135e+06	7.55687e+07
Beta-2-microglobulin;Beta-2-microglobulin form pI 5.3	75165000	2.71943e+07	75165000
Cytochrome c oxidase subunit 7A2, mitochondrial	7.45467e+07	6.48274e+07	7.45467e+07
Membrane-associated progesterone receptor component 2	7.25473e+07	1.0174e+07	7.25473e+07
Fibulin-1	71823000	4.99741e+06	71823000
Integrin alpha-2	71768000	8.90739e+06	71768000
Fibulin-5	7.16367e+07	6.20497e+07	7.16367e+07
60S ribosomal protein L17	71383000	6.58515e+06	71383000
AP-2 complex subunit mu;AP-2 complex subunit mu-A	70862000	5.44537e+06	70862000
Peroxiredoxin-6	70492000	3.6138e+06	70492000
AP-2 complex subunit beta	7.02973e+07	9.08158e+06	7.02973e+07
Nicotinamide N-methyltransferase	6.99167e+07	8.5331e+06	6.99167e+07
Carbonyl reductase [NADPH] 1	6.98983e+07	7.12524e+06	6.98983e+07
Thioredoxin-dependent peroxide reductase, mitochondrial	6.97503e+07	1.02389e+07	6.97503e+07
Protein disulfide-isomerase A3	6.86393e+07	7.27591e+06	6.86393e+07
Calreticulin	6.62313e+07	2.17472e+06	6.62313e+07
Transforming growth factor beta-1;Latency-associated peptide	6.53227e+07	9.03496e+06	6.53227e+07
UDP-glucose 6-dehydrogenase	6.47743e+07	5.8284e+06	6.47743e+07
Unconventional myosin-Ib	64760000	9.92148e+06	64760000
AP-2 complex subunit alpha-1	64727000	5.70552e+06	64727000
Extended synaptotagmin-1	6.43623e+07	5.83861e+06	6.43623e+07
Four and a half LIM domains protein 2	6.43247e+07	8.17278e+06	6.43247e+07
Chondroitin sulfate proteoglycan 4	62852000	2.10313e+06	62852000
Phosphoglycerate mutase 1	6.27923e+07	5.48879e+07	6.27923e+07
Translocon-associated protein subunit alpha	6.27833e+07	5.9713e+06	6.27833e+07
Importin-5	62419000	2.25038e+06	62419000
Nucleoside diphosphate kinase B;Putative nucleoside diphosphate kinase	6.21097e+07	4.16164e+06	6.21097e+07
Spectrin alpha chain, non-erythrocytic 1	6.19657e+07	579612	6.19657e+07
60S ribosomal protein L26;60S ribosomal protein L26-like 1	6.14133e+07	6.03421e+06	6.14133e+07
ADAMTS-like protein 1	6.10817e+07	2.25992e+07	6.10817e+07
Solute carrier family 2, facilitated glucose transporter member 1	6.08413e+07	840532	6.08413e+07
Sarcoplasmic/endoplasmic reticulum calcium ATPase 2	6.08113e+07	3.90547e+06	6.08113e+07
Septin-2	6.07087e+07	4.83726e+06	6.07087e+07
Nck-associated protein 1	5.99493e+07	6.41158e+06	5.99493e+07
Matrilin-2	59357000	3.89056e+07	59357000
60S ribosomal protein L32	59331000	1.59285e+06	59331000
Heterogeneous nuclear ribonucleoprotein U	5.90167e+07	5.2675e+07	5.90167e+07
Glycine--tRNA ligase	5.90093e+07	5.02284e+06	5.90093e+07
Poly(rC)-binding protein 1	5.85593e+07	6.20461e+06	5.85593e+07
Amiloride-sensitive amine oxidase [copper-containing]	5.85453e+07	8.04867e+06	5.85453e+07
Rho-related GTP-binding protein RhoG	5.79853e+07	3.58508e+06	5.79853e+07
60S ribosomal protein L10;60S ribosomal protein L10-like	5.76097e+07	1.83397e+06	5.76097e+07
14-3-3 protein zeta/delta	5.74703e+07	7.07499e+06	5.74703e+07
Eukaryotic translation initiation factor 5A-1	5.73957e+07	5.0395e+06	5.73957e+07
Mesoderm-specific transcript homolog protein;Mesoderm-specific transcript protein	5.70123e+07	3.5772e+06	5.70123e+07
Transgelin-2	5.69737e+07	2.58048e+06	5.69737e+07
Ras-related protein Ral-A	5.66597e+07	2.8688e+06	5.66597e+07
Rab GDP dissociation inhibitor beta	5.63397e+07	1.19032e+06	5.63397e+07
Lipid phosphate phosphohydrolase 3	54952000	1.12299e+06	54952000
Galectin-3	5.49103e+07	5.5226e+06	5.49103e+07
Transferrin receptor protein 1;Transferrin receptor protein 1, serum form	54827000	2.91654e+06	54827000
CD81 antigen	5.42827e+07	6.21874e+06	5.42827e+07
Prolyl 4-hydroxylase subunit alpha-1	5.41763e+07	6.97855e+06	5.41763e+07
Ubiquitin-like modifier-activating enzyme 1	5.39723e+07	2.62751e+06	5.39723e+07
Monocyte differentiation antigen CD14;Monocyte differentiation antigen CD14, urinary form;Monocyte differentiation antigen CD14, membrane-bound form	5.34567e+07	4.9062e+06	5.34567e+07
Inhibin beta E chain	53376000	648297	53376000
Isoleucine--tRNA ligase, cytoplasmic	5.29953e+07	2.47699e+06	5.29953e+07
Protein disulfide-isomerase A6	51570000	4.24496e+06	51570000
Heat shock 70 kDa protein 1A;Heat shock 70 kDa protein 1B;Heat shock 70 kDa protein 1-like	5.04657e+07	4.82898e+06	5.04657e+07
Exportin-1	5.02467e+07	7.26205e+06	5.02467e+07
Myosin regulatory light chain 12A;Myosin regulatory light chain 12B	4.88877e+07	2.03432e+06	4.88877e+07
Plasminogen activator inhibitor 1	4.84637e+07	7.55011e+06	4.84637e+07
Signal transducer and activator of transcription 1-alpha/beta	4.84163e+07	2.89994e+06	4.84163e+07
60S acidic ribosomal protein P0;60S acidic ribosomal protein P0-like	4.83107e+07	6.55818e+06	4.83107e+07
Peroxisomal multifunctional enzyme type 2;(3R)-hydroxyacyl-CoA dehydrogenase;Enoyl-CoA hydratase 2	4.80177e+07	7.02034e+06	4.80177e+07
Core histone macro-H2A.1	4.78437e+07	2.2765e+06	4.78437e+07
CAD protein;Glutamine-dependent carbamoyl-phosphate synthase;Aspartate carbamoyltransferase;Dihydroorotase	4.74023e+07	1.05512e+07	4.74023e+07
Keratin, type I cytoskeletal 10	4.72933e+07	5.20266e+06	4.72933e+07
E3 ubiquitin-protein ligase RNF213	47049000	1.58171e+06	47049000
Microtubule-associated protein 1B;MAP1B heavy chain;MAP1 light chain LC1	46663000	1.14539e+07	46663000
Protein YIF1A	4.63683e+07	6.10574e+06	4.63683e+07
Calcium/calmodulin-dependent protein kinase type II subunit delta	4.63137e+07	6.72362e+06	4.63137e+07
Alpha-actinin-4	45552000	6.64871e+06	45552000
Laminin subunit alpha-4	45550000	6.058e+06	45550000
Chloride intracellular channel protein 4	4.53903e+07	5.52156e+06	4.53903e+07
Syntaxin-12	4.42833e+07	3.90086e+07	4.42833e+07
Mitochondrial 2-oxoglutarate/malate carrier protein	4.42193e+07	3.83076e+07	4.42193e+07
F-actin-capping protein subunit alpha-1;F-actin-capping protein subunit alpha-2	43470000	2.62874e+06	43470000
Transmembrane emp24 domain-containing protein 7	43092000	996121	43092000
ADP/ATP translocase 1	42711000	3.40708e+06	42711000
Bifunctional glutamate/proline--tRNA ligase;Glutamate--tRNA ligase;Proline--tRNA ligase	4.23413e+07	4.39843e+06	4.23413e+07
Ribonuclease inhibitor	4.22457e+07	7.77051e+06	4.22457e+07
Ras-related protein Rab-14	41954000	6.57228e+06	41954000
Lipid phosphate phosphohydrolase 1	4.18567e+07	7.24979e+07	4.18567e+07
Palladin	4.15437e+07	5.35985e+06	4.15437e+07
Septin-7	4.14313e+07	3.78675e+07	4.14313e+07
Adipocyte enhancer-binding protein 1	4.08987e+07	3.19114e+06	4.08987e+07
Activating signal cointegrator 1 complex subunit 3	4.02093e+07	5.9853e+06	4.02093e+07
Coatomer subunit beta	4.01527e+07	1.813e+06	4.01527e+07
High mobility group protein HMG-I/HMG-Y	3.97263e+07	1.10174e+06	3.97263e+07
Peroxiredoxin-4	3.96173e+07	1.77929e+06	3.96173e+07
GTP-binding protein SAR1a	39542000	3.96192e+07	39542000
Collagen alpha-1(XIV) chain	3.94767e+07	6.83756e+07	3.94767e+07
Nucleosome assembly protein 1-like 1	3.93183e+07	2.43549e+06	3.93183e+07
Triosephosphate isomerase	3.92507e+07	3.16008e+06	3.92507e+07
Importin subunit beta-1;Importin subunit beta	3.90773e+07	3.6171e+06	3.90773e+07
4F2 cell-surface antigen heavy chain	3.89497e+07	4.8249e+06	3.89497e+07
Neprilysin	3.83687e+07	1.6962e+06	3.83687e+07
Heterogeneous nuclear ribonucleoprotein M	3.82133e+07	3.34818e+07	3.82133e+07
Heterogeneous nuclear ribonucleoprotein K	3.75337e+07	1.7337e+06	3.75337e+07
Serine/threonine-protein phosphatase PP1-beta catalytic subunit;Serine/threonine-protein phosphatase PP1-gamma catalytic subunit;Serine/threonine-protein phosphatase PP1-alpha catalytic subunit	3.72087e+07	6.68635e+06	3.72087e+07
Elongation factor Tu, mitochondrial	36754000	4.73086e+06	36754000
ER lumen protein-retaining receptor 1	3.65437e+07	3.16568e+07	3.65437e+07
Actin-related protein 2/3 complex subunit 3	3.64803e+07	3.17435e+07	3.64803e+07
Succinate dehydrogenase [ubiquinone] flavoprotein subunit, mitochondrial	3.60523e+07	5.12411e+06	3.60523e+07
Caveolin-2	3.53417e+07	1.99798e+06	3.53417e+07
Gremlin-1	35180000	251722	35180000
Growth/differentiation factor 15	35043000	2.22299e+06	35043000
Mannosyl-oligosaccharide glucosidase	3.43577e+07	2.64276e+06	3.43577e+07
Armadillo repeat-containing X-linked protein 3	34045000	1.60358e+06	34045000
Meteorin-like protein	3.40013e+07	3.00742e+06	3.40013e+07
Transmembrane protein 109	3.37967e+07	5.85375e+07	3.37967e+07
Glutamine--fructose-6-phosphate aminotransferase [isomerizing] 1;Glutamine--fructose-6-phosphate aminotransferase [isomerizing] 2	33786000	3.02888e+06	33786000
Phosphoserine aminotransferase	33734000	2.994e+07	33734000
HLA class I histocompatibility antigen, B-38 alpha chain;HLA class I histocompatibility antigen, B-67 alpha chain;HLA class I histocompatibility antigen, B-39 alpha chain	3.31547e+07	2.87163e+07	3.31547e+07
Unconventional myosin-Id	3.19183e+07	4.18107e+06	3.19183e+07
Polypyrimidine tract-binding protein 1	31216000	527558	31216000
40S ribosomal protein S4, Y isoform 2;40S ribosomal protein S4, Y isoform 1	30779000	1.44951e+06	30779000
Derlin-2	3.06467e+07	2.48116e+06	3.06467e+07
Calpain-1 catalytic subunit	2.97773e+07	8.90579e+06	2.97773e+07
Matrin-3	2.88497e+07	1.02881e+06	2.88497e+07
Translocation protein SEC62	2.87927e+07	1.96073e+06	2.87927e+07
Importin-7	28745000	2.50536e+07	28745000
Peptidyl-prolyl cis-trans isomerase FKBP11	2.87413e+07	2.59872e+07	2.87413e+07
Serine protease HTRA3	2.85047e+07	5.26638e+06	2.85047e+07
T-complex protein 1 subunit alpha	2.84663e+07	2.01517e+06	2.84663e+07
T-complex protein 1 subunit delta	2.80667e+07	2.69101e+06	2.80667e+07
Carnitine O-palmitoyltransferase 1, liver isoform	2.75117e+07	1.81428e+06	2.75117e+07
Exportin-T	2.73613e+07	2.37125e+07	2.73613e+07
Cysteine and glycine-rich protein 1	26367000	2.28655e+07	26367000
Reversion-inducing cysteine-rich protein with Kazal motifs	2.62227e+07	1.59658e+06	2.62227e+07
Endothelial lipase	2.59687e+07	2.25798e+07	2.59687e+07
Coactosin-like protein	2.57667e+07	2.58719e+06	2.57667e+07
Niemann-Pick C1 protein	2.51193e+07	5.25971e+06	2.51193e+07
Angiopoietin-related protein 4	2.49197e+07	5.47751e+06	2.49197e+07
T-complex protein 1 subunit eta	2.44247e+07	2.58681e+06	2.44247e+07
Probable ATP-dependent RNA helicase DDX5;Probable ATP-dependent RNA helicase DDX17	2.37803e+07	2.0609e+07	2.37803e+07
Phosphatidylinositol 4-kinase alpha	2.36573e+07	2.53763e+06	2.36573e+07
Target of Nesh-SH3	2.36007e+07	2.06511e+07	2.36007e+07
Protein transport protein Sec31A	2.35317e+07	2.61368e+06	2.35317e+07
Programmed cell death 6-interacting protein	2.32647e+07	2.01746e+07	2.32647e+07
Tsukushin	2.31687e+07	2.08394e+06	2.31687e+07
Acetyl-CoA carboxylase 1;Biotin carboxylase;Acetyl-CoA carboxylase 2;Biotin carboxylase	2.20983e+07	1.91543e+07	2.20983e+07
Thioredoxin-related transmembrane protein 2	2.20403e+07	1.90906e+07	2.20403e+07
Protein transport protein Sec24A	2.16603e+07	481354	2.16603e+07
T-complex protein 1 subunit zeta	2.06623e+07	1.79761e+07	2.06623e+07
ATP-dependent RNA helicase A	2.04263e+07	3.53794e+07	2.04263e+07
Integrin beta-5	20416000	1.77654e+07	20416000
2,3-cyclic-nucleotide 3-phosphodiesterase	19954000	1.74195e+07	19954000
Transmembrane 9 superfamily member 2	1.99233e+07	3.45082e+07	1.99233e+07
ER membrane protein complex subunit 1	1.96293e+07	1.72145e+07	1.96293e+07
ATP-dependent RNA helicase DDX39A;Spliceosome RNA helicase Ddx39b;Spliceosome RNA helicase DDX39B	1.95517e+07	1.69799e+07	1.95517e+07
Sushi repeat-containing protein SRPX	19042000	1.76242e+07	19042000
Protein-lysine 6-oxidase	1.85203e+07	1.6814e+07	1.85203e+07
CCR4-NOT transcription complex subunit 1	1.83293e+07	2.71228e+06	1.83293e+07
T-complex protein 1 subunit gamma	1.80907e+07	1.56726e+07	1.80907e+07
Poly(rC)-binding protein 2	18073000	1.56544e+07	18073000
Spermidine synthase	1.80267e+07	1.56123e+07	1.80267e+07
Tubulin beta-4A chain	1.80073e+07	1.55983e+07	1.80073e+07
Syntenin-1	17837000	1.56398e+07	17837000
Cytochrome c oxidase subunit 4 isoform 1, mitochondrial	1.76603e+07	1.76053e+07	1.76603e+07
Nuclear pore complex protein Nup160	17284000	1.50874e+07	17284000
Rho GDP-dissociation inhibitor 1	1.71953e+07	2.97832e+07	1.71953e+07
Sodium/potassium-transporting ATPase subunit beta-1	1.69737e+07	1.46997e+07	1.69737e+07
WASH complex subunit 7	1.67947e+07	1.51749e+07	1.67947e+07
40S ribosomal protein S14	1.59057e+07	2.75494e+07	1.59057e+07
Vacuolar protein sorting-associated protein 35	1.52183e+07	1.31862e+07	1.52183e+07
Heterogeneous nuclear ribonucleoproteins A2/B1	1.47743e+07	2.55899e+07	1.47743e+07
Prenylcysteine oxidase 1	1.42583e+07	2.46962e+07	1.42583e+07
40S ribosomal protein S3a	1.39497e+07	2.41615e+07	1.39497e+07
Laminin subunit beta-2	1.38903e+07	1.2051e+07	1.38903e+07
Staphylococcal nuclease domain-containing protein 1	1.38393e+07	2.39704e+07	1.38393e+07
Phosphatidylinositol glycan anchor biosynthesis class U protein	13776000	2.38607e+07	13776000
Transmembrane protein 165	13485000	2.33567e+07	13485000
Serine incorporator 1	1.34713e+07	2.3333e+07	1.34713e+07
5-nucleotidase domain-containing protein 2	13202000	1.15506e+07	13202000
Myosin-6	1.29233e+07	2.23839e+07	1.29233e+07
Adenine phosphoribosyltransferase	1.28477e+07	2.22528e+07	1.28477e+07
Transmembrane 9 superfamily member 4	1.27407e+07	1.14757e+07	1.27407e+07
Keratin, type II cytoskeletal 8	12705100	7.74492e+06	12705100
Sushi, nidogen and EGF-like domain-containing protein 1	1.24703e+07	2.15993e+07	1.24703e+07
Endoglin	1.24293e+07	2.15282e+07	1.24293e+07
Puromycin-sensitive aminopeptidase	1.23647e+07	2.14162e+07	1.23647e+07
Ras-related protein Rab-5C	1.19877e+07	2.07632e+07	1.19877e+07
Aldo-keto reductase family 1 member C1;Aldo-keto reductase family 1 member C2;Aldo-keto reductase family 1 member C3;Aldo-keto reductase family 1 member C4	1.15857e+07	2.0067e+07	1.15857e+07
Malate dehydrogenase, mitochondrial	1.11937e+07	1.9388e+07	1.11937e+07
Membrane-associated progesterone receptor component 1	1.09693e+07	1.89994e+07	1.09693e+07
Flotillin-2	1.08543e+07	1.88003e+07	1.08543e+07
Dihydropyrimidinase-related protein 3	1.06873e+07	1.8511e+07	1.06873e+07
ADP-ribosylation factor-like protein 8B;ADP-ribosylation factor-like protein 8A	10573000	1.8313e+07	10573000
NAD(P) transhydrogenase, mitochondrial	1.05513e+07	1.82754e+07	1.05513e+07
Peroxisomal membrane protein 11B	1.04767e+07	1.81461e+07	1.04767e+07
60S ribosomal protein L36a-like;60S ribosomal protein L36a	1.04387e+07	1.80803e+07	1.04387e+07
Collagen alpha-2(V) chain	1.00623e+07	1.74285e+07	1.00623e+07
Transportin-3	9.90467e+06	8.6427e+06	9.90467e+06
Alpha-centractin	9.29133e+06	8.06497e+06	9.29133e+06
Tenascin-X	9.27367e+06	8.33388e+06	9.27367e+06
Atlastin-3	8.91733e+06	1.54453e+07	8.91733e+06
Plasma membrane calcium-transporting ATPase 4;Plasma membrane calcium-transporting ATPase 1;Plasma membrane calcium-transporting ATPase 3	8898000	1.54118e+07	8898000
Tissue-type plasminogen activator;Tissue-type plasminogen activator chain A;Tissue-type plasminogen activator chain B	8.44267e+06	1.46231e+07	8.44267e+06
Procollagen C-endopeptidase enhancer 1	8.43133e+06	7.32579e+06	8.43133e+06
Sacsin	8.29933e+06	1.43749e+07	8.29933e+06
Coatomer subunit delta	8281000	1.43431e+07	8281000
Multifunctional protein ADE2;Phosphoribosylaminoimidazole-succinocarboxamide synthase;Phosphoribosylaminoimidazole carboxylase	8.14167e+06	1.41018e+07	8.14167e+06
Transmembrane and coiled-coil domain-containing protein 1;Transmembrane and coiled-coil domains protein 1	7720000	1.33714e+07	7720000
Band 4.1-like protein 2	7.68567e+06	1.3312e+07	7.68567e+06
Eukaryotic translation initiation factor 3 subunit L	7.42733e+06	1.28645e+07	7.42733e+06
26S proteasome non-ATPase regulatory subunit 3	7.17133e+06	1.24211e+07	7.17133e+06
Gamma-adducin	6.74967e+06	1.16908e+07	6.74967e+06
Importin-9	6.63733e+06	1.14962e+07	6.63733e+06
E3 ubiquitin-protein ligase HUWE1	6.28033e+06	1.08779e+07	6.28033e+06
Endoplasmic reticulum-Golgi intermediate compartment protein 1	6.24767e+06	1.08213e+07	6.24767e+06
Interleukin enhancer-binding factor 2	5.87267e+06	1.01718e+07	5.87267e+06
Ectopic P granules protein 5 homolog	5789000	1.00268e+07	5789000
NADH dehydrogenase [ubiquinone] 1 beta subcomplex subunit 10	5701000	9.87442e+06	5701000
Tetratricopeptide repeat protein 37	5.40333e+06	9.35885e+06	5.40333e+06
High mobility group protein HMGI-C	4.78133e+06	8.28151e+06	4.78133e+06
Transitional endoplasmic reticulum ATPase	4777000	8.27401e+06	4777000
Ubiquitin carboxyl-terminal hydrolase isozyme L1	4.16733e+06	7.21803e+06	4.16733e+06
Stomatin-like protein 2, mitochondrial	3.63733e+06	6.30005e+06	3.63733e+06
Epidermal growth factor-like protein 7	3.04487e+06	5.27386e+06	3.04487e+06
Acetolactate synthase-like protein	0	0	0
Sodium-coupled neutral amino acid transporter 2	0	0	0
Heterogeneous nuclear ribonucleoprotein A1-like 2;Heterogeneous nuclear ribonucleoprotein A1;Heterogeneous nuclear ribonucleoprotein A1, N-terminally processed	0	0	0
Integral membrane protein 2B;BRI2, membrane form;BRI2 intracellular domain;BRI2C, soluble form;Bri23 peptide	0	0	0
RNA-binding motif protein, X chromosome;RNA-binding motif protein, X chromosome, N-terminally processed;RNA binding motif protein, X-linked-like-1	0	0	0
AP-3 complex subunit beta-1	0	0	0
Heat shock protein beta-6	0	0	0
AP-3 complex subunit delta-1	0	0	0
Tripeptidyl-peptidase 1	0	0	0
Neuropilin-1	0	0	0
Calpain-5	0	0	0
Multidrug resistance-associated protein 1	0	0	0
Procollagen-lysine,2-oxoglutarate 5-dioxygenase 3	0	0	0
Sushi repeat-containing protein SRPX2	0	0	0
H/ACA ribonucleoprotein complex subunit 4	0	0	0
Citrate synthase, mitochondrial	0	0	0
Splicing factor 3B subunit 1	0	0	0
Flotillin-1	0	0	0
ATP synthase subunit g, mitochondrial	0	0	0
Ribosomal L1 domain-containing protein 1	0	0	0
Erlin-2	0	0	0
Endonuclease domain-containing 1 protein	0	0	0
GDH/6PGL endoplasmic bifunctional protein;Glucose 1-dehydrogenase;6-phosphogluconolactonase	0	0	0
Phosphatidate cytidylyltransferase 2	0	0	0
Alcohol dehydrogenase 1B;Alcohol dehydrogenase 1A	0	0	0
Glutamate dehydrogenase 1, mitochondrial	0	0	0
GTPase HRas;GTPase HRas, N-terminally processed;GTPase KRas;GTPase KRas, N-terminally processed;GTPase NRas	0	0	0
Intercellular adhesion molecule 1	0	0	0
Epoxide hydrolase 1	0	0	0
Histone H1.0;Histone H1.0, N-terminally processed	0	0	0
Decorin	0	0	0
Beta-hexosaminidase subunit beta;Beta-hexosaminidase subunit beta chain B;Beta-hexosaminidase subunit beta chain A	0	0	0
Cathepsin B;Cathepsin B light chain;Cathepsin B heavy chain	0	0	0
Cytochrome b-c1 complex subunit 6, mitochondrial	0	0	0
Glutathione S-transferase P	0	0	0
High mobility group protein B1;Putative high mobility group protein B1-like 1	0	0	0
POTE ankyrin domain family member J	0	0	0
Lysosomal protective protein;Lysosomal protective protein 32 kDa chain;Lysosomal protective protein 20 kDa chain	0	0	0
Ras-related protein Ral-B	0	0	0
Polyadenylate-binding protein 1;Polyadenylate-binding protein 4	0	0	0
Collagen alpha-1(XI) chain	0	0	0
X-ray repair cross-complementing protein 6	0	0	0
Small nuclear ribonucleoprotein-associated protein N;Small nuclear ribonucleoprotein-associated proteins B and B	0	0	0
Heterogeneous nuclear ribonucleoprotein L	0	0	0
Beta-galactosidase	0	0	0
Calpain-2 catalytic subunit	0	0	0
Vinculin	0	0	0
Nucleolin	0	0	0
Hexokinase-1	0	0	0
Ras-related protein Rab-3B	0	0	0
Cytochrome c oxidase subunit 5A, mitochondrial	0	0	0
Lamin-B1	0	0	0
Cytoplasmic aconitate hydratase	0	0	0
Succinate dehydrogenase [ubiquinone] iron-sulfur subunit, mitochondrial	0	0	0
Catechol O-methyltransferase	0	0	0
rRNA 2-O-methyltransferase fibrillarin;rRNA/tRNA 2-O-methyltransferase fibrillarin-like protein 1	0	0	0
40S ribosomal protein S12	0	0	0
Proteasome subunit alpha type-3	0	0	0
Collagen alpha-3(V) chain	0	0	0
Valine--tRNA ligase	0	0	0
14-3-3 protein theta	0	0	0
Transketolase	0	0	0
Bifunctional purine biosynthesis protein PURH;Phosphoribosylaminoimidazolecarboxamide formyltransferase;IMP cyclohydrolase	0	0	0
Heterogeneous nuclear ribonucleoprotein H;Heterogeneous nuclear ribonucleoprotein H, N-terminally processed;Heterogeneous nuclear ribonucleoprotein H2	0	0	0
Radixin	0	0	0
Thrombospondin-4;Cartilage oligomeric matrix protein	0	0	0
Sterol O-acyltransferase 1	0	0	0
Stress-70 protein, mitochondrial	0	0	0
Signal transducer and activator of transcription 3	0	0	0
Serine/threonine-protein kinase mTOR	0	0	0
Leucine-rich PPR motif-containing protein, mitochondrial	0	0	0
Cathepsin K	0	0	0
Glycerol-3-phosphate dehydrogenase, mitochondrial	0	0	0
Nestin	0	0	0
Isocitrate dehydrogenase [NADP], mitochondrial	0	0	0
Proteasome subunit beta type-3	0	0	0
B-cell receptor-associated protein 31	0	0	0
Signal transducer and activator of transcription 2	0	0	0
Arginine--tRNA ligase, cytoplasmic	0	0	0
Trifunctional enzyme subunit beta, mitochondrial;3-ketoacyl-CoA thiolase	0	0	0
Eukaryotic translation initiation factor 3 subunit E;Eukaryotic translation initiation factor 3 subunit E-B	0	0	0
Actin-related protein 3	0	0	0
Actin-related protein 2-B;Actin-related protein 2	0	0	0
Ras-related protein Rap-2b	0	0	0
Small nuclear ribonucleoprotein Sm D2	0	0	0
60S ribosomal protein L23a	0	0	0
40S ribosomal protein S25	0	0	0
Vesicle-associated membrane protein 3;Vesicle-associated membrane protein 2	0	0	0
60S ribosomal protein L38	0	0	0
Polycystin-1	0	0	0
Vigilin	0	0	0
Eukaryotic translation initiation factor 4 gamma 1	0	0	0
Rho GTPase-activating protein 1	0	0	0
Aspartyl/asparaginyl beta-hydroxylase	0	0	0
Syntaxin-4	0	0	0
Inactive tyrosine-protein kinase 7	0	0	0
Serine-protein kinase ATM	0	0	0
Disintegrin and metalloproteinase domain-containing protein 9	0	0	0
V-type proton ATPase 116 kDa subunit a isoform 3	0	0	0
Eukaryotic translation initiation factor 3 subunit A	0	0	0
Major facilitator superfamily domain-containing protein 10	0	0	0
Transmembrane glycoprotein NMB	0	0	0
Nuclear mitotic apparatus protein 1	0	0	0
Signal peptidase complex subunit 2	0	0	0
26S proteasome non-ATPase regulatory subunit 6	0	0	0
Ras-related protein Rab-35	0	0	0
Delta(24)-sterol reductase	0	0	0
Ras suppressor protein 1	0	0	0
Methylsterol monooxygenase 1	0	0	0
Heterogeneous nuclear ribonucleoprotein U-like protein 2	0	0	0
Cytochrome b reductase 1	0	0	0
Nucleoporin NUP188 homolog	0	0	0
E3 ubiquitin-protein ligase UBR4	0	0	0
ATPase family AAA domain-containing protein 3B;ATPase family AAA domain-containing protein 3A;ATPase family AAA domain-containing protein 3C	0	0	0
Focadhesin	0	0	0
CD276 antigen	0	0	0
DBH-like monooxygenase protein 1	0	0	0
Transmembrane protein 205	0	0	0
BTB/POZ domain-containing protein KCTD12	0	0	0
CD109 antigen	0	0	0
Nesprin-3	0	0	0
Protein MON2 homolog	0	0	0
DnaJ homolog subfamily B member 7	0	0	0
Phospholipase D3	0	0	0
Prolyl 3-hydroxylase 3	0	0	0
PQ-loop repeat-containing protein 3	0	0	0
LRRN4 C-terminal-like protein	0	0	0
Maestro heat-like repeat-containing protein family member 1	0	0	0
Metalloreductase STEAP2	0	0	0
Minor histocompatibility antigen H13	0	0	0
Leucine-rich repeat-containing protein 15	0	0	0
Zinc transporter SLC39A7	0	0	0
Nuclear pore complex protein Nup205	0	0	0
Lysophosphatidic acid receptor 1	0	0	0
Ras-related protein Rab-8B	0	0	0
Transportin-1	0	0	0
Collagen alpha-1(XXI) chain	0	0	0
Niban-like protein 1	0	0	0
Synaptic vesicle membrane protein VAT-1 homolog	0	0	0
Sigma non-opioid intracellular receptor 1	0	0	0
Protein arginine N-methyltransferase 1	0	0	0
Coronin-1B	0	0	0
Lipase maturation factor 2	0	0	0
Transmembrane emp24 domain-containing protein 9	0	0	0
Ras-related protein Rab-34	0	0	0
Calcium homeostasis modulator protein 2	0	0	0
Endosialin	0	0	0
PDZ and LIM domain protein 7	0	0	0
Septin-11	0	0	0
DnaJ homolog subfamily C member 11	0	0	0
Anoctamin-10	0	0	0
Leucine--tRNA ligase, cytoplasmic	0	0	0
C-type mannose receptor 2	0	0	0
Guanine nucleotide-binding protein G(I)/G(S)/G(O) subunit gamma-12	0	0	0
SUN domain-containing protein 2	0	0	0
Septin-9	0	0	0
Coronin-1C	0	0	0
Endothelial protein C receptor	0	0	0
FERM, RhoGEF and pleckstrin domain-containing protein 1	0	0	0
Transcription factor HES-2	0	0	0
Signal recognition particle receptor subunit beta	0	0	0
Glypican-6;Secreted glypican-6	0	0	0
Neuroplastin	0	0	0
Sulfide:quinone oxidoreductase, mitochondrial	0	0	0

## Sheet: LFQ for hDF
Protein names	LFQ intensity 3_1	LFQ intensity 3_2	LFQ intensity 3_3	Average for LFQ for hDF	STDEV for LFQ for hDF
Acetolactate synthase-like protein	0	10776000	13053000	7943000	6.97242e+06
Sodium-coupled neutral amino acid transporter 2	26800000	32229000	28329000	2.91193e+07	2.79946e+06
Heterogeneous nuclear ribonucleoprotein A1-like 2;Heterogeneous nuclear ribonucleoprotein A1;Heterogeneous nuclear ribonucleoprotein A1, N-terminally processed	37775000	44226000	38554000	40185000	3.52122e+06
ATP synthase subunit alpha, mitochondrial	477690000	498460000	463160000	479770000	1.77417e+07
Integral membrane protein 2B;BRI2, membrane form;BRI2 intracellular domain;BRI2C, soluble form;Bri23 peptide	0	0	3436100	1.14537e+06	1.98383e+06
Tubulin alpha-1A chain;Tubulin alpha-3E chain	4256800000	4250000000	4487000000	4.33127e+09	1.34912e+08
Probable ATP-dependent RNA helicase DDX5;Probable ATP-dependent RNA helicase DDX17	40780000	41710000	43291000	41927000	1.26949e+06
Phosphoglycerate kinase 1	169980000	172520000	194840000	1.79113e+08	1.36788e+07
RNA-binding motif protein, X chromosome;RNA-binding motif protein, X chromosome, N-terminally processed;RNA binding motif protein, X-linked-like-1	21925000	16078000	16235000	1.80793e+07	3.33137e+06
Eukaryotic translation initiation factor 3 subunit L	30165000	22133000	22786000	25028000	4.46074e+06
Eukaryotic initiation factor 4A-I;Eukaryotic initiation factor 4A-II;Eukaryotic initiation factor 4A-II, N-terminally processed	222630000	221860000	198350000	214280000	1.38012e+07
L-lactate dehydrogenase B chain	242600000	256220000	232160000	243660000	1.2065e+07
CCR4-NOT transcription complex subunit 1	14653000	13853000	12683000	1.37297e+07	990774
Histone H2A type 1-C;Histone H2A.J;Histone H2A type 1-J;Histone H2A type 1-H;Histone H2A type 1-K;Histone H2A type 3;Histone H2A type 1;Histone H2A type 1-B/E;Histone H2A type 1-D;Histone H2A type 1-F;Histone H2A type 2-C;Histone H2A type 2-A	2989800000	2813100000	2779500000	2860800000	1.12973e+08
Keratin, type II cytoskeletal 8	1944700	3870600	2277700	2.69767e+06	1.02935e+06
Keratin, type I cytoskeletal 10	0	0	0	0	0
Serine protease HTRA1;Serine protease HTRA1B;Serine protease HTRA1A	153970000	156000000	171960000	1.60643e+08	9.85294e+06
ATP-dependent RNA helicase DDX39A;Spliceosome RNA helicase Ddx39b;Spliceosome RNA helicase DDX39B	44497000	58270000	59708000	5.41583e+07	8.3978e+06
Unconventional myosin-Ic	894790000	888090000	912140000	898340000	1.24118e+07
AP-3 complex subunit beta-1	18719000	0	0	6.23967e+06	1.08074e+07
Membrane-associated progesterone receptor component 1	110680000	109280000	107070000	109010000	1.82008e+06
Chloride intracellular channel protein 1	158850000	139260000	158080000	1.52063e+08	1.10947e+07
Matrilin-2	15095000	16257000	15309000	1.55537e+07	618431
Importin-5	98290000	86548000	81643000	88827000	8.5543e+06
Procollagen-lysine,2-oxoglutarate 5-dioxygenase 2	0	0	0	0	0
Syntenin-1	194970000	213370000	193620000	2.00653e+08	1.10336e+07
ATP-dependent RNA helicase DDX3X;ATP-dependent RNA helicase DDX3Y	96005000	105380000	100110000	1.00498e+08	4.69955e+06
Lipid phosphate phosphohydrolase 1	331290000	306840000	307410000	315180000	1.39546e+07
Lipid phosphate phosphohydrolase 3	1327800000	1750000000	1389900000	1.48923e+09	2.27955e+08
Heat shock protein beta-6	33178000	31900000	34343000	3.31403e+07	1.22194e+06
AP-3 complex subunit delta-1	0	0	24855000	8285000	1.435e+07
Tripeptidyl-peptidase 1	0	0	27078000	9026000	1.56335e+07
Neuropilin-1	0	0	14366000	4.78867e+06	8.29421e+06
Microsomal glutathione S-transferase 3	1332100000	1358900000	1423800000	1371600000	4.71507e+07
Myosin regulatory light chain 12A;Myosin regulatory light chain 12B	36802000	36482000	23634000	32306000	7.51188e+06
Exportin-1	76678000	70106000	64712000	7.04987e+07	5.99266e+06
Niemann-Pick C1 protein	267050000	262560000	260620000	263410000	3.2982e+06
Actin-related protein 2/3 complex subunit 1B	151550000	157290000	149410000	152750000	4.07475e+06
Actin-related protein 2/3 complex subunit 3	46267000	54805000	51035000	5.07023e+07	4.27871e+06
Membrane-associated progesterone receptor component 2	63935000	62441000	80001000	6.87923e+07	9.73569e+06
Laminin subunit alpha-5	0	0	0	0	0
Protein RER1	110230000	110770000	112910000	1.11303e+08	1.41737e+06
Surfeit locus protein 4	601610000	619110000	606940000	609220000	8.97002e+06
Syntaxin-7	50346000	50221000	49686000	5.00843e+07	350583
Monocarboxylate transporter 4	252650000	243200000	192750000	2.29533e+08	3.22038e+07
Calpain-5	0	32439000	29069000	2.05027e+07	1.78356e+07
Prohibitin-2	151820000	155350000	152400000	153190000	1.89296e+06
Multidrug resistance-associated protein 1	0	13515000	12751000	8.75533e+06	7.59196e+06
Cytochrome b5 type B	203080000	177140000	173510000	1.84577e+08	1.61268e+07
26S proteasome non-ATPase regulatory subunit 3	24661000	27404000	28192000	2.67523e+07	1.85351e+06
Band 4.1-like protein 2	27903000	0	20776000	1.62263e+07	1.44972e+07
Exportin-T	47383000	45438000	54390000	4.90703e+07	4.70849e+06
Alpha-actinin-4	72977000	79004000	69069000	7.36833e+07	5.00502e+06
Unconventional myosin-Ib	31564000	36299000	35061000	34308000	2.45567e+06
EGF-like repeat and discoidin I-like domain-containing protein 3	0	0	0	0	0
Dolichyl-diphosphooligosaccharide--protein glycosyltransferase 48 kDa subunit	350410000	376410000	354600000	3.60473e+08	1.39597e+07
Gremlin-1	46906000	50690000	68832000	55476000	1.17204e+07
Procollagen-lysine,2-oxoglutarate 5-dioxygenase 3	0	0	0	0	0
Sushi repeat-containing protein SRPX2	0	0	0	0	0
UDP-glucose 6-dehydrogenase	71208000	73177000	67654000	7.06797e+07	2.79915e+06
Histone H2B type 1-C/E/G;Histone H2B type 2-B;Histone H2B type 1-M;Histone H2B type 1-N;Histone H2B type 1-H;Histone H2B type 1-P;Histone H2B type 1-K;Histone H2B type 1-B;Histone H2B type 2-F;Histone H2B type 1-C/E/F/G/I;Histone H2B type 1-D;Histone H2B type F-S;Histone H2B type 1-F/J/L;Histone H2B type 1-L;Histone H2B 3;Histone H2B type 1-A	3389900000	3313300000	3414700000	3.37263e+09	5.28592e+07
H/ACA ribonucleoprotein complex subunit 4	0	0	16476000	5492000	9.51242e+06
WD repeat-containing protein 1	118770000	110190000	114320000	1.14427e+08	4.29099e+06
Multiple epidermal growth factor-like domains protein 6	26482000	0	0	8.82733e+06	1.52894e+07
DnaJ homolog subfamily C member 13	193290000	214010000	198300000	2.01867e+08	1.08107e+07
Mannose-P-dolichol utilization defect 1 protein	134370000	135400000	143740000	1.37837e+08	5.13831e+06
Core histone macro-H2A.1	0	77111000	78153000	5.17547e+07	4.48239e+07
Filamin-B	83392000	65463000	55212000	6.80223e+07	1.42633e+07
Citrate synthase, mitochondrial	0	0	0	0	0
Barrier-to-autointegration factor;Barrier-to-autointegration factor, N-terminally processed	308810000	402360000	549700000	420290000	1.21442e+08
Splicing factor 3B subunit 1	0	13412000	0	4.47067e+06	7.74342e+06
U5 small nuclear ribonucleoprotein 200 kDa helicase	108320000	109590000	113870000	1.10593e+08	2.90786e+06
Paralemmin-1	0	0	0	0	0
PRA1 family protein 3	168610000	224600000	195060000	196090000	2.80092e+07
Flotillin-1	94377000	108690000	104270000	1.02446e+08	7.32882e+06
ATP synthase subunit g, mitochondrial	0	26755000	0	8.91833e+06	1.5447e+07
Ribosomal L1 domain-containing protein 1	0	14996000	17780000	1.09253e+07	9.56346e+06
Unconventional myosin-Id	11876000	11125000	12665000	1.18887e+07	770078
Erlin-2	82752000	74092000	71505000	7.61163e+07	5.89043e+06
Endonuclease domain-containing 1 protein	0	0	18831000	6277000	1.08721e+07
Protein transport protein Sec31A	12729000	13857000	17836000	1.48073e+07	2.68286e+06
Protein YIF1A	31664000	26819000	31563000	3.00153e+07	2.76857e+06
Serine protease 23	21278000	12508000	16358000	1.67147e+07	4.39587e+06
Importin-7	44134000	38565000	44143000	4.22807e+07	3.21786e+06
GDH/6PGL endoplasmic bifunctional protein;Glucose 1-dehydrogenase;6-phosphogluconolactonase	0	0	17276000	5.75867e+06	9.9743e+06
Protein transport protein Sec24A	25129000	22138000	21490000	22919000	1.94115e+06
Phosphatidate cytidylyltransferase 2	0	0	18666000	6222000	1.07768e+07
AP-2 complex subunit alpha-1	77038000	79783000	68966000	7.52623e+07	5.62287e+06
Reversion-inducing cysteine-rich protein with Kazal motifs	441380000	405860000	338360000	395200000	5.23307e+07
NADH dehydrogenase [ubiquinone] 1 beta subcomplex subunit 10	74042000	31392000	30148000	45194000	2.49908e+07
Mitochondrial import receptor subunit TOM40 homolog	301130000	312060000	308980000	307390000	5.63581e+06
Peroxisomal membrane protein 11B	17952000	0	0	5984000	1.03646e+07
Alcohol dehydrogenase 1B;Alcohol dehydrogenase 1A	173110000	166590000	163130000	167610000	5.06758e+06
L-lactate dehydrogenase A chain	2034300000	2039500000	1979600000	2017800000	3.31842e+07
Glutamate dehydrogenase 1, mitochondrial	21328000	22284000	20430000	2.13473e+07	927151
NADH-cytochrome b5 reductase 3;NADH-cytochrome b5 reductase 3 membrane-bound form;NADH-cytochrome b5 reductase 3 soluble form	2472700000	2453400000	2400700000	2.44227e+09	3.72688e+07
Tissue-type plasminogen activator;Tissue-type plasminogen activator chain A;Tissue-type plasminogen activator chain B	0	0	0	0	0
ATP synthase subunit beta, mitochondrial	93787000	96805000	94253000	9.49483e+07	1.62471e+06
GTPase HRas;GTPase HRas, N-terminally processed;GTPase KRas;GTPase KRas, N-terminally processed;GTPase NRas	0	0	43905000	14635000	2.53486e+07
Transforming growth factor beta-1;Latency-associated peptide	0	0	0	0	0
HLA class I histocompatibility antigen, A-2 alpha chain;HLA class I histocompatibility antigen, A-31 alpha chain;HLA class I histocompatibility antigen, A-29 alpha chain	181050000	174700000	197630000	184460000	1.18392e+07
Collagen alpha-1(I) chain	5336800000	5416900000	5574600000	5.44277e+09	1.20992e+08
Collagen alpha-1(III) chain	518050000	478860000	496230000	4.97713e+08	1.96371e+07
Collagen alpha-1(IV) chain;Arresten	14797000	4622500	0	6.47317e+06	7.57011e+06
Prelamin-A/C;Lamin-A/C	1901800000	1869600000	1860100000	1.87717e+09	2.18555e+07
Fibronectin;Anastellin;Ugl-Y1;Ugl-Y2;Ugl-Y3	266600000000	256740000000	261630000000	2.61657e+11	4.93005e+09
Transferrin receptor protein 1;Transferrin receptor protein 1, serum form	39987000	45952000	42360000	4.27663e+07	3.00319e+06
Fructose-bisphosphate aldolase A	94840000	105070000	104080000	101330000	5.64226e+06
Annexin A1	201220000	209570000	198250000	2.03013e+08	5.86921e+06
Thy-1 membrane glycoprotein	4824500000	4944200000	4964200000	4.91097e+09	7.55471e+07
Tubulin beta-4A chain	38665000	44671000	41352000	4.15627e+07	3.00854e+06
Glyceraldehyde-3-phosphate dehydrogenase	1554400000	1536500000	1545100000	1.54533e+09	8.95228e+06
HLA class I histocompatibility antigen, A-3 alpha chain;HLA class I histocompatibility antigen, A-36 alpha chain;HLA class I histocompatibility antigen, A-1 alpha chain;HLA class I histocompatibility antigen, A-11 alpha chain	1298500000	1153200000	1148900000	1200200000	8.51574e+07
Heat shock protein beta-1	182060000	180170000	181450000	1.81227e+08	964590
Dolichyl-diphosphooligosaccharide--protein glycosyltransferase subunit 1	276470000	276910000	297220000	2.83533e+08	1.1855e+07
Dolichyl-diphosphooligosaccharide--protein glycosyltransferase subunit 2	275060000	230920000	232890000	246290000	2.4935e+07
Guanine nucleotide-binding protein G(i) subunit alpha-2	290550000	258150000	266990000	2.71897e+08	1.6748e+07
Sodium/potassium-transporting ATPase subunit alpha-1	2672100000	2678000000	2705100000	2.68507e+09	1.75984e+07
Sodium/potassium-transporting ATPase subunit beta-1	81082000	78583000	84386000	8.13503e+07	2.91079e+06
Plasminogen activator inhibitor 1	0	0	0	0	0
Alkaline phosphatase, tissue-nonspecific isozyme	0	0	0	0	0
Intercellular adhesion molecule 1	0	0	13575000	4525000	7.83753e+06
60S acidic ribosomal protein P0;60S acidic ribosomal protein P0-like	59618000	83509000	75587000	7.29047e+07	1.21693e+07
Integrin beta-1	1419600000	1429000000	1398800000	1415800000	1.54544e+07
Keratin, type I cytoskeletal 18	0	0	0	0	0
Collagen alpha-2(V) chain	0	0	0	0	0
Protein S100-A6	135750000	182520000	239150000	1.85807e+08	5.17783e+07
Alpha-enolase	287190000	305980000	318430000	3.03867e+08	1.57269e+07
Integrin alpha-V;Integrin alpha-V heavy chain;Integrin alpha-V light chain	699800000	650780000	654610000	6.68397e+08	2.72634e+07
Glia-derived nexin	30399000	29630000	24153000	2.80607e+07	3.40591e+06
Epoxide hydrolase 1	44253000	68752000	69918000	6.09743e+07	1.44928e+07
Protein disulfide-isomerase	100340000	107700000	103580000	1.03873e+08	3.68876e+06
Histone H1.0;Histone H1.0, N-terminally processed	43641000	48787000	48114000	4.68473e+07	2.79708e+06
Annexin A2;Putative annexin A2-like protein	2087300000	2078400000	2129300000	2.09833e+09	2.71846e+07
Calpain-1 catalytic subunit	28424000	35643000	26224000	30097000	4.92733e+06
Tubulin beta chain	2666100000	2576900000	2613700000	2618900000	4.48268e+07
Decorin	32060000	29209000	32150000	3.11397e+07	1.67261e+06
Beta-hexosaminidase subunit beta;Beta-hexosaminidase subunit beta chain B;Beta-hexosaminidase subunit beta chain A	0	0	12058000	4.01933e+06	6.96169e+06
Profilin-1	769930000	742800000	682620000	7.31783e+08	4.46854e+07
Adenine phosphoribosyltransferase	0	47802000	0	15934000	2.75985e+07
Bifunctional glutamate/proline--tRNA ligase;Glutamate--tRNA ligase;Proline--tRNA ligase	35232000	39079000	34857000	3.63893e+07	2.33685e+06
Cathepsin B;Cathepsin B light chain;Cathepsin B heavy chain	0	68517000	50035000	3.95173e+07	3.54487e+07
Cytochrome b-c1 complex subunit 6, mitochondrial	48805000	44278000	46013000	4.63653e+07	2.28397e+06
Laminin subunit beta-1	0	54119000	35545000	29888000	2.74994e+07
Thrombospondin-1	755090000	755550000	771020000	7.60553e+08	9.06732e+06
Collagen alpha-2(I) chain	4855100000	3608800000	3475600000	3.97983e+09	7.60923e+08
[truncated: 554 more rows]

## Sheet: Top 700 in hDF
			1.15052e+12
[truncated: 702 more rows]

## Sheet: compare top 700 of hiPSC-CF w 2
Protein names	Average for LFQ for hiPSC CF	Average for LFQ for Pri-CF	STDEV for LFQ for hDF
[truncated: 20 more rows]
