# Supplementary material for: Human iPSC-derived cardiac-specific extracellular matrix scaffolds for cardiomyocyte maturation and post-myocardial infarction repair
Source: Bioact Mater. 2025 Sep 17;55:114–30. doi: 10.1016/j.bioactmat.2025.06.044 (PMC12481509; doi:10.1016/j.bioactmat.2025.06.044)
Supplement: Multimedia component 3 [file mmc3.xlsx]

## Sheet: Simplified
		Log2 fold change for each pairwise comparison			Adjusted p-value for each pairwise comparison			Significant
Gene Name	Protein IDs	hiPSC.CF_vs_hDF_log2 fold change	hiPSC.CF_vs_Primary.CF_log2 fold change	Primary.CF_vs_hDF_log2 fold change	hiPSC.CF_vs_hDF_p.adj	hiPSC.CF_vs_Primary.CF_p.adj	Primary.CF_vs_hDF_p.adj	hiPSC.CF_vs_hDF_significant	hiPSC.CF_vs_Primary.CF_significant	Primary.CF_vs_hDF_significant	Protein.names
Abcc1	O35379	-0.0313	1.22	-1.25	0.935	0.0123	0.0101	FALSE	TRUE	TRUE	Multidrug resistance-associated protein 1
ACTA1	P68133	1.21	-0.861	2.07	3.29e-05	0.000259	1.94e-06	TRUE	FALSE	TRUE	Actin, alpha skeletal muscle;Actin, alpha cardiac muscle 1;Actin, aortic smooth muscle;Actin, gamma-enteric smooth muscle
ACTN1	P12814	1.36	0.675	0.688	4.4e-06	0.000257	0.000201	TRUE	FALSE	FALSE	Alpha-actinin-1
ACTN4	O43707	0.598	1.3	-0.703	0.00551	0.000116	0.00263	FALSE	TRUE	FALSE	Alpha-actinin-4
ACTR1A	P61163	1.94	1.84	0.104	1.99e-06	4.26e-06	0.384	TRUE	TRUE	FALSE	Alpha-centractin
ACTR3	P61158	0.573	3.35	-2.77	0.322	0.000644	0.00161	FALSE	TRUE	TRUE	Actin-related protein 3
ADAM9	Q13443	-0.34	1.16	-1.5	0.37	0.015	0.00443	FALSE	TRUE	TRUE	Disintegrin and metalloproteinase domain-containing protein 9
ADAMTSL1	Q8N6G6	-4.15	-1.88	-2.26	0.000494	0.024	0.0101	TRUE	TRUE	TRUE	ADAMTS-like protein 1
ADAMTSL4	Q6UY14	-4.93	-1.99	-2.93	4.33e-06	0.000695	8.2e-05	TRUE	TRUE	TRUE	ADAMTS-like protein 4
ADD3	Q9UEY8	-2.32	1.46	-3.78	0.00486	0.038	0.000419	TRUE	TRUE	TRUE	Gamma-adducin
ADH1B	P00325	-3.8	0.203	-4	0.00137	0.797	0.00107	TRUE	FALSE	TRUE	Alcohol dehydrogenase 1B;Alcohol dehydrogenase 1A
AEBP1	Q8IUX7	1.97	2.15	-0.18	0.000482	0.000348	0.576	TRUE	TRUE	FALSE	Adipocyte enhancer-binding protein 1
AHNAK	Q09666	0.424	-2.18	2.61	0.108	7.78e-05	2.66e-05	FALSE	TRUE	TRUE	Neuroblast differentiation-associated protein AHNAK
ALCAM	Q13740	-4.34	-3.82	-0.515	0.0002	0.000463	0.398	TRUE	TRUE	FALSE	CD166 antigen
ALPL	P05186	0.367	-4.15	4.52	0.574	0.000405	0.000227	FALSE	TRUE	TRUE	Alkaline phosphatase, tissue-nonspecific isozyme
ANGPTL4	Q9BY76	0.912	-1.21	2.12	0.228	0.125	0.0177	FALSE	FALSE	TRUE	Angiopoietin-related protein 4
ANO10	Q9NW15	-1.45	0.237	-1.69	0.000201	0.259	9.2e-05	TRUE	FALSE	TRUE	Anoctamin-10
ANPEP	P15144	-3.67	1.78	-5.44	6.49e-09	1.71e-07	8.2e-10	TRUE	TRUE	TRUE	Aminopeptidase N
ANXA6	P08133	1.23	1.51	-0.287	7.17e-07	4.54e-07	0.00195	TRUE	TRUE	FALSE	Annexin A6
ARHGDIA	P52565	-2.78	-0.79	-1.99	0.00491	0.286	0.0216	TRUE	FALSE	TRUE	Rho GDP-dissociation inhibitor 1
ARMCX3	Q9UH62	-1.93	-0.781	-1.15	0.00253	0.101	0.026	TRUE	FALSE	TRUE	Armadillo repeat-containing X-linked protein 3
ASPH	Q12797	-0.684	2.48	-3.16	0.0745	0.000253	6.11e-05	FALSE	TRUE	TRUE	Aspartyl/asparaginyl beta-hydroxylase
ATAD3B	Q5T9A4	1.8	2.59	-0.79	0.0239	0.00536	0.245	TRUE	TRUE	FALSE	ATPase family AAA domain-containing protein 3B;ATPase family AAA domain-containing protein 3A;ATPase family AAA domain-containing protein 3C
ATP1A1	P05023	-3.88	-1.71	-2.17	1.43e-08	1.56e-06	2.45e-07	TRUE	TRUE	TRUE	Sodium/potassium-transporting ATPase subunit alpha-1
ATP1B1	P05026	-2.54	-0.252	-2.28	0.0132	0.765	0.0206	TRUE	FALSE	TRUE	Sodium/potassium-transporting ATPase subunit beta-1
ATP1B3	P54709	-3.84	-1.25	-2.59	4e-07	0.000224	3.96e-06	TRUE	TRUE	TRUE	Sodium/potassium-transporting ATPase subunit beta-3
ATP5B	P06576	1.08	1.35	-0.273	3.98e-06	2.07e-06	0.00638	TRUE	TRUE	FALSE	ATP synthase subunit beta, mitochondrial
B2M	P61769	-3.43	-0.688	-2.74	1.45e-05	0.0461	5.81e-05	TRUE	FALSE	TRUE	Beta-2-microglobulin;Beta-2-microglobulin form pI 5.3
BANF1	O75531	-0.933	0.574	-1.51	0.0234	0.124	0.00283	FALSE	FALSE	TRUE	Barrier-to-autointegration factor;Barrier-to-autointegration factor, N-terminally processed
BASP1	P80723	-1.21	-0.763	-0.45	8.74e-06	0.000141	0.002	TRUE	FALSE	FALSE	Brain acid soluble protein 1
BCAP31	P51572	-3.11	-0.279	-2.83	0.000612	0.61	0.00104	TRUE	FALSE	TRUE	B-cell receptor-associated protein 31
BGN	P21810	7.02	0.74	6.28	2.71e-08	0.00491	7.38e-08	TRUE	FALSE	TRUE	Biglycan
BSG	P35613	-3.16	-1.74	-1.42	8.51e-05	0.00232	0.00587	TRUE	TRUE	TRUE	Basigin
BST1	Q10588	-3.82	-3.46	-0.361	7.94e-07	2.17e-06	0.0864	TRUE	TRUE	FALSE	ADP-ribosyl cyclase/cyclic ADP-ribose hydrolase 2
CACNA2D1	P54289	-4.95	-5.72	0.777	1.84e-05	1.17e-05	0.106	TRUE	TRUE	FALSE	Voltage-dependent calcium channel subunit alpha-2/delta-1;Voltage-dependent calcium channel subunit alpha-2-1;Voltage-dependent calcium channel subunit delta-1
CAD	P27708	0.19	1.11	-0.924	0.47	0.00337	0.00747	FALSE	TRUE	FALSE	CAD protein;Glutamine-dependent carbamoyl-phosphate synthase;Aspartate carbamoyltransferase;Dihydroorotase
CALHM2	Q9HA72	-1.63	-0.452	-1.18	0.00581	0.316	0.0241	TRUE	FALSE	TRUE	Calcium homeostasis modulator protein 2
CALR	P27797	-1.17	-0.334	-0.833	4.28e-05	0.0258	0.000287	TRUE	FALSE	FALSE	Calreticulin
CAMK2D	Q13557	-3.77	0.317	-4.09	6.48e-08	0.0306	7.38e-08	TRUE	FALSE	TRUE	Calcium/calmodulin-dependent protein kinase type II subunit delta
CAV1	Q03135	-2.22	-0.477	-1.75	6.48e-08	0.000361	3.01e-07	TRUE	FALSE	TRUE	Caveolin-1
CAV2	P51636	-1.65	-0.166	-1.48	0.000105	0.434	0.000201	TRUE	FALSE	TRUE	Caveolin-2
CBR1	P16152	-0.464	-1.03	0.57	0.0629	0.00232	0.0301	FALSE	TRUE	FALSE	Carbonyl reductase [NADPH] 1
CCDC80	Q76M96	0.421	-2.94	3.36	0.693	0.022	0.0116	FALSE	TRUE	TRUE	Coiled-coil domain-containing protein 80
CCT3	P49368	1.42	2.18	-0.762	0.127	0.0349	0.385	FALSE	TRUE	FALSE	T-complex protein 1 subunit gamma
CCT4	P50991	1.16	1.7	-0.542	0.000111	1.88e-05	0.0063	TRUE	TRUE	FALSE	T-complex protein 1 subunit delta
CCT7	Q99832	1.25	1.11	0.144	0.00138	0.00283	0.565	TRUE	TRUE	FALSE	T-complex protein 1 subunit eta
CD109	Q6YHK3	-4.96	1.45	-6.42	6.12e-06	0.00499	1.72e-06	TRUE	TRUE	TRUE	CD109 antigen
CD14	P08571	0.157	-3.41	3.57	0.68	6.54e-05	4.6e-05	FALSE	TRUE	TRUE	Monocyte differentiation antigen CD14;Monocyte differentiation antigen CD14, urinary form;Monocyte differentiation antigen CD14, membrane-bound form
CD44	P16070	-3.01	-1.75	-1.25	5.53e-08	1.86e-06	7.65e-06	TRUE	TRUE	TRUE	CD44 antigen
CD47	Q08722	-2.58	-0.693	-1.88	0.000556	0.135	0.00287	TRUE	FALSE	TRUE	Leukocyte surface antigen CD47
CD59	P13987	-3.27	-2.12	-1.14	5.53e-08	1.3e-06	2.12e-05	TRUE	TRUE	TRUE	CD59 glycoprotein
CD81	P60033	-4.42	0.265	-4.69	1.44e-06	0.309	1.29e-06	TRUE	FALSE	TRUE	CD81 antigen
CD9	P21926	-5.68	-3.91	-1.77	1.57e-08	1.88e-07	8.84e-06	TRUE	TRUE	TRUE	CD9 antigen
CDH13	P55290	-0.405	-4.15	3.75	0.598	0.000964	0.00153	FALSE	TRUE	TRUE	Cadherin-13
CDK17	Q00537	2.98	2.4	0.58	0.000274	0.000989	0.198	TRUE	TRUE	FALSE	Cyclin-dependent kinase 17;Cyclin-dependent-like kinase 5;Cyclin-dependent kinase 9;Cyclin-dependent kinase 12;Cyclin-dependent kinase 16;Cyclin-dependent kinase 18;Putative serine/threonine-protein kinase C05D10.2;Cyclin-dependent kinase 14;Cyclin-dependent kinase 15;Cyclin-dependent kinase D-3;Cyclin-dependent kinase 2;Cyclin-dependent kinase D-2;Cyclin-dependent kinase 1;Cyclin-dependent kinas…
CEMIP	Q8WUJ3	-1.62	-5.57	3.95	0.0022	4.04e-06	2.12e-05	TRUE	TRUE	TRUE	Cell migration-inducing and hyaluronan-binding protein
CKAP4	Q07065	1.09	1.18	-0.0933	4.09e-06	4.04e-06	0.223	TRUE	TRUE	FALSE	Cytoskeleton-associated protein 4
COL12A1	Q99715	2.07	1.81	0.256	5.42e-08	1.88e-07	0.00416	TRUE	TRUE	FALSE	Collagen alpha-1(XII) chain
COL14A1	Q05707	4.63	7.88	-3.25	0.0042	0.00032	0.0207	TRUE	TRUE	TRUE	Collagen alpha-1(XIV) chain
COL15A1	P39059	-1.29	-4.59	3.3	0.104	0.000484	0.00248	FALSE	TRUE	TRUE	Collagen alpha-1(XV) chain;Restin;Restin-2;Restin-3;Restin-4
COL16A1	Q07092	-0.754	-1.47	0.715	0.00067	2.4e-05	0.00092	FALSE	TRUE	FALSE	Collagen alpha-1(XVI) chain
COL18A1	P39060	5.3	1.88	3.42	1.47e-08	4.62e-06	1.63e-07	TRUE	TRUE	TRUE	Collagen alpha-1(XVIII) chain;Endostatin
Col1a1	P11087	0.687	1.85	-1.16	0.00038	2.53e-06	2.47e-05	FALSE	TRUE	TRUE	Collagen alpha-1(I) chain
COL1A2	P08123	1.4	1.88	-0.474	4.31e-05	1.22e-05	0.0122	TRUE	TRUE	FALSE	Collagen alpha-2(I) chain
Col2a1	P28481	-1.81	-4.69	2.88	0.0382	0.000504	0.0056	TRUE	TRUE	TRUE	Collagen alpha-1(II) chain;Collagen alpha-1(II) chain;Chondrocalcin
COL4A1	P02462	8.44	0.218	8.22	1.13e-06	0.646	1.46e-06	TRUE	FALSE	TRUE	Collagen alpha-1(IV) chain;Arresten
COL4A2	P08572	9.74	0.00719	9.73	3.18e-08	0.981	5.75e-08	TRUE	FALSE	TRUE	Collagen alpha-2(IV) chain;Canstatin
COL5A1	P20908	2.19	1.4	0.787	7.25e-08	1.66e-06	2.45e-05	TRUE	TRUE	FALSE	Collagen alpha-1(V) chain
COL8A1	P27658	5.81	0.139	5.67	8.51e-05	0.852	9.87e-05	TRUE	FALSE	TRUE	Collagen alpha-1(VIII) chain;Vastatin
COMT	P21964	-2.34	1.05	-3.39	0.000598	0.0286	8.29e-05	TRUE	TRUE	TRUE	Catechol O-methyltransferase
COPG1	Q9Y678	1.18	0.444	0.733	1.55e-05	0.00339	0.000223	TRUE	FALSE	FALSE	Coatomer subunit gamma-1
CORO1C	Q9ULV4	-0.568	3.95	-4.52	0.375	0.000484	0.00021	FALSE	TRUE	TRUE	Coronin-1C
COTL1	Q14019	0.996	1.53	-0.537	0.0963	0.024	0.337	FALSE	TRUE	FALSE	Coactosin-like protein
COX4I1	P13073	-5.13	-1.36	-3.76	0.000104	0.0599	0.000597	TRUE	FALSE	TRUE	Cytochrome c oxidase subunit 4 isoform 1, mitochondrial
COX5A	P20674	-2.93	-0.192	-2.74	0.0354	0.882	0.045	TRUE	FALSE	TRUE	Cytochrome c oxidase subunit 5A, mitochondrial
COX7A2	P14406	-5.49	-2.16	-3.33	0.00338	0.126	0.0302	TRUE	FALSE	TRUE	Cytochrome c oxidase subunit 7A2, mitochondrial
CPT1A	P50416	-2.15	-2.11	-0.0379	1.57e-05	2.48e-05	0.845	TRUE	TRUE	FALSE	Carnitine O-palmitoyltransferase 1, liver isoform
CS	O75390	2.62	1.95	0.665	0.00111	0.00512	0.192	TRUE	TRUE	FALSE	Citrate synthase, mitochondrial
CSPG4	Q6UVK1	-2.9	-2.82	-0.0749	0.000199	0.000271	0.852	TRUE	TRUE	FALSE	Chondroitin sulfate proteoglycan 4
CSRP1	P21291	-0.717	-2.15	1.43	0.396	0.0315	0.109	FALSE	TRUE	FALSE	Cysteine and glycine-rich protein 1
CTSA	P10619	-3.44	-0.546	-2.89	0.00645	0.574	0.0141	TRUE	FALSE	TRUE	Lysosomal protective protein;Lysosomal protective protein 32 kDa chain;Lysosomal protective protein 20 kDa chain
CTSB	P07858	2.49	4.48	-1.99	0.0318	0.00263	0.0704	TRUE	TRUE	FALSE	Cathepsin B;Cathepsin B light chain;Cathepsin B heavy chain
CTSK	P43235	-3.89	0.0643	-3.95	0.000136	0.907	0.000132	TRUE	FALSE	TRUE	Cathepsin K
CYB5R3	P00387	-2.4	-0.163	-2.23	5.53e-08	0.0543	1.28e-07	TRUE	FALSE	TRUE	NADH-cytochrome b5 reductase 3;NADH-cytochrome b5 reductase 3 membrane-bound form;NADH-cytochrome b5 reductase 3 soluble form
CYC1	P08574	-1.42	0.647	-2.07	7.35e-05	0.0052	1.17e-05	TRUE	FALSE	TRUE	Cytochrome c1, heme protein, mitochondrial
DCN	P07585	2.68	4.98	-2.3	0.00117	5.03e-05	0.00259	TRUE	TRUE	TRUE	Decorin
DDX39A	P60024	0.26	1.87	-1.61	0.719	0.0291	0.0461	FALSE	TRUE	TRUE	ATP-dependent RNA helicase DDX39A;Spliceosome RNA helicase Ddx39b;Spliceosome RNA helicase DDX39B
DDX5	A5A6J2	-3.12	-1.99	-1.13	0.00799	0.0519	0.217	TRUE	FALSE	FALSE	Probable ATP-dependent RNA helicase DDX5;Probable ATP-dependent RNA helicase DDX17
DHCR24	Q15392	-1	1.11	-2.11	0.0233	0.0166	0.000691	FALSE	TRUE	TRUE	Delta(24)-sterol reductase
DHCR7	Q9UBM7	1.7	0.953	0.742	9.77e-07	3.07e-05	9.27e-05	TRUE	FALSE	FALSE	7-dehydrocholesterol reductase
DNAJB7	Q7Z6W7	-4.04	0.394	-4.44	9.12e-05	0.436	6.21e-05	TRUE	FALSE	TRUE	DnaJ homolog subfamily B member 7
DNAJC11	Q9NVH1	-2.72	-0.112	-2.61	0.000311	0.793	0.000415	TRUE	FALSE	TRUE	DnaJ homolog subfamily C member 11
DNAJC13	O75165	-0.364	0.823	-1.19	0.00765	0.000138	1.81e-05	FALSE	FALSE	TRUE	DnaJ homolog subfamily C member 13
DPP4	P27487	-5.05	-3.19	-1.86	1.72e-08	3.98e-07	4.26e-06	TRUE	TRUE	TRUE	Dipeptidyl peptidase 4;Dipeptidyl peptidase 4 membrane form;Dipeptidyl peptidase 4 soluble form
DPYSL2	Q16555	-2.1	0.537	-2.63	4e-07	0.000738	1.63e-07	TRUE	FALSE	TRUE	Dihydropyrimidinase-related protein 2
DPYSL3	Q14195	-3.54	-1.03	-2.51	0.00188	0.194	0.00996	TRUE	FALSE	TRUE	Dihydropyrimidinase-related protein 3
EDIL3	O43854	4.11	-1.98	6.1	7.82e-06	0.000497	1.13e-06	TRUE	TRUE	TRUE	EGF-like repeat and discoidin I-like domain-containing protein 3
EEF1G	P26641	1.12	0.762	0.36	1.22e-05	0.00013	0.00558	TRUE	FALSE	FALSE	Elongation factor 1-gamma
EFEMP1	Q12805	-1.4	-4.17	2.78	0.048	0.000348	0.00262	TRUE	TRUE	TRUE	EGF-containing fibulin-like extracellular matrix protein 1
EIF3A	Q14152	0.645	2.17	-1.52	0.026	7.78e-05	0.000448	FALSE	TRUE	TRUE	Eukaryotic translation initiation factor 3 subunit A
EIF3L	A5A6M4	1.68	2.88	-1.2	0.0105	0.000813	0.0401	TRUE	TRUE	TRUE	Eukaryotic translation initiation factor 3 subunit L
ELN	P15502	-4.31	-5.88	1.57	1.13e-05	3.3e-06	0.00287	TRUE	TRUE	TRUE	Elastin
EMC1	Q8N766	-3.33	-1.35	-1.98	0.00239	0.0979	0.0252	TRUE	FALSE	TRUE	ER membrane protein complex subunit 1
EMILIN2	Q9BXX0	-8.25	-4.98	-3.27	5.98e-07	1.26e-05	9.47e-05	TRUE	TRUE	TRUE	EMILIN-2
EPG5	Q9HCE0	-1.68	-0.812	-0.868	0.00137	0.0386	0.0278	TRUE	FALSE	FALSE	Ectopic P granules protein 5 homolog
EPHX1	P07099	-1.9	1.08	-2.98	0.0197	0.135	0.00263	TRUE	FALSE	TRUE	Epoxide hydrolase 1
ERLIN2	O94905	-1.46	1.89	-3.36	0.128	0.064	0.0063	FALSE	FALSE	TRUE	Erlin-2
FAM129B	Q96TA1	-1.59	-0.195	-1.4	0.00371	0.627	0.00714	TRUE	FALSE	TRUE	Niban-like protein 1
Fap	P97321	-1.24	-0.618	-0.621	3.91e-05	0.00193	0.00171	TRUE	FALSE	FALSE	Prolyl endopeptidase FAP;Antiplasmin-cleaving enzyme FAP, soluble form
FAP	Q12884	-1.07	-0.6	-0.474	9.69e-07	3.1e-05	8.85e-05	TRUE	FALSE	FALSE	Prolyl endopeptidase FAP;Antiplasmin-cleaving enzyme FAP, soluble form
FBL	P22087	-1.61	-0.559	-1.05	0.0357	0.414	0.132	TRUE	FALSE	FALSE	rRNA 2-O-methyltransferase fibrillarin;rRNA/tRNA 2-O-methyltransferase fibrillarin-like protein 1
FBLN1	P23142	-1.35	0.0891	-1.44	1.13e-05	0.439	9.96e-06	TRUE	FALSE	TRUE	Fibulin-1
FBLN2	P98095	-2.42	-4.04	1.62	3.75e-08	6.04e-09	3.35e-07	TRUE	TRUE	TRUE	Fibulin-2
FBLN5	Q9UBX5	-0.455	-3.17	2.71	0.697	0.024	0.0393	FALSE	TRUE	TRUE	Fibulin-5
FBN1	P35555	-1.55	-2.37	0.815	4e-07	1.03e-07	1.55e-05	TRUE	TRUE	FALSE	Fibrillin-1
FBN2	P35556	-3.06	3.95	-7.01	0.000115	3.79e-05	1.45e-06	TRUE	TRUE	TRUE	Fibrillin-2
FHL1	Q13642	-4.86	-4.19	-0.678	1.01e-05	3.15e-05	0.109	TRUE	TRUE	FALSE	Four and a half LIM domains protein 1
FHL2	Q14192	-1.3	-3.28	1.98	0.0694	0.00144	0.0141	FALSE	TRUE	TRUE	Four and a half LIM domains protein 2
FLNB	O75369	1.07	-0.614	1.68	0.00154	0.0222	0.000137	TRUE	FALSE	TRUE	Filamin-B
FLNC	Q14315	-1.64	-1	-0.634	5.06e-07	9.93e-06	9.27e-05	TRUE	TRUE	FALSE	Filamin-C
FLOT1	Q7YR41	-3.58	-0.103	-3.47	0.000359	0.863	0.00044	TRUE	FALSE	TRUE	Flotillin-1
FLOT2	Q14254	-4.09	-1.36	-2.74	0.000277	0.0515	0.00245	TRUE	FALSE	TRUE	Flotillin-2
FN1	P02751	-0.133	-2.33	2.2	0.0456	4.34e-08	5.09e-08	FALSE	TRUE	TRUE	Fibronectin;Anastellin;Ugl-Y1;Ugl-Y2;Ugl-Y3
FSCN1	Q16658	-0.713	0.638	-1.35	0.000162	0.000353	5.85e-06	FALSE	FALSE	TRUE	Fascin
G6PD	P11413	1.11	0.733	0.379	1.26e-05	0.000158	0.00436	TRUE	FALSE	FALSE	Glucose-6-phosphate 1-dehydrogenase
GALNT2	Q10471	0.632	-0.928	1.56	0.0174	0.00336	0.000201	FALSE	FALSE	TRUE	Polypeptide N-acetylgalactosaminyltransferase 2;Polypeptide N-acetylgalactosaminyltransferase 2 soluble form
GAPDH	P04406	-0.263	-1.03	0.763	0.00339	3.3e-06	1.37e-05	FALSE	TRUE	FALSE	Glyceraldehyde-3-phosphate dehydrogenase
GDF15	Q99988	1.69	-1.17	2.86	0.0218	0.0836	0.00199	TRUE	FALSE	TRUE	Growth/differentiation factor 15
Gdf6	Q6HA10	0.762	-2.26	3.02	0.208	0.00536	0.00119	FALSE	TRUE	TRUE	Growth/differentiation factor 6
GFPT1	Q06210	-0.628	-2.93	2.3	0.324	0.00215	0.00638	FALSE	TRUE	TRUE	Glutamine--fructose-6-phosphate aminotransferase [isomerizing] 1;Glutamine--fructose-6-phosphate aminotransferase [isomerizing] 2
GLB1	P16278	-2.69	1.63	-4.32	0.0138	0.0894	0.00152	TRUE	FALSE	TRUE	Beta-galactosidase
GLIPR2	Q9H4G4	-4.92	-3.77	-1.15	1.79e-06	1.09e-05	0.00482	TRUE	TRUE	TRUE	Golgi-associated plant pathogenesis-related protein 1
GLUD1	P00367	-1.5	-0.68	-0.818	0.00865	0.144	0.0857	TRUE	FALSE	FALSE	Glutamate dehydrogenase 1, mitochondrial
GOLT1B	Q9Y3E0	1.33	0.36	0.971	1.32e-05	0.0137	8.27e-05	TRUE	FALSE	FALSE	Vesicle transport protein GOT1B
GPC6	Q9Y625	3.26	3.13	0.134	0.00575	0.0078	0.875	TRUE	TRUE	FALSE	Glypican-6;Secreted glypican-6
GPNMB	Q14956	-4.97	-0.756	-4.21	1.98e-05	0.127	5.81e-05	TRUE	FALSE	TRUE	Transmembrane glycoprotein NMB
GREM1	O60565	-3.11	-2.47	-0.637	0.000419	0.00155	0.208	TRUE	TRUE	FALSE	Gremlin-1
H1F0	P07305	-3.69	-0.319	-3.38	0.000111	0.506	0.0002	TRUE	FALSE	TRUE	Histone H1.0;Histone H1.0, N-terminally processed
HADHA	P40939	0.991	1.33	-0.336	0.000208	5.42e-05	0.0372	FALSE	TRUE	FALSE	Trifunctional enzyme subunit alpha, mitochondrial;Long-chain enoyl-CoA hydratase;Long chain 3-hydroxyacyl-CoA dehydrogenase
HAPLN1	P10915	3.98	-2.14	6.11	6.98e-06	0.000257	8.39e-07	TRUE	TRUE	TRUE	Hyaluronan and proteoglycan link protein 1
HDLBP	Q00341	1.39	2.11	-0.727	0.0546	0.0115	0.263	FALSE	TRUE	FALSE	Vigilin
HES2	Q9Y543	4.05	3.81	0.239	3.29e-05	6.07e-05	0.559	TRUE	TRUE	FALSE	Transcription factor HES-2
HIST1H1B	P16401	-2.82	0.772	-3.59	8.94e-05	0.0492	2.7e-05	TRUE	FALSE	TRUE	Histone H1.5
HIST1H1D	P16402	-2.3	0.163	-2.46	3.72e-08	0.0346	5.09e-08	TRUE	FALSE	TRUE	Histone H1.3;Histone H1.2;Histone H1.4
Hist1h2bc	Q6ZWY9	-0.775	0.382	-1.16	9.43e-06	0.000534	1.29e-06	FALSE	FALSE	TRUE	Histone H2B type 1-C/E/G;Histone H2B type 2-B;Histone H2B type 1-M;Histone H2B type 1-N;Histone H2B type 1-H;Histone H2B type 1-P;Histone H2B type 1-K;Histone H2B type 1-B;Histone H2B type 2-F;Histone H2B type 1-C/E/F/G/I;Histone H2B type 1-D;Histone H2B type F-S;Histone H2B type 1-F/J/L;Histone H2B type 1-L;Histone H2B 3;Histone H2B type 1-A
Hist1h4a	P62806	-1.28	0.467	-1.75	1.38e-06	0.000406	3.01e-07	TRUE	FALSE	TRUE	Histone H4
HIST2H3A	P0CO05	-1.14	0.354	-1.5	1.28e-06	0.000899	3.32e-07	TRUE	FALSE	TRUE	Histone H3.2;Histone H3.1t;Histone H3.3;Histone H3.1;Histone H3.3C
HK1	P19367	-1.68	0.328	-2.01	8.58e-05	0.13	3.7e-05	TRUE	FALSE	TRUE	Hexokinase-1
HLA-A	P01892	-4.79	-4.12	-0.672	1.8e-06	6.1e-06	0.0406	TRUE	TRUE	FALSE	HLA class I histocompatibility antigen, A-2 alpha chain;HLA class I histocompatibility antigen, A-31 alpha chain;HLA class I histocompatibility antigen, A-29 alpha chain
HLA-A.1	P04439	-3.17	-1.07	-2.1	1.05e-06	0.000463	1.25e-05	TRUE	TRUE	TRUE	HLA class I histocompatibility antigen, A-3 alpha chain;HLA class I histocompatibility antigen, A-36 alpha chain;HLA class I histocompatibility antigen, A-1 alpha chain;HLA class I histocompatibility antigen, A-11 alpha chain
HLA-B	P30685	-3.01	-1.76	-1.25	0.00992	0.0796	0.179	TRUE	FALSE	FALSE	HLA class I histocompatibility antigen, B-35 alpha chain;HLA class I histocompatibility antigen, B-78 alpha chain;HLA class I histocompatibility antigen, B-56 alpha chain;HLA class I histocompatibility antigen, B-53 alpha chain;HLA class I histocompatibility antigen, B-52 alpha chain;HLA class I histocompatibility antigen, B-46 alpha chain;HLA class I histocompatibility antigen, B-15 alpha chain;…
HM13	Q8TCT9	-3.04	0.858	-3.9	0.0546	0.555	0.0216	FALSE	FALSE	TRUE	Minor histocompatibility antigen H13
HMCN1	Q96RW7	-2.96	-7.01	4.05	0.00302	3.8e-05	0.000617	TRUE	TRUE	TRUE	Hemicentin-1
HMGA1	P17096	-1.19	2.48	-3.66	0.000663	1.62e-05	1.51e-06	TRUE	TRUE	TRUE	High mobility group protein HMG-I/HMG-Y
HMGA2	P52926	3.4	6.08	-2.68	1.49e-06	1.55e-07	6.7e-06	TRUE	TRUE	TRUE	High mobility group protein HMGI-C
HNRNPA1L2	A5A6H4	-2.12	0.279	-2.4	0.00311	0.587	0.00171	TRUE	FALSE	TRUE	Heterogeneous nuclear ribonucleoprotein A1-like 2;Heterogeneous nuclear ribonucleoprotein A1;Heterogeneous nuclear ribonucleoprotein A1, N-terminally processed
HNRNPA2B1	P22626	-0.168	2.51	-2.68	0.861	0.0249	0.0175	FALSE	TRUE	TRUE	Heterogeneous nuclear ribonucleoproteins A2/B1
Hnrnpk	P61979	0.838	1.79	-0.947	0.0339	0.00119	0.0212	FALSE	TRUE	FALSE	Heterogeneous nuclear ribonucleoprotein K
HNRNPU	Q00839	0.168	2.18	-2.02	0.86	0.0399	0.0491	FALSE	TRUE	TRUE	Heterogeneous nuclear ribonucleoprotein U
HSP90AA1	P30946	0.402	1.38	-0.979	0.0379	0.000116	0.000638	FALSE	TRUE	FALSE	Heat shock protein HSP 90-alpha;Heat shock protein HSP 90-alpha 1
Hsp90ab1	P11499	0.853	1.31	-0.452	4.56e-05	6.16e-06	0.00153	FALSE	TRUE	FALSE	Heat shock protein HSP 90-beta
HSPB6	O14558	-1.78	0.158	-1.93	0.00799	0.765	0.00566	TRUE	FALSE	TRUE	Heat shock protein beta-6
HSPG2	P98160	-0.261	-3.37	3.11	0.00253	6.04e-09	7.85e-09	FALSE	TRUE	TRUE	Basement membrane-specific heparan sulfate proteoglycan core protein;Endorepellin;LG3 peptide
HTRA1	F1N152	1.12	0.98	0.135	1.22e-05	3.34e-05	0.166	TRUE	FALSE	FALSE	Serine protease HTRA1;Serine protease HTRA1B;Serine protease HTRA1A
HTRA3	P83110	4.97	2.13	2.84	1.3e-06	0.000168	3.24e-05	TRUE	TRUE	TRUE	Serine protease HTRA3
HUWE1	Q7Z6Z7	0.193	1.53	-1.33	0.675	0.00992	0.0162	FALSE	TRUE	TRUE	E3 ubiquitin-protein ligase HUWE1
IDH2	P48735	2.97	3.13	-0.154	0.0017	0.00148	0.807	TRUE	TRUE	FALSE	Isocitrate dehydrogenase [NADP], mitochondrial
IGFBP7	Q16270	1.51	-3.38	4.89	0.141	0.00901	0.0014	FALSE	TRUE	TRUE	Insulin-like growth factor-binding protein 7
ILF2	Q12905	0.88	2.87	-1.99	0.189	0.00273	0.0137	FALSE	TRUE	TRUE	Interleukin enhancer-binding factor 2
INHBE	P58166	0.802	-2.4	3.2	0.0509	0.000369	6.95e-05	FALSE	TRUE	TRUE	Inhibin beta E chain
INS	Q8HXV2	4.69	-1.03	5.73	4.74e-05	0.0694	1.98e-05	TRUE	FALSE	TRUE	Insulin;Insulin B chain;Insulin A chain;Insulin-1;Insulin-1 B chain;Insulin-1 A chain;Insulin, isoform 2
Ipo7	Q9EPL8	0.911	1.49	-0.581	0.135	0.0306	0.317	FALSE	TRUE	FALSE	Importin-7
IPO9	Q96P70	-1.11	-0.457	-0.65	0.0357	0.329	0.167	TRUE	FALSE	FALSE	Importin-9
ITGA2	P17301	-2.87	-1.16	-1.7	0.00187	0.084	0.0207	TRUE	FALSE	TRUE	Integrin alpha-2
ITGA5	P08648	-4.6	-2.38	-2.22	3.54e-06	0.000166	0.000205	TRUE	TRUE	TRUE	Integrin alpha-5;Integrin alpha-5 heavy chain;Integrin alpha-5 light chain
ITGAV	P06756	-2.39	-1.82	-0.567	7.88e-07	4.82e-06	0.00197	TRUE	TRUE	FALSE	Integrin alpha-V;Integrin alpha-V heavy chain;Integrin alpha-V light chain
ITGB1	P05556	-1.86	-0.721	-1.14	3.14e-07	6.54e-05	4.73e-06	TRUE	FALSE	TRUE	Integrin beta-1
KCTD12	Q96CX2	-1.59	0.514	-2.1	0.0121	0.318	0.00347	TRUE	FALSE	TRUE	BTB/POZ domain-containing protein KCTD12
KIAA1033	Q2M389	-1.29	-0.52	-0.772	0.00435	0.136	0.0391	TRUE	FALSE	FALSE	WASH complex subunit 7
KRT18	P05783	6.39	1.35	5.04	1.72e-05	0.0426	6.95e-05	TRUE	TRUE	TRUE	Keratin, type I cytoskeletal 18
LAMA4	Q16363	0.946	-1.34	2.29	0.322	0.175	0.0352	FALSE	FALSE	TRUE	Laminin subunit alpha-4
LAMA5	O15230	4.52	-0.986	5.5	5.42e-06	0.0174	2.06e-06	TRUE	FALSE	TRUE	Laminin subunit alpha-5
LAMB1	P07942	3.02	-0.864	3.88	0.0234	0.451	0.00814	TRUE	FALSE	TRUE	Laminin subunit beta-1
LAMB2	P55268	-1.27	-0.883	-0.382	0.048	0.143	0.502	TRUE	FALSE	FALSE	Laminin subunit beta-2
LAMC1	P11047	1.92	-0.756	2.68	9.03e-07	0.000178	1.91e-07	TRUE	FALSE	TRUE	Laminin subunit gamma-1
LAMP1	P11279	-4.41	-3.28	-1.13	0.000704	0.00353	0.163	TRUE	TRUE	FALSE	Lysosome-associated membrane glycoprotein 1
LAMP2	P13473	-2.17	-2.14	-0.0286	3.14e-07	6.23e-07	0.759	TRUE	TRUE	FALSE	Lysosome-associated membrane glycoprotein 2
LDHA	P00338	-0.696	-1.32	0.627	2.91e-05	1.66e-06	5.92e-05	FALSE	TRUE	FALSE	L-lactate dehydrogenase A chain
LGALS1	P09382	-1.44	-0.723	-0.72	1.74e-06	9.7e-05	8.5e-05	TRUE	FALSE	FALSE	Galectin-1
LGALS3	P17931	-3.29	-0.476	-2.81	5.42e-06	0.0746	1.63e-05	TRUE	FALSE	TRUE	Galectin-3
LIPG	Q9Y5X9	0.198	-1.78	1.98	0.798	0.0418	0.0261	FALSE	TRUE	TRUE	Endothelial lipase
LMNA	P02545	-2.07	0.793	-2.86	3.33e-06	0.000736	7.2e-07	TRUE	FALSE	TRUE	Prelamin-A/C;Lamin-A/C
LMNB1	P20700	-1.27	0.0992	-1.37	9.54e-05	0.533	6.95e-05	TRUE	FALSE	TRUE	Lamin-B1
LOXL1	Q08397	-5.05	-4.25	-0.795	1.24e-07	6.33e-07	0.00287	TRUE	TRUE	FALSE	Lysyl oxidase homolog 1
LOXL2	Q9Y4K0	3.64	-1.53	5.17	8.74e-06	0.00114	1.46e-06	TRUE	TRUE	TRUE	Lysyl oxidase homolog 2
LPAR1	Q92633	-2.38	-0.567	-1.81	8.86e-05	0.0753	0.000419	TRUE	FALSE	TRUE	Lysophosphatidic acid receptor 1
LRP1	Q07954	-1.79	-0.639	-1.16	7.81e-06	0.00237	9.2e-05	TRUE	FALSE	TRUE	Prolow-density lipoprotein receptor-related protein 1;Low-density lipoprotein receptor-related protein 1 85 kDa subunit;Low-density lipoprotein receptor-related protein 1 515 kDa subunit;Low-density lipoprotein receptor-related protein 1 intracellular domain
LRPPRC	P42704	0.443	1.15	-0.706	0.196	0.00886	0.0552	FALSE	TRUE	FALSE	Leucine-rich PPR motif-containing protein, mitochondrial
LRRC17	Q8N6Y2	5.46	-0.647	6.11	0.000856	0.526	0.00048	TRUE	FALSE	TRUE	Leucine-rich repeat-containing protein 17
LRRN4CL	Q8ND94	-2.44	0.246	-2.68	0.000655	0.572	0.000411	TRUE	FALSE	TRUE	LRRN4 C-terminal-like protein
LTBP2	Q14767	-5.66	-7.77	2.11	1.45e-08	6.04e-09	2.23e-06	TRUE	TRUE	TRUE	Latent-transforming growth factor beta-binding protein 2
LTBP3	Q9NS15	2.46	-3.64	6.1	0.0123	0.00215	0.000125	TRUE	TRUE	TRUE	Latent-transforming growth factor beta-binding protein 3
LTBP4	Q8N2S1	-4.17	-3.53	-0.64	0.00308	0.00745	0.512	TRUE	TRUE	FALSE	Latent-transforming growth factor beta-binding protein 4
MAP1B	P46821	-3.37	-2.61	-0.762	5.18e-06	2.98e-05	0.0131	TRUE	TRUE	FALSE	Microtubule-associated protein 1B;MAP1B heavy chain;MAP1 light chain LC1
MATN2	O00339	0.496	-1.25	1.75	0.295	0.0252	0.00558	FALSE	TRUE	TRUE	Matrilin-2
MBOAT7	Q96N66	1.35	1.2	0.149	2.32e-06	6.19e-06	0.1	TRUE	TRUE	FALSE	Lysophospholipid acyltransferase 7
MEGF6	O75095	0.518	-3.46	3.97	0.632	0.0128	0.00636	FALSE	TRUE	TRUE	Multiple epidermal growth factor-like domains protein 6
MEST	Q5EB52	-1.15	-3.45	2.3	0.00194	6.57e-06	5.4e-05	TRUE	TRUE	TRUE	Mesoderm-specific transcript homolog protein;Mesoderm-specific transcript protein
METRNL	Q641Q3	0.514	-1.88	2.4	0.196	0.00164	0.00043	FALSE	TRUE	TRUE	Meteorin-like protein
MFAP5	Q13361	-5.33	-7.81	2.48	7.66e-06	1.82e-06	0.00055	TRUE	TRUE	TRUE	Microfibrillar-associated protein 5
MGST1	P10620	-1.02	0.965	-1.98	0.000212	0.000347	6.54e-06	TRUE	FALSE	TRUE	Microsomal glutathione S-transferase 1
MGST3	O14880	-1.2	-0.0289	-1.17	4.58e-06	0.743	6.47e-06	TRUE	FALSE	TRUE	Microsomal glutathione S-transferase 3
MME	P08473	-6.47	-1.6	-4.87	3.75e-08	9.13e-05	2.05e-07	TRUE	TRUE	TRUE	Neprilysin
MOXD1	Q6UVY6	-3.21	1.68	-4.89	0.00018	0.00573	2.13e-05	TRUE	TRUE	TRUE	DBH-like monooxygenase protein 1
MRC2	Q9UBG0	-1.97	-0.259	-1.71	0.0131	0.693	0.0235	TRUE	FALSE	TRUE	C-type mannose receptor 2
MTCH2	Q9Y6C9	-1.72	-0.582	-1.14	3.98e-07	0.000161	4.01e-06	TRUE	FALSE	TRUE	Mitochondrial carrier homolog 2
MVP	Q14764	-1.06	1.26	-2.32	1.28e-06	1.14e-06	4.8e-08	TRUE	TRUE	TRUE	Major vault protein
MYADM	Q96S97	-6.51	-6.82	0.307	3.33e-06	4.04e-06	0.484	TRUE	TRUE	FALSE	Myeloid-associated differentiation marker
MYH10	P35580	-0.108	-1.09	0.979	0.364	6.07e-05	8.75e-05	FALSE	TRUE	FALSE	Myosin-10
MYL6	P60660	3.88	-0.86	4.74	0.0253	0.569	0.0113	TRUE	FALSE	TRUE	Myosin light polypeptide 6
MYO1B	O43795	-2.8	-3.71	0.907	0.00012	3.49e-05	0.0306	TRUE	TRUE	FALSE	Unconventional myosin-Ib
MYO1D	O94832	-0.917	-2.34	1.42	0.0292	0.00039	0.00466	FALSE	TRUE	TRUE	Unconventional myosin-Id
MYOF	Q9NZM1	-0.384	1.34	-1.72	0.00119	2.17e-06	3.44e-07	FALSE	TRUE	TRUE	Myoferlin
NAP1L1	P55209	-2.85	-2.61	-0.241	8.34e-06	1.88e-05	0.289	TRUE	TRUE	FALSE	Nucleosome assembly protein 1-like 1
NCL	P19338	1.1	2.82	-1.73	0.184	0.0078	0.0514	FALSE	TRUE	FALSE	Nucleolin
NDUFA11	Q86Y39	-1.59	-0.144	-1.44	0.000106	0.479	0.000196	TRUE	FALSE	TRUE	NADH dehydrogenase [ubiquinone] 1 alpha subcomplex subunit 11
NDUFB10	O96000	-2.34	0.0696	-2.41	0.00712	0.922	0.00638	TRUE	FALSE	TRUE	NADH dehydrogenase [ubiquinone] 1 beta subcomplex subunit 10
NES	P48681	2.06	3.02	-0.962	0.00491	0.00078	0.0932	TRUE	TRUE	FALSE	Nestin
NID1	P14543	0.874	-1.66	2.54	0.000273	1.1e-05	1.01e-06	FALSE	TRUE	TRUE	Nidogen-1
NID2	Q14112	0.0878	-2.62	2.71	0.309	1.55e-07	8.81e-08	FALSE	TRUE	TRUE	Nidogen-2
NNMT	P40261	4.81	1.28	3.53	3.98e-07	0.000559	2.06e-06	TRUE	TRUE	TRUE	Nicotinamide N-methyltransferase
NNT	Q13423	-3.46	-1.4	-2.06	0.00136	0.0694	0.0158	TRUE	FALSE	TRUE	NAD(P) transhydrogenase, mitochondrial
NPC1	O15118	-4.59	-1.17	-3.41	2.47e-06	0.00444	1.63e-05	TRUE	TRUE	TRUE	Niemann-Pick C1 protein
NPEPPS	P55786	1.9	1.87	0.0313	0.0451	0.0509	0.97	TRUE	FALSE	FALSE	Puromycin-sensitive aminopeptidase
NT5DC2	Q9H857	2.45	2.3	0.149	0.00103	0.00155	0.75	TRUE	TRUE	FALSE	5-nucleotidase domain-containing protein 2
NT5E	P21589	-3.58	-0.699	-2.88	1.47e-08	9.7e-05	6.73e-08	TRUE	FALSE	TRUE	5-nucleotidase
NUP160	Q12769	-2.17	-1.14	-1.04	0.015	0.138	0.164	TRUE	FALSE	FALSE	Nuclear pore complex protein Nup160
P00741	P00741	2.41	-0.662	3.07	0.00202	0.223	0.000597	TRUE	FALSE	TRUE
P02453	P02453	-0.673	-1.28	0.606	3.33e-05	1.86e-06	6.7e-05	FALSE	TRUE	FALSE
P07589	P07589	-0.499	-2.56	2.06	0.000464	1.55e-07	2.33e-07	FALSE	TRUE	TRUE
P4HA1	P13674	1.22	-0.0981	1.32	0.0229	0.838	0.0168	TRUE	FALSE	TRUE	Prolyl 4-hydroxylase subunit alpha-1
PABPC1	P11940	1.49	1.82	-0.331	0.0823	0.045	0.674	FALSE	TRUE	FALSE	Polyadenylate-binding protein 1;Polyadenylate-binding protein 4
PALLD	Q8WX93	2.39	-0.0727	2.46	0.00493	0.913	0.00452	TRUE	FALSE	TRUE	Palladin
PALM	O75781	0.316	-3.03	3.34	0.738	0.012	0.00714	FALSE	TRUE	TRUE	Paralemmin-1
PCBP2	Q15366	1.36	1.73	-0.368	0.000265	8.89e-05	0.0896	TRUE	TRUE	FALSE	Poly(rC)-binding protein 2
PCYOX1	Q9UHG3	-2.9	-0.334	-2.57	0.0114	0.722	0.0192	TRUE	FALSE	TRUE	Prenylcysteine oxidase 1
PDIA3	P30101	-3.41	-3.44	0.0301	1.13e-05	1.53e-05	0.913	TRUE	TRUE	FALSE	Protein disulfide-isomerase A3
PDIA6	Q15084	1.28	1.3	-0.0181	3.87e-05	4.74e-05	0.889	TRUE	TRUE	FALSE	Protein disulfide-isomerase A6
PEX11B	O96011	3.63	2.86	0.763	0.00442	0.0144	0.408	TRUE	TRUE	FALSE	Peroxisomal membrane protein 11B
PF11_0240	Q8IID4	0.511	2.24	-1.72	0.0237	1.77e-05	6.04e-05	FALSE	TRUE	TRUE	Dynein heavy chain-like protein PF11_0240
PFKP	Q01813	0.282	-1.27	1.56	0.0742	7.76e-05	2.45e-05	FALSE	TRUE	TRUE	ATP-dependent 6-phosphofructokinase, platelet type
PGRMC1	O00264	-0.206	2.92	-3.12	0.752	0.00245	0.00161	FALSE	TRUE	TRUE	Membrane-associated progesterone receptor component 1
PHB	P35232	0.4	1.32	-0.921	0.00412	9.39e-06	5.59e-05	FALSE	TRUE	FALSE	Prohibitin
PHB2	Q99623	0.476	1.35	-0.875	0.0002	1.35e-06	8.47e-06	FALSE	TRUE	FALSE	Prohibitin-2
PI4KA	P42356	-0.545	0.636	-1.18	0.00214	0.0011	3.85e-05	FALSE	FALSE	TRUE	Phosphatidylinositol 4-kinase alpha
PLD3	Q8IV08	3.91	2.62	1.29	0.00273	0.019	0.164	TRUE	TRUE	FALSE	Phospholipase D3
PLOD1	Q02809	1.57	-1.09	2.66	4.71e-06	4.74e-05	3.07e-07	TRUE	TRUE	TRUE	Procollagen-lysine,2-oxoglutarate 5-dioxygenase 1
PLOD2	O00469	3.22	-2.74	5.97	0.00139	0.00347	5.59e-05	TRUE	TRUE	TRUE	Procollagen-lysine,2-oxoglutarate 5-dioxygenase 2
PLP2	Q04941	-5.1	-5.89	0.784	7.27e-09	6.04e-09	6.65e-05	TRUE	TRUE	FALSE	Proteolipid protein 2
POSTN	Q15063	4.71	1.06	3.65	6.49e-09	4.75e-06	7.85e-09	TRUE	TRUE	TRUE	Periostin
PPAP2A	O14494	-5.79	-1.88	-3.91	0.00323	0.192	0.0192	TRUE	FALSE	TRUE	Lipid phosphate phosphohydrolase 1
PPAP2B	O14495	-4.37	0.385	-4.75	1.8e-06	0.163	1.4e-06	TRUE	FALSE	TRUE	Lipid phosphate phosphohydrolase 3
PRDX3	P30048	-1.76	-2.02	0.263	0.0281	0.018	0.699	TRUE	TRUE	FALSE	Thioredoxin-dependent peroxide reductase, mitochondrial
PRDX4	Q13162	1.56	0.697	0.866	0.0184	0.218	0.129	TRUE	FALSE	FALSE	Peroxiredoxin-4
PRDX6	P30041	2.04	1.94	0.106	5.06e-07	1.35e-06	0.27	TRUE	TRUE	FALSE	Peroxiredoxin-6
PROCR	Q9UNN8	-3.33	0.746	-4.08	0.000652	0.216	0.000222	TRUE	FALSE	TRUE	Endothelial protein C receptor
PRSS23	O95084	1.01	-5.25	6.26	0.108	7.61e-05	2.56e-05	FALSE	TRUE	TRUE	Serine protease 23
PSMA2	P25787	0.19	4.5	-4.31	0.92	0.0373	0.0403	FALSE	TRUE	TRUE	Proteasome subunit alpha type-2
PSMB3	P49720	-0.799	1.36	-2.16	0.257	0.0738	0.0126	FALSE	FALSE	TRUE	Proteasome subunit beta type-3
PSMD3	O43242	0.288	1.72	-1.44	0.632	0.0202	0.0375	FALSE	TRUE	TRUE	26S proteasome non-ATPase regulatory subunit 3
PSMD6	Q15008	3.23	1.89	1.34	0.000312	0.00537	0.0227	TRUE	TRUE	TRUE	26S proteasome non-ATPase regulatory subunit 6
PTBP1	P26599	0.509	1.76	-1.26	0.00173	3.1e-06	1.61e-05	FALSE	TRUE	TRUE	Polypyrimidine tract-binding protein 1
PTGIS	Q16647	-2	-1.7	-0.299	2.56e-05	7.87e-05	0.139	TRUE	TRUE	FALSE	Prostacyclin synthase
PTK7	Q13308	0.0327	3.86	-3.82	0.929	2.93e-05	2.54e-05	FALSE	TRUE	TRUE	Inactive tyrosine-protein kinase 7
PTRF	Q6NZI2	-0.652	0.971	-1.62	0.000199	2.98e-05	1.46e-06	FALSE	FALSE	TRUE	Polymerase I and transcript release factor
PTX3	P26022	4.67	1.7	2.97	1.26e-08	2.22e-06	1.11e-07	TRUE	TRUE	TRUE	Pentraxin-related protein PTX3
PXDN	Q92626	1.97	-0.591	2.56	5.06e-07	0.000416	1.63e-07	TRUE	FALSE	TRUE	Peroxidasin homolog
Q4L7U0	Q4L7U0	4.98	5.63	-0.652	0.00712	0.00443	0.64	TRUE	TRUE	FALSE
RAB10	P61026	-2.98	-2.67	-0.305	0.0182	0.0303	0.772	TRUE	TRUE	FALSE	Ras-related protein Rab-10
RAB3B	P20337	-2.25	0.63	-2.88	0.00377	0.266	0.00113	TRUE	FALSE	TRUE	Ras-related protein Rab-3B
RAB5C	P51148	-0.38	1.58	-1.96	0.494	0.02	0.00729	FALSE	TRUE	TRUE	Ras-related protein Rab-5C
RAB8B	Q92930	0.256	1.03	-0.773	0.48	0.0206	0.0541	FALSE	TRUE	FALSE	Ras-related protein Rab-8B
Rac1	Q6RUV5	-1.57	-0.774	-0.795	6.11e-07	3.79e-05	2.83e-05	TRUE	FALSE	FALSE	Ras-related C3 botulinum toxin substrate 1;Ras-related C3 botulinum toxin substrate 2;Ras-related C3 botulinum toxin substrate 3
RALA	P11233	-4.48	-3.16	-1.32	1.8e-06	1.77e-05	0.00158	TRUE	TRUE	TRUE	Ras-related protein Ral-A
RALB	P11234	-2.7	-0.479	-2.23	0.048	0.702	0.0889	TRUE	FALSE	FALSE	Ras-related protein Ral-B
RAP2B	P61225	-3.22	2.32	-5.54	0.00264	0.0137	0.000157	TRUE	TRUE	TRUE	Ras-related protein Rap-2b
RDX	P35241	-1.53	0.78	-2.31	0.0105	0.122	0.00152	TRUE	FALSE	TRUE	Radixin
RECK	O95980	-6.31	-2.41	-3.91	1.84e-05	0.0037	0.000281	TRUE	TRUE	TRUE	Reversion-inducing cysteine-rich protein with Kazal motifs
RHOG	P84095	-3.33	-3.26	-0.0644	0.000317	0.000409	0.895	TRUE	TRUE	FALSE	Rho-related GTP-binding protein RhoG
RNF213	Q63HN8	-2.42	-1.27	-1.15	0.011	0.118	0.141	TRUE	FALSE	FALSE	E3 ubiquitin-protein ligase RNF213
RNH1	P13489	-4.16	-2.6	-1.56	7.66e-06	0.000126	0.00167	TRUE	TRUE	TRUE	Ribonuclease inhibitor
RPL36AL	Q969Q0	-1.73	0.235	-1.97	0.0644	0.789	0.041	FALSE	FALSE	TRUE	60S ribosomal protein L36a-like;60S ribosomal protein L36a
RPL38	Q8HXB9	0.349	2.31	-1.96	0.536	0.00392	0.0078	FALSE	TRUE	TRUE	60S ribosomal protein L38
RPLP0	P05388	1.15	1.74	-0.589	0.00056	7.5e-05	0.0149	TRUE	TRUE	FALSE	60S acidic ribosomal protein P0;60S acidic ribosomal protein P0-like
RPS14	P62263	0.369	2.2	-1.83	0.679	0.0331	0.0581	FALSE	TRUE	FALSE	40S ribosomal protein S14
RPS15A	P62244	0.248	-0.989	1.24	0.00496	4.49e-06	1.1e-06	FALSE	FALSE	TRUE	40S ribosomal protein S15a
RRAS	P10301	-3.08	-0.868	-2.21	1.32e-07	0.000164	1.01e-06	TRUE	FALSE	TRUE	Ras-related protein R-Ras
RSU1	Q15404	2.86	2.89	-0.032	0.000317	0.000353	0.941	TRUE	TRUE	FALSE	Ras suppressor protein 1
S100a6	P14069	-4.63	-3.44	-1.19	6.55e-05	0.000386	0.0468	TRUE	TRUE	TRUE	Protein S100-A6
SACS	Q9NZJ4	-2.46	0.126	-2.59	0.0102	0.875	0.0082	TRUE	FALSE	TRUE	Sacsin
SAMM50	Q9Y512	-2.63	-0.508	-2.12	0.000111	0.149	0.000394	TRUE	FALSE	TRUE	Sorting and assembly machinery component 50 homolog
SAR1A	Q9NR31	0.306	1.25	-0.944	0.552	0.0366	0.0864	FALSE	TRUE	FALSE	GTP-binding protein SAR1a
SCARB2	Q14108	-2.87	-1.11	-1.76	1.43e-08	2.22e-06	1.63e-07	TRUE	TRUE	TRUE	Lysosome membrane protein 2
SDCBP	O00560	-4.45	-0.899	-3.55	0.000157	0.155	0.000572	TRUE	FALSE	TRUE	Syntenin-1
SDHA	P31040	-5.92	-2.51	-3.41	5.57e-07	7.67e-05	1.37e-05	TRUE	TRUE	TRUE	Succinate dehydrogenase [ubiquinone] flavoprotein subunit, mitochondrial
SDHB	P21912	-4.79	-0.252	-4.54	8.59e-05	0.671	0.00012	TRUE	FALSE	TRUE	Succinate dehydrogenase [ubiquinone] iron-sulfur subunit, mitochondrial
SEC24A	O95486	-1.29	-1.21	-0.0784	0.0218	0.0304	0.866	TRUE	TRUE	FALSE	Protein transport protein Sec24A
SEC31A	O94979	1.74	1.06	0.678	0.000104	0.00167	0.0131	TRUE	TRUE	FALSE	Protein transport protein Sec31A
SEC62	Q99442	-3.03	-0.807	-2.23	0.00188	0.23	0.00851	TRUE	FALSE	TRUE	Translocation protein SEC62
2021-09-11	Q9NVA2	-1.29	1.06	-2.35	0.128	0.207	0.0171	FALSE	FALSE	TRUE	Septin-11
2021-09-02	Q15019	0.118	1.28	-1.17	0.312	2.26e-05	3.19e-05	FALSE	TRUE	TRUE	Septin-2
2021-09-09	Q9UHD8	-0.172	3.1	-3.27	0.609	6.22e-05	4.08e-05	FALSE	TRUE	TRUE	Septin-9
SERPINE1	P05121	-0.0857	-2.75	2.66	0.914	0.00734	0.0078	FALSE	TRUE	TRUE	Plasminogen activator inhibitor 1
SERPINE2	P07093	-0.228	-3.48	3.25	0.255	2.17e-06	2.06e-06	FALSE	TRUE	TRUE	Glia-derived nexin
SERPINH1	P50454	1.27	0.538	0.735	2.79e-06	0.00038	6.56e-05	TRUE	FALSE	FALSE	Serpin H1
SF3B1	O75533	1.81	0.679	1.13	0.0126	0.256	0.0729	TRUE	FALSE	FALSE	Splicing factor 3B subunit 1
SLC16A3	O15427	-3.7	-4.03	0.323	0.0149	0.0115	0.795	TRUE	TRUE	FALSE	Monocarboxylate transporter 4
SLC25A1	P53007	-1.46	-0.356	-1.1	8.15e-07	0.00196	4.35e-06	TRUE	FALSE	TRUE	Tricarboxylate transport protein, mitochondrial
SLC25A3	Q00325	-1.55	-0.374	-1.17	4.58e-06	0.00959	2.47e-05	TRUE	FALSE	TRUE	Phosphate carrier protein, mitochondrial
SLC25A4	P12235	0.307	-2.58	2.88	0.478	0.000559	0.000285	FALSE	TRUE	TRUE	ADP/ATP translocase 1
SLC38A2	A1YG32	-3.22	-0.739	-2.48	0.00164	0.281	0.00603	TRUE	FALSE	TRUE	Sodium-coupled neutral amino acid transporter 2
SLC39A7	Q92504	-2.96	-0.129	-2.83	0.00202	0.852	0.00263	TRUE	FALSE	TRUE	Zinc transporter SLC39A7
SLC3A2	P08195	0.355	-0.746	1.1	0.0194	0.000595	6.93e-05	FALSE	FALSE	TRUE	4F2 cell-surface antigen heavy chain
SND1	Q7KZF4	0.861	2.19	-1.33	0.361	0.0421	0.165	FALSE	TRUE	FALSE	Staphylococcal nuclease domain-containing protein 1
SNED1	Q8TER0	-5.37	-0.815	-4.56	0.000271	0.318	0.000684	TRUE	FALSE	TRUE	Sushi, nidogen and EGF-like domain-containing protein 1
SNRPD2	P62316	-1.4	-1.1	-0.298	0.0432	0.098	0.624	TRUE	FALSE	FALSE	Small nuclear ribonucleoprotein Sm D2
Snrpn	P63164	0.769	2.98	-2.21	0.152	0.000671	0.00291	FALSE	TRUE	TRUE	Small nuclear ribonucleoprotein-associated protein N;Small nuclear ribonucleoprotein-associated proteins B and B
SPTAN1	Q13813	-1.26	-0.265	-0.999	2.14e-05	0.051	8.49e-05	TRUE	FALSE	FALSE	Spectrin alpha chain, non-erythrocytic 1
SPTBN1	Q01082	-1.22	-0.451	-0.765	7.97e-06	0.002	0.000107	TRUE	FALSE	FALSE	Spectrin beta chain, non-erythrocytic 1
SQRDL	Q9Y6N5	-3.69	-0.562	-3.12	7.64e-05	0.214	0.000201	TRUE	FALSE	TRUE	Sulfide:quinone oxidoreductase, mitochondrial
SSR4	P51571	0.0663	-1.24	1.31	0.561	2.57e-05	1.7e-05	FALSE	TRUE	TRUE	Translocon-associated protein subunit delta
STAT2	P52630	0.994	1.65	-0.657	0.128	0.0269	0.292	FALSE	TRUE	FALSE	Signal transducer and activator of transcription 2
STOM	P27105	-2.03	-0.77	-1.26	4e-07	9.77e-05	6.34e-06	TRUE	FALSE	TRUE	Erythrocyte band 7 integral membrane protein
STOML2	Q9UJZ1	-0.97	1.1	-2.07	0.0358	0.0242	0.00119	FALSE	TRUE	TRUE	Stomatin-like protein 2, mitochondrial
STX7	O15400	-1.7	-3.83	2.13	0.0843	0.00353	0.04	FALSE	TRUE	TRUE	Syntaxin-7
SUN2	Q9UH99	-1.81	-0.714	-1.1	0.0203	0.283	0.11	TRUE	FALSE	FALSE	SUN domain-containing protein 2
SYPL1	Q16563	-3.4	-1.46	-1.94	0.019	0.236	0.122	TRUE	FALSE	FALSE	Synaptophysin-like protein 1
TAGLN	Q01995	0.413	-3.17	3.58	0.584	0.00341	0.00169	FALSE	TRUE	TRUE	Transgelin
TAGLN2	P37802	-0.843	-2.88	2.04	0.179	0.00189	0.00909	FALSE	TRUE	TRUE	Transgelin-2
TCIRG1	Q13488	-3.48	-0.537	-2.94	1.38e-06	0.0252	4.24e-06	TRUE	FALSE	TRUE	V-type proton ATPase 116 kDa subunit a isoform 3
TFRC	P02786	-1.14	-1.5	0.359	1.92e-05	6.1e-06	0.00877	TRUE	TRUE	FALSE	Transferrin receptor protein 1;Transferrin receptor protein 1, serum form
TGFB1	P01137	1.13	-2.8	3.93	0.00106	9.93e-06	1.32e-06	TRUE	TRUE	TRUE	Transforming growth factor beta-1;Latency-associated peptide
TGFB2	P61812	0.256	-3.97	4.23	0.715	0.000717	0.000481	FALSE	TRUE	TRUE	Transforming growth factor beta-2;Latency-associated peptide
TGFBI	Q15582	3.58	3.35	0.235	8.08e-09	1.04e-08	0.00714	TRUE	TRUE	FALSE	Transforming growth factor-beta-induced protein ig-h3
THBS1	P07996	2.54	-0.868	3.41	1.57e-08	6.51e-06	7.58e-09	TRUE	FALSE	TRUE	Thrombospondin-1
THBS2	P35442	0.58	-3.38	3.96	0.00137	1.88e-07	7.1e-08	FALSE	TRUE	TRUE	Thrombospondin-2
THY1	P04216	-3.86	1.5	-5.36	1.24e-08	1.66e-06	3.13e-09	TRUE	TRUE	TRUE	Thy-1 membrane glycoprotein
TIMP3	P35625	3.75	-1.38	5.13	0.0167	0.289	0.00421	TRUE	FALSE	TRUE	Metalloproteinase inhibitor 3
TINAGL1	Q9GZM7	3.31	-4.3	7.61	1.55e-05	5.43e-06	2.05e-07	TRUE	TRUE	TRUE	Tubulointerstitial nephritis antigen-like
TKT	P29401	-1.55	-0.263	-1.29	0.00187	0.437	0.00489	TRUE	FALSE	TRUE	Transketolase
TM9SF2	Q99805	-0.518	1.91	-2.43	0.587	0.0694	0.0281	FALSE	FALSE	TRUE	Transmembrane 9 superfamily member 2
TM9SF4	Q92544	0.203	1.23	-1.03	0.51	0.00433	0.00914	FALSE	TRUE	TRUE	Transmembrane 9 superfamily member 4
TMED7	Q9Y3B3	-1.91	-1.59	-0.32	0.00412	0.0108	0.502	TRUE	TRUE	FALSE	Transmembrane emp24 domain-containing protein 7
TMEM205	Q6UW68	-2.8	-0.383	-2.42	0.00494	0.609	0.00996	TRUE	FALSE	TRUE	Transmembrane protein 205
TMEM256	Q8N2U0	-1.31	-0.502	-0.809	3.01e-05	0.00541	0.000448	TRUE	FALSE	FALSE	Transmembrane protein 256
TMEM43	Q9BTV4	-3.84	-0.224	-3.62	9.27e-08	0.12	1.76e-07	TRUE	FALSE	TRUE	Transmembrane protein 43
TMX2	Q9Y320	-2.77	-1.77	-1	0.02	0.1	0.313	TRUE	FALSE	FALSE	Thioredoxin-related transmembrane protein 2
TNC	P24821	2.46	2.5	-0.0373	1.57e-08	3.43e-08	0.531	TRUE	TRUE	FALSE	Tenascin
TNXB	P22105	-5.38	-0.107	-5.28	3.16e-05	0.852	4.07e-05	TRUE	FALSE	TRUE	Tenascin-X
TOMM40	O96008	-1.5	-0.11	-1.39	2.28e-05	0.451	4.07e-05	TRUE	FALSE	TRUE	Mitochondrial import receptor subunit TOM40 homolog
TPI1	P60175	-2.33	-2.67	0.333	0.000142	8.67e-05	0.283	TRUE	TRUE	FALSE	Triosephosphate isomerase
TPM4	P67936	-1.12	-0.424	-0.695	3.33e-06	0.00077	5.4e-05	TRUE	FALSE	FALSE	Tropomyosin alpha-4 chain
TSKU	Q8WUA8	0.0713	-1.78	1.85	0.914	0.0197	0.0151	FALSE	TRUE	TRUE	Tsukushin
TSPO	P30536	-1.16	0.679	-1.84	1.8e-06	4.74e-05	1.99e-07	TRUE	FALSE	TRUE	Translocator protein
TTC37	Q6PGP7	2.12	1.66	0.465	0.0305	0.0757	0.578	TRUE	FALSE	FALSE	Tetratricopeptide repeat protein 37
TUBA1A	A5A6J1	0.71	1.13	-0.422	4.47e-05	5.06e-06	0.000812	FALSE	TRUE	FALSE	Tubulin alpha-1A chain;Tubulin alpha-3E chain
TUBB4A	P04350	0.454	1.66	-1.2	0.418	0.0174	0.0528	FALSE	TRUE	FALSE	Tubulin beta-4A chain
TUFM	P49411	1.21	1.78	-0.562	9.17e-05	1.6e-05	0.00552	TRUE	TRUE	FALSE	Elongation factor Tu, mitochondrial
UBA1	P22314	0.288	1.18	-0.889	0.0996	0.00023	0.000895	FALSE	TRUE	FALSE	Ubiquitin-like modifier-activating enzyme 1
UBC	P0CG61	-0.357	0.694	-1.05	0.00645	0.000257	2.47e-05	FALSE	FALSE	TRUE	Polyubiquitin-C;Ubiquitin;Polyubiquitin-B;Ubiquitin;Ubiquitin-40S ribosomal protein S27a;Ubiquitin;40S ribosomal protein S27a;Ubiquitin-60S ribosomal protein L40;Ubiquitin;60S ribosomal protein L40;Polyubiquitin-A;Ubiquitin;Ubiquitin-related
UQCRH	P07919	-2.64	0.174	-2.81	1.28e-06	0.253	1.1e-06	TRUE	FALSE	TRUE	Cytochrome b-c1 complex subunit 6, mitochondrial
USMG5	Q96IX5	-1.14	-0.525	-0.61	6.12e-06	0.000493	0.000201	TRUE	FALSE	FALSE	Up-regulated during skeletal muscle growth protein 5
VAMP3	Q15836	-4.01	1.29	-5.29	0.0193	0.371	0.00581	TRUE	FALSE	TRUE	Vesicle-associated membrane protein 3;Vesicle-associated membrane protein 2
VARS	P26640	0.612	1.61	-0.999	0.0821	0.00152	0.0135	FALSE	TRUE	FALSE	Valine--tRNA ligase
VAT1	Q99536	-2.39	-0.335	-2.06	0.000859	0.453	0.00191	TRUE	FALSE	TRUE	Synaptic vesicle membrane protein VAT-1 homolog
VCAN	P13611	-0.0341	-1.94	1.9	0.611	1.88e-07	1.61e-07	FALSE	TRUE	TRUE	Versican core protein
VCP	P55072	-0.0172	1.37	-1.39	0.967	0.00865	0.00753	FALSE	TRUE	TRUE	Transitional endoplasmic reticulum ATPase
VDAC1	P21796	-1.71	-0.896	-0.81	4e-07	1.7e-05	2.47e-05	TRUE	FALSE	FALSE	Voltage-dependent anion-selective channel protein 1
VDAC2	P45880	-2.79	-0.69	-2.1	5.53e-08	0.000147	3.04e-07	TRUE	FALSE	TRUE	Voltage-dependent anion-selective channel protein 2
VDAC3	Q9Y277	-2.74	-0.26	-2.48	1.47e-07	0.033	3.01e-07	TRUE	FALSE	TRUE	Voltage-dependent anion-selective channel protein 3
VIM	Q5R1W8	-2.5	0.794	-3.29	1.43e-08	5.87e-06	5.64e-09	TRUE	FALSE	TRUE	Vimentin
VKORC1L1	Q8N0U8	-1.14	-1.11	-0.025	7.4e-05	0.000104	0.851	TRUE	TRUE	FALSE	Vitamin K epoxide reductase complex subunit 1-like protein 1
Vps35	Q9EQH3	0.643	1.25	-0.611	0.229	0.0386	0.244	FALSE	TRUE	FALSE	Vacuolar protein sorting-associated protein 35
VWA1	Q6PCB0	0.811	-1.37	2.18	1.91e-05	2.03e-06	1.42e-07	FALSE	TRUE	TRUE	von Willebrand factor A domain-containing protein 1
XRCC6	P12956	-0.116	1.83	-1.95	0.854	0.0159	0.0112	FALSE	TRUE	TRUE	X-ray repair cross-complementing protein 6
YWHAQ	P27348	-0.198	3.12	-3.32	0.283	2.22e-06	1.29e-06	FALSE	TRUE	TRUE	14-3-3 protein theta
YWHAZ	P63104	-0.533	0.487	-1.02	0.0133	0.0215	0.000578	FALSE	FALSE	TRUE	14-3-3 protein zeta/delta
ABI3BP	Q7Z7G0	-0.658	-1.15	0.492	0.419	0.177	0.541	FALSE	FALSE	FALSE	Target of Nesh-SH3
ACACA	Q13085	-0.722	0.152	-0.874	0.513	0.898	0.425	FALSE	FALSE	FALSE	Acetyl-CoA carboxylase 1;Biotin carboxylase;Acetyl-CoA carboxylase 2;Biotin carboxylase
ACLY	P53396	0.31	-0.109	0.419	0.0454	0.438	0.0141	FALSE	FALSE	FALSE	ATP-citrate synthase
Actb	P60710	0.347	0.463	-0.116	0.00379	0.000986	0.183	FALSE	FALSE	FALSE	Actin, cytoplasmic 1;Actin, cytoplasmic 1, N-terminally processed
actr2b	Q56A35	1.72	1.56	0.158	0.091	0.124	0.866	FALSE	FALSE	FALSE	Actin-related protein 2-B;Actin-related protein 2
ALDOA	P04075	0.422	0.119	0.303	0.0417	0.522	0.115	FALSE	FALSE	FALSE	Fructose-bisphosphate aldolase A
ANXA1	P04083	0.287	0.266	0.0206	0.0122	0.0186	0.821	FALSE	FALSE	FALSE	Annexin A1
ANXA2	P07355	0.498	1	-0.502	6.67e-05	2.22e-06	6.95e-05	FALSE	FALSE	FALSE	Annexin A2;Putative annexin A2-like protein
ANXA5	P08758	0.683	0.749	-0.0659	0.000481	0.000344	0.555	FALSE	FALSE	FALSE	Annexin A5
AOC1	P19801	0.925	-0.747	1.67	0.318	0.424	0.0888	FALSE	FALSE	FALSE	Amiloride-sensitive amine oxidase [copper-containing]
AP2A1	O95782	0.186	0.405	-0.218	0.0943	0.00502	0.057	FALSE	FALSE	FALSE	AP-2 complex subunit alpha-1
AP2B1	P63010	0.156	0.358	-0.202	0.388	0.0736	0.265	FALSE	FALSE	FALSE	AP-2 complex subunit beta
AP2M1	Q96CW1	-0.977	-0.257	-0.72	0.00117	0.195	0.00546	FALSE	FALSE	FALSE	AP-2 complex subunit mu;AP-2 complex subunit mu-A
AP3B1	O00203	1.87	1.46	0.416	0.0581	0.126	0.64	FALSE	FALSE	FALSE	AP-3 complex subunit beta-1
ARCN1	P48444	0.037	0.911	-0.874	0.951	0.138	0.146	FALSE	FALSE	FALSE	Coatomer subunit delta
Arf1	P84079	-0.308	-0.284	-0.0239	0.0317	0.0458	0.848	FALSE	FALSE	FALSE	ADP-ribosylation factor 1;ADP-ribosylation factor 3;ADP-ribosylation factor 5
ARF4	P18085	0.163	-0.273	0.436	0.0347	0.00409	0.000342	FALSE	FALSE	FALSE	ADP-ribosylation factor 4
ARHGAP1	Q07960	-0.938	0.97	-1.91	0.344	0.332	0.0738	FALSE	FALSE	FALSE	Rho GTPase-activating protein 1
ARL1	P40616	0.417	0.112	0.304	0.00351	0.277	0.0149	FALSE	FALSE	FALSE	ADP-ribosylation factor-like protein 1
ARL6IP5	O75915	-0.464	-0.0366	-0.427	0.00527	0.771	0.00787	FALSE	FALSE	FALSE	PRA1 family protein 3
ARL8B	Q9NVJ2	-1.55	-1.2	-0.351	0.239	0.358	0.787	FALSE	FALSE	FALSE	ADP-ribosylation factor-like protein 8B;ADP-ribosylation factor-like protein 8A
ARPC1B	O15143	-0.688	-0.154	-0.535	0.000236	0.144	0.000955	FALSE	FALSE	FALSE	Actin-related protein 2/3 complex subunit 1B
ARPC3	O15145	0.449	1.08	-0.636	0.52	0.139	0.358	FALSE	FALSE	FALSE	Actin-related protein 2/3 complex subunit 3
Arpc4	P59999	0.193	0.336	-0.143	0.0936	0.0136	0.188	FALSE	FALSE	FALSE	Actin-related protein 2/3 complex subunit 4
ASCC3	Q8N3C0	-0.0714	-0.442	0.371	0.598	0.0113	0.0215	FALSE	FALSE	FALSE	Activating signal cointegrator 1 complex subunit 3
ATIC	P31939	0.435	1.14	-0.707	0.708	0.329	0.534	FALSE	FALSE	FALSE	Bifunctional purine biosynthesis protein PURH;Phosphoribosylaminoimidazolecarboxamide formyltransferase;IMP cyclohydrolase
ATL3	Q6DD88	-1.07	0.462	-1.53	0.309	0.66	0.152	FALSE	FALSE	FALSE	Atlastin-3
ATP2A2	P16615	-0.488	-0.101	-0.387	0.0116	0.519	0.0301	FALSE	FALSE	FALSE	Sarcoplasmic/endoplasmic reticulum calcium ATPase 2
Atp2b4	Q64542	-0.635	1	-1.64	0.56	0.362	0.145	FALSE	FALSE	FALSE	Plasma membrane calcium-transporting ATPase 4;Plasma membrane calcium-transporting ATPase 1;Plasma membrane calcium-transporting ATPase 3
ATP5A1	P25705	0.91	0.831	0.0796	4.43e-05	9.31e-05	0.415	FALSE	FALSE	FALSE	ATP synthase subunit alpha, mitochondrial
CAND1	Q86VP6	0.984	0.707	0.277	3.29e-05	0.000253	0.0212	FALSE	FALSE	FALSE	Cullin-associated NEDD8-dissociated protein 1
CANX	P27824	0.125	0.299	-0.174	0.327	0.0411	0.177	FALSE	FALSE	FALSE	Calnexin
Capn1	P97571	0.946	0.998	-0.0515	0.0237	0.0214	0.88	FALSE	FALSE	FALSE	Calpain-1 catalytic subunit
CAPN2	P17655	0.175	1.18	-1	0.843	0.187	0.243	FALSE	FALSE	FALSE	Calpain-2 catalytic subunit
CAPN5	O15484	-0.758	-0.277	-0.482	0.386	0.759	0.577	FALSE	FALSE	FALSE	Calpain-5
CAPZA1	P52907	0.00337	0.303	-0.299	0.977	0.0393	0.0382	FALSE	FALSE	FALSE	F-actin-capping protein subunit alpha-1;F-actin-capping protein subunit alpha-2
CCT6A	P40227	0.902	1.65	-0.752	0.267	0.063	0.344	FALSE	FALSE	FALSE	T-complex protein 1 subunit zeta
CDC42	Q2KJ93	-0.563	-0.133	-0.429	0.00133	0.249	0.0052	FALSE	FALSE	FALSE	Cell division control protein 42 homolog
CFL1	P23528	0.211	0.501	-0.29	0.018	0.000296	0.00448	FALSE	FALSE	FALSE	Cofilin-1
CLIC1	O00299	0.0407	0.351	-0.31	0.799	0.0515	0.0724	FALSE	FALSE	FALSE	Chloride intracellular channel protein 1
CLIC4	Q9Y696	-0.718	-1	0.286	0.386	0.239	0.731	FALSE	FALSE	FALSE	Chloride intracellular channel protein 4
CLTC	Q00610	0.00509	-0.403	0.408	0.929	0.000234	0.000191	FALSE	FALSE	FALSE	Clathrin heavy chain 1
Cnot1	Q6ZQ08	0.612	0.203	0.409	0.0233	0.38	0.0925	FALSE	FALSE	FALSE	CCR4-NOT transcription complex subunit 1
CNP	P09543	-1.46	-0.702	-0.761	0.196	0.531	0.487	FALSE	FALSE	FALSE	2,3-cyclic-nucleotide 3-phosphodiesterase
COL1A1	P02452	0.042	0.503	-0.461	0.622	0.000615	0.000919	FALSE	FALSE	FALSE	Collagen alpha-1(I) chain
Col1a2	Q01149	-0.361	-0.0044	-0.357	0.318	0.99	0.317	FALSE	FALSE	FALSE	Collagen alpha-2(I) chain
COL3A1	P02461	-0.462	-0.711	0.249	0.00134	0.000157	0.0231	FALSE	FALSE	FALSE	Collagen alpha-1(III) chain
COL6A1	P12109	-0.228	0.632	-0.86	0.00551	3.27e-05	5.44e-06	FALSE	FALSE	FALSE	Collagen alpha-1(VI) chain
COL6A2	P12110	-0.115	0.605	-0.72	0.0759	3.53e-05	1.3e-05	FALSE	FALSE	FALSE	Collagen alpha-2(VI) chain
COL6A3	P12111	-0.0343	0.509	-0.543	0.524	5.25e-05	3.24e-05	FALSE	FALSE	FALSE	Collagen alpha-3(VI) chain
COPA	P53621	0.229	0.18	0.0487	0.00889	0.0268	0.474	FALSE	FALSE	FALSE	Coatomer subunit alpha;Xenin;Proxenin
COPB1	P53618	0.216	0.133	0.083	0.026	0.132	0.316	FALSE	FALSE	FALSE	Coatomer subunit beta
CYB5B	O43169	-0.254	0.0867	-0.341	0.0843	0.533	0.031	FALSE	FALSE	FALSE	Cytochrome b5 type B
CYFIP1	Q7L576	-0.702	-0.056	-0.646	0.00311	0.744	0.00486	FALSE	FALSE	FALSE	Cytoplasmic FMR1-interacting protein 1
Dad1	P61806	0.111	-0.145	0.256	0.145	0.0724	0.00754	FALSE	FALSE	FALSE	Dolichyl-diphosphooligosaccharide--protein glycosyltransferase subunit DAD1
Ddost	O54734	-0.401	-0.166	-0.235	0.00166	0.0735	0.02	FALSE	FALSE	FALSE	Dolichyl-diphosphooligosaccharide--protein glycosyltransferase 48 kDa subunit
Ddx3x	Q62167	0.685	0.468	0.217	0.000259	0.00215	0.0534	FALSE	FALSE	FALSE	ATP-dependent RNA helicase DDX3X;ATP-dependent RNA helicase DDX3Y
DERL1	Q9BUN8	0.608	0.223	0.385	5.35e-05	0.0109	0.000691	FALSE	FALSE	FALSE	Derlin-1
DERL2	Q9GZP9	0.701	0.447	0.254	0.000484	0.00521	0.0497	FALSE	FALSE	FALSE	Derlin-2
DHX9	Q08211	-2.15	-0.0712	-2.08	0.0854	0.958	0.0932	FALSE	FALSE	FALSE	ATP-dependent RNA helicase A
dnaK	B9KCH0	0.0741	0.0183	0.0558	0.598	0.904	0.689	FALSE	FALSE	FALSE	Chaperone protein DnaK
DSTN	P60981	0.571	0.23	0.341	0.000428	0.034	0.00606	FALSE	FALSE	FALSE	Destrin
DYNC1H1	Q14204	-0.892	-0.797	-0.0943	2.12e-06	5.87e-06	0.108	FALSE	FALSE	FALSE	Cytoplasmic dynein 1 heavy chain 1
EEF1A1P5	Q5VTE0	0.289	0.399	-0.11	0.00734	0.00172	0.19	FALSE	FALSE	FALSE	Putative elongation factor 1-alpha-like 3;Elongation factor 1-alpha 1;Elongation factor 1-alpha 2
EEF2	P13639	0.535	0.328	0.207	6.67e-05	0.00108	0.00927	FALSE	FALSE	FALSE	Elongation factor 2
EHD2	Q9NZN4	-0.708	-0.0132	-0.694	0.00119	0.928	0.00132	FALSE	FALSE	FALSE	EH domain-containing protein 2
EIF4A1	A5A6N4	0.876	0.6	0.275	2.83e-05	0.000271	0.0118	FALSE	FALSE	FALSE	Eukaryotic initiation factor 4A-I;Eukaryotic initiation factor 4A-II;Eukaryotic initiation factor 4A-II, N-terminally processed
EIF5A	P63241	0.252	0.718	-0.466	0.27	0.0123	0.0586	FALSE	FALSE	FALSE	Eukaryotic translation initiation factor 5A-1
EMILIN1	Q9Y6C2	0.612	-0.111	0.723	3.56e-05	0.106	1.77e-05	FALSE	FALSE	FALSE	EMILIN-1
ENO1	P06733	0.311	-0.136	0.446	0.00483	0.118	0.000796	FALSE	FALSE	FALSE	Alpha-enolase
EPB41L2	O43491	-1.02	-0.244	-0.777	0.2	0.76	0.316	FALSE	FALSE	FALSE	Band 4.1-like protein 2
EPRS	P07814	-0.189	-0.404	0.215	0.316	0.0543	0.248	FALSE	FALSE	FALSE	Bifunctional glutamate/proline--tRNA ligase;Glutamate--tRNA ligase;Proline--tRNA ligase
ERGIC1	Q969X5	-1.07	-0.0299	-1.04	0.312	0.981	0.317	FALSE	FALSE	FALSE	Endoplasmic reticulum-Golgi intermediate compartment protein 1
ESYT1	Q9BSJ8	-0.621	-0.108	-0.513	0.00168	0.415	0.00454	FALSE	FALSE	FALSE	Extended synaptotagmin-1
FASN	P49327	-0.377	-0.0643	-0.313	0.000259	0.259	0.000731	FALSE	FALSE	FALSE	Fatty acid synthase;[Acyl-carrier-protein] S-acetyltransferase;[Acyl-carrier-protein] S-malonyltransferase;3-oxoacyl-[acyl-carrier-protein] synthase;3-oxoacyl-[acyl-carrier-protein] reductase;3-hydroxyacyl-[acyl-carrier-protein] dehydratase;Enoyl-[acyl-carrier-protein] reductase;Oleoyl-[acyl-carrier-protein] hydrolase
FERMT2	Q96AC1	-0.762	-1.25	0.487	0.286	0.1	0.486	FALSE	FALSE	FALSE	Fermitin family homolog 2
FKBP11	Q9NYL4	-1.48	-1.06	-0.428	0.173	0.324	0.682	FALSE	FALSE	FALSE	Peptidyl-prolyl cis-trans isomerase FKBP11
FLNA	P21333	-0.0422	-0.99	0.948	0.454	2.17e-06	1.9e-06	FALSE	FALSE	FALSE	Filamin-A
FOCAD	Q5VW36	-1.79	0.158	-1.95	0.124	0.894	0.0962	FALSE	FALSE	FALSE	Focadhesin
GANAB	Q14697	0.372	0.0812	0.291	0.000967	0.257	0.00347	FALSE	FALSE	FALSE	Neutral alpha-glucosidase AB
GARS	P41250	0.556	0.0909	0.465	0.0114	0.61	0.0241	FALSE	FALSE	FALSE	Glycine--tRNA ligase
GBE1	Q04446	-2.1	-2.6	0.497	0.105	0.058	0.682	FALSE	FALSE	FALSE	1,4-alpha-glucan-branching enzyme
GCN1L1	Q92616	0.043	0.14	-0.0975	0.523	0.0619	0.16	FALSE	FALSE	FALSE	Translational activator GCN1
GDI2	P50395	0.479	0.444	0.0344	0.0551	0.0736	0.875	FALSE	FALSE	FALSE	Rab GDP dissociation inhibitor beta
GNAI2	P04899	-0.699	0.193	-0.892	0.000583	0.13	0.00016	FALSE	FALSE	FALSE	Guanine nucleotide-binding protein G(i) subunit alpha-2
GNB1	P62873	-0.407	0.0488	-0.455	0.000501	0.479	0.000283	FALSE	FALSE	FALSE	Guanine nucleotide-binding protein G(I)/G(S)/G(T) subunit beta-1
Gnb2	P62880	-0.609	0.354	-0.964	0.00134	0.0188	0.000114	FALSE	FALSE	FALSE	Guanine nucleotide-binding protein G(I)/G(S)/G(T) subunit beta-2
GNB2L1	P63243	-0.459	-0.479	0.0201	0.00168	0.0015	0.836	FALSE	FALSE	FALSE	Guanine nucleotide-binding protein subunit beta-2-like 1;Guanine nucleotide-binding protein subunit beta-2-like 1, N-terminally processed
GSTP1	P09211	0.959	2.24	-1.28	0.489	0.128	0.352	FALSE	FALSE	FALSE	Glutathione S-transferase P
H2AFY	O75367	1.91	1.52	0.393	0.0843	0.159	0.699	FALSE	FALSE	FALSE	Core histone macro-H2A.1
HACD3	Q9P035	-0.227	0.588	-0.815	0.12	0.00336	0.000572	FALSE	FALSE	FALSE	Very-long-chain (3R)-3-hydroxyacyl-CoA dehydratase 3
HIST1H2AC	Q93077	-0.738	0.141	-0.878	3.87e-05	0.0952	1.81e-05	FALSE	FALSE	FALSE	Histone H2A type 1-C;Histone H2A.J;Histone H2A type 1-J;Histone H2A type 1-H;Histone H2A type 1-K;Histone H2A type 3;Histone H2A type 1;Histone H2A type 1-B/E;Histone H2A type 1-D;Histone H2A type 1-F;Histone H2A type 2-C;Histone H2A type 2-A
HLA-B.1	Q95365	0.0285	-1.57	1.6	0.975	0.105	0.0937	FALSE	FALSE	FALSE	HLA class I histocompatibility antigen, B-38 alpha chain;HLA class I histocompatibility antigen, B-67 alpha chain;HLA class I histocompatibility antigen, B-39 alpha chain
Hmgb1	P10103	1.36	2.22	-0.862	0.404	0.192	0.594	FALSE	FALSE	FALSE	High mobility group protein B1;Putative high mobility group protein B1-like 1
HNRNPH1	P31943	-1.6	0.662	-2.26	0.164	0.557	0.0622	FALSE	FALSE	FALSE	Heterogeneous nuclear ribonucleoprotein H;Heterogeneous nuclear ribonucleoprotein H, N-terminally processed;Heterogeneous nuclear ribonucleoprotein H2
HNRNPL	P14866	-0.579	0.297	-0.876	0.621	0.806	0.454	FALSE	FALSE	FALSE	Heterogeneous nuclear ribonucleoprotein L
HNRNPM	P52272	0.106	1.73	-1.63	0.919	0.11	0.122	FALSE	FALSE	FALSE	Heterogeneous nuclear ribonucleoprotein M
HNRNPUL2	Q1KMD3	-0.87	0.732	-1.6	0.368	0.453	0.113	FALSE	FALSE	FALSE	Heterogeneous nuclear ribonucleoprotein U-like protein 2
HSD17B4	P51659	-0.0667	0.489	-0.556	0.767	0.0523	0.0309	FALSE	FALSE	FALSE	Peroxisomal multifunctional enzyme type 2;(3R)-hydroxyacyl-CoA dehydrogenase;Enoyl-CoA hydratase 2
HSP90B1	P14625	0.181	0.0551	0.126	0.0457	0.502	0.133	FALSE	FALSE	FALSE	Endoplasmin
HSPA1A	P0DMV8	-0.374	0.554	-0.928	0.00372	0.000554	3.29e-05	FALSE	FALSE	FALSE	Heat shock 70 kDa protein 1A;Heat shock 70 kDa protein 1B;Heat shock 70 kDa protein 1-like
HSPA5	P11021	-0.312	-0.948	0.636	0.00759	2.98e-05	0.000205	FALSE	FALSE	FALSE	78 kDa glucose-regulated protein
Hspa8	P63017	0.0262	0.282	-0.256	0.737	0.00677	0.00979	FALSE	FALSE	FALSE	Heat shock cognate 71 kDa protein
HSPB1	P04792	0.241	-0.426	0.666	0.00936	0.000607	5.4e-05	FALSE	FALSE	FALSE	Heat shock protein beta-1
IARS	P41252	-0.0264	-0.371	0.344	0.793	0.00587	0.0078	FALSE	FALSE	FALSE	Isoleucine--tRNA ligase, cytoplasmic
ILVBL	A1L0T0	-0.776	-0.763	-0.0128	0.077	0.0841	0.973	FALSE	FALSE	FALSE	Acetolactate synthase-like protein
IPO5	O00410	-0.344	0.161	-0.505	0.0193	0.203	0.00354	FALSE	FALSE	FALSE	Importin-5
IQGAP1	P46940	-0.0128	0.536	-0.549	0.914	0.00205	0.00168	FALSE	FALSE	FALSE	Ras GTPase-activating-like protein IQGAP1
ITGB5	P18084	-2.74	-1.83	-0.912	0.0843	0.228	0.532	FALSE	FALSE	FALSE	Integrin beta-5
Kdelr1	Q99JH8	0.344	1.14	-0.796	0.697	0.207	0.36	FALSE	FALSE	FALSE	ER lumen protein-retaining receptor 1
KIAA0196	Q12768	-0.385	0.306	-0.691	0.00168	0.00564	7.63e-05	FALSE	FALSE	FALSE	WASH complex subunit strumpellin
KPNB1	Q14974	0.607	0.946	-0.339	0.00799	0.00101	0.0759	FALSE	FALSE	FALSE	Importin subunit beta-1;Importin subunit beta
LDHB	A5A6N7	0.754	0.232	0.522	9.83e-05	0.0347	0.000765	FALSE	FALSE	FALSE	L-lactate dehydrogenase B chain
LEPREL2	Q8IVL6	1.93	1.52	0.407	0.057	0.121	0.655	FALSE	FALSE	FALSE	Prolyl 3-hydroxylase 3
LMAN1	P49257	-0.94	-0.0139	-0.926	0.00719	0.965	0.00782	FALSE	FALSE	FALSE	Protein ERGIC-53
LMF2	Q9BU23	-1.95	-0.0719	-1.88	0.0843	0.952	0.0929	FALSE	FALSE	FALSE	Lipase maturation factor 2
LOX	P28300	0.954	-0.445	1.4	0.33	0.656	0.163	FALSE	FALSE	FALSE	Protein-lysine 6-oxidase
LRRC15	Q8TF66	-1.9	0.834	-2.73	0.221	0.587	0.0907	FALSE	FALSE	FALSE	Leucine-rich repeat-containing protein 15
LRRC59	Q96AG4	2.01	0.456	1.56	0.126	0.722	0.217	FALSE	FALSE	FALSE	Leucine-rich repeat-containing protein 59
LTBP1	Q14766	-0.857	-0.768	-0.0892	1.84e-05	4.57e-05	0.258	FALSE	FALSE	FALSE	Latent-transforming growth factor beta-binding protein 1
MATR3	P43243	-0.0937	0.721	-0.815	0.54	0.00196	0.000955	FALSE	FALSE	FALSE	Matrin-3
MFAP2	P55001	0.494	-0.506	1	0.00364	0.00359	9.03e-05	FALSE	FALSE	FALSE	Microfibrillar-associated protein 2
MFGE8	Q08431	0.492	0.414	0.0784	0.00759	0.0182	0.576	FALSE	FALSE	FALSE	Lactadherin;Lactadherin short form;Medin
MLEC	Q14165	-0.488	-0.0958	-0.392	0.00551	0.472	0.0149	FALSE	FALSE	FALSE	Malectin
MOGS	Q13724	0.588	0.238	0.351	0.00112	0.0617	0.0133	FALSE	FALSE	FALSE	Mannosyl-oligosaccharide glucosidase
MON2	Q7Z3U7	-0.743	-0.744	0.000423	0.469	0.475	1	FALSE	FALSE	FALSE	Protein MON2 homolog
MPDU1	O75352	-0.8	0.0176	-0.818	7.35e-05	0.86	6.95e-05	FALSE	FALSE	FALSE	Mannose-P-dolichol utilization defect 1 protein
MROH1	Q8NDA8	-0.331	-0.27	-0.0619	0.0615	0.119	0.699	FALSE	FALSE	FALSE	Maestro heat-like repeat-containing protein family member 1
Msn	P26041	-0.642	0.334	-0.975	0.000136	0.00479	1.7e-05	FALSE	FALSE	FALSE	Moesin
MXRA5	Q9NR99	-0.782	-0.501	-0.281	1.37e-05	0.000197	0.00364	FALSE	FALSE	FALSE	Matrix-remodeling-associated protein 5
MYH9	P35579	-0.0176	-0.245	0.227	0.781	0.00482	0.00638	FALSE	FALSE	FALSE	Myosin-9
MYL12A	P19105	-0.443	-1.07	0.626	0.703	0.36	0.581	FALSE	FALSE	FALSE	Myosin regulatory light chain 12A;Myosin regulatory light chain 12B
MYO1C	O00159	-0.514	-0.0269	-0.487	0.000201	0.72	0.000285	FALSE	FALSE	FALSE	Unconventional myosin-Ic
NCKAP1	Q9Y2A7	-1.83	-1.27	-0.564	0.116	0.259	0.604	FALSE	FALSE	FALSE	Nck-associated protein 1
NME2	P22392	0.551	0.233	0.317	0.0168	0.23	0.11	FALSE	FALSE	FALSE	Nucleoside diphosphate kinase B;Putative nucleoside diphosphate kinase
NPTN	Q9Y639	-2.64	-0.804	-1.84	0.0524	0.519	0.146	FALSE	FALSE	FALSE	Neuroplastin
NUMA1	Q14980	0.263	-0.0533	0.317	0.809	0.966	0.772	FALSE	FALSE	FALSE	Nuclear mitotic apparatus protein 1
NUP205	Q92621	-0.377	0.643	-1.02	0.78	0.636	0.441	FALSE	FALSE	FALSE	Nuclear pore complex protein Nup205
P02465	P02465	-0.606	-0.666	0.0602	0.0165	0.012	0.772	FALSE	FALSE	FALSE
P19035	P19035	-0.0146	0.102	-0.117	0.874	0.259	0.192	FALSE	FALSE	FALSE
P24627	P24627	-0.262	0.425	-0.687	0.00696	0.000682	5.16e-05	FALSE	FALSE	FALSE
P4HB	P07237	-0.143	-0.92	0.777	0.232	0.000136	0.000288	FALSE	FALSE	FALSE	Protein disulfide-isomerase
PCBP1	Q15365	0.596	0.828	-0.232	0.0017	0.00035	0.0858	FALSE	FALSE	FALSE	Poly(rC)-binding protein 1
PCOLCE	Q15113	-0.932	-0.129	-0.803	0.0105	0.66	0.0201	FALSE	FALSE	FALSE	Procollagen C-endopeptidase enhancer 1
PDCD6IP	Q8WUM4	-0.823	0.0997	-0.923	0.424	0.928	0.368	FALSE	FALSE	FALSE	Programmed cell death 6-interacting protein
PFKL	P17858	0.556	-0.271	0.827	0.0073	0.112	0.00107	FALSE	FALSE	FALSE	ATP-dependent 6-phosphofructokinase, liver type
PFN1	P07737	-0.502	-0.166	-0.336	0.000277	0.0517	0.00245	FALSE	FALSE	FALSE	Profilin-1
PGAM1	P18669	-1.41	-2.26	0.849	0.432	0.223	0.635	FALSE	FALSE	FALSE	Phosphoglycerate mutase 1
PGK1	A5A6K4	0.583	-0.344	0.927	0.000804	0.0116	6.88e-05	FALSE	FALSE	FALSE	Phosphoglycerate kinase 1
PGRMC2	O15173	-0.00351	-0.0804	0.0769	0.981	0.656	0.662	FALSE	FALSE	FALSE	Membrane-associated progesterone receptor component 2
PKD1	P98161	-2.1	-0.25	-1.85	0.155	0.867	0.197	FALSE	FALSE	FALSE	Polycystin-1
PKM	P14618	0.0141	-0.162	0.176	0.804	0.02	0.013	FALSE	FALSE	FALSE	Pyruvate kinase PKM
PLEC	Q15149	-0.768	-0.313	-0.455	3.01e-05	0.00408	0.000562	FALSE	FALSE	FALSE	Plectin
PPIA	P62937	-0.0037	-0.25	0.246	0.972	0.0362	0.0355	FALSE	FALSE	FALSE	Peptidyl-prolyl cis-trans isomerase A;Peptidyl-prolyl cis-trans isomerase A, N-terminally processed
PPIB	P23284	0.0153	0.563	-0.547	0.899	0.00147	0.00157	FALSE	FALSE	FALSE	Peptidyl-prolyl cis-trans isomerase B
PPP1CB	P62140	0.589	0.745	-0.156	0.00951	0.00351	0.377	FALSE	FALSE	FALSE	Serine/threonine-protein phosphatase PP1-beta catalytic subunit;Serine/threonine-protein phosphatase PP1-gamma catalytic subunit;Serine/threonine-protein phosphatase PP1-alpha catalytic subunit
PRKDC	P78527	-0.29	0.374	-0.664	0.00164	0.000484	2.13e-05	FALSE	FALSE	FALSE	DNA-dependent protein kinase catalytic subunit
PRPF8	Q6P2Q9	0.265	0.318	-0.0534	0.0103	0.00483	0.505	FALSE	FALSE	FALSE	Pre-mRNA-processing-splicing factor 8
PSAT1	Q9Y617	2.06	-0.682	2.75	0.127	0.604	0.0537	FALSE	FALSE	FALSE	Phosphoserine aminotransferase
PYGB	P11216	0.541	0.64	-0.0991	0.00122	0.000549	0.35	FALSE	FALSE	FALSE	Glycogen phosphorylase, brain form
RAB14	P61106	-0.656	0.195	-0.851	0.00202	0.191	0.00055	FALSE	FALSE	FALSE	Ras-related protein Rab-14
RAB1A	P62820	0.14	0.398	-0.258	0.364	0.0295	0.111	FALSE	FALSE	FALSE	Ras-related protein Rab-1A;Ras-related protein Rab-1B;Putative Ras-related protein Rab-1C
RAB2A	P61019	0.538	0.68	-0.142	0.0016	0.000517	0.209	FALSE	FALSE	FALSE	Ras-related protein Rab-2A;Ras-related protein Rab-2B
RAB6A	P20340	-0.173	-0.25	0.0775	0.182	0.0712	0.532	FALSE	FALSE	FALSE	Ras-related protein Rab-6A;GTP-binding protein ryh1;Ras-related protein Rab-6B
RAB7A	P51149	-0.816	-0.751	-0.065	0.000317	0.000559	0.6	FALSE	FALSE	FALSE	Ras-related protein Rab-7a
RAN	P62825	-0.163	-0.424	0.261	0.0282	0.000346	0.00382	FALSE	FALSE	FALSE	GTP-binding nuclear protein Ran
rap1b	P61223	-0.653	0.217	-0.87	0.000102	0.0268	2.47e-05	FALSE	FALSE	FALSE	Ras-related protein Rap-1b;Ras-related protein Rap-1A;Ras-related protein Rap-1b-like protein
RBMX	A5A6M3	-1.18	0.00816	-1.19	0.0744	0.99	0.0721	FALSE	FALSE	FALSE	RNA-binding motif protein, X chromosome;RNA-binding motif protein, X chromosome, N-terminally processed;RNA binding motif protein, X-linked-like-1
RER1	O15258	-0.0531	0.126	-0.179	0.58	0.204	0.0825	FALSE	FALSE	FALSE	Protein RER1
rhoad	Q6DHE8	-0.392	0.0682	-0.46	0.000894	0.356	0.000394	FALSE	FALSE	FALSE	Rho-related GTP-binding protein RhoC;Transforming protein RhoA
rpl10	Q7ZV96	-0.117	0.184	-0.301	0.318	0.134	0.0264	FALSE	FALSE	FALSE	60S ribosomal protein L10;60S ribosomal protein L10-like
RPL11	P62913	-0.0679	0.0868	-0.155	0.591	0.498	0.221	FALSE	FALSE	FALSE	60S ribosomal protein L11
RPL12	P30050	-0.415	-0.204	-0.211	0.0195	0.186	0.164	FALSE	FALSE	FALSE	60S ribosomal protein L12
RPL13	P26373	-0.413	-0.0885	-0.324	0.0259	0.584	0.0616	FALSE	FALSE	FALSE	60S ribosomal protein L13
RPL13A	P40429	0.0213	-0.431	0.453	0.799	0.00118	0.000849	FALSE	FALSE	FALSE	60S ribosomal protein L13a
RPL14	P50914	0.128	0.71	-0.582	0.158	0.000116	0.000287	FALSE	FALSE	FALSE	60S ribosomal protein L14
RPL15	P61313	0.139	0.199	-0.0603	0.128	0.0455	0.487	FALSE	FALSE	FALSE	60S ribosomal protein L15
RPL17	P18621	-0.123	0.216	-0.339	0.373	0.138	0.0326	FALSE	FALSE	FALSE	60S ribosomal protein L17
RPL18	Q07020	-0.239	-0.0695	-0.169	0.00567	0.289	0.0253	FALSE	FALSE	FALSE	60S ribosomal protein L18
RPL18A	Q02543	-2.62	-2.26	-0.367	0.196	0.263	0.851	FALSE	FALSE	FALSE	60S ribosomal protein L18a
RPL19	P84098	-0.0879	0.186	-0.274	0.381	0.0885	0.0216	FALSE	FALSE	FALSE	60S ribosomal protein L19
RPL22	Q98TF8	0.0886	0.281	-0.192	0.297	0.01	0.0417	FALSE	FALSE	FALSE	60S ribosomal protein L22
RPL23	P62829	-1.7	-1.83	0.127	0.255	0.226	0.929	FALSE	FALSE	FALSE	60S ribosomal protein L23
RPL24	P83731	-0.188	0.103	-0.291	0.0823	0.309	0.0168	FALSE	FALSE	FALSE	60S ribosomal protein L24
RPL26	P61256	-0.361	-0.167	-0.194	0.00683	0.123	0.0763	FALSE	FALSE	FALSE	60S ribosomal protein L26;60S ribosomal protein L26-like 1
RPL27	P61353	0.146	0.132	0.0139	0.12	0.157	0.874	FALSE	FALSE	FALSE	60S ribosomal protein L27
RPL27A	P46776	-0.435	-0.051	-0.384	0.0041	0.648	0.00753	FALSE	FALSE	FALSE	60S ribosomal protein L27a
RPL28	P46779	0.348	-0.473	0.821	0.0246	0.00736	0.000425	FALSE	FALSE	FALSE	60S ribosomal protein L28
RPL3	P39023	-0.384	0.114	-0.498	0.00222	0.199	0.000602	FALSE	FALSE	FALSE	60S ribosomal protein L3
RPL30	Q76KA2	0.464	0.289	0.175	0.00369	0.0316	0.14	FALSE	FALSE	FALSE	60S ribosomal protein L30
RPL32	Q76KA3	-0.691	-0.143	-0.548	4.51e-05	0.0807	0.000177	FALSE	FALSE	FALSE	60S ribosomal protein L32
RPL35A	P61272	1.2	-0.616	1.82	0.349	0.636	0.164	FALSE	FALSE	FALSE	60S ribosomal protein L35a
RPL4	P36578	-0.0782	0.333	-0.411	0.36	0.00483	0.00158	FALSE	FALSE	FALSE	60S ribosomal protein L4
RPL5	P46777	0.135	0.659	-0.524	0.0716	4.87e-05	0.000137	FALSE	FALSE	FALSE	60S ribosomal protein L5
RPL6	Q02878	-0.184	0.000433	-0.185	0.0291	0.994	0.0291	FALSE	FALSE	FALSE	60S ribosomal protein L6
RPL7	P18124	0.288	0.609	-0.321	0.00122	2.81e-05	0.000694	FALSE	FALSE	FALSE	60S ribosomal protein L7
RPL7A	P62424	-0.231	0.52	-0.75	0.0221	0.000497	6.54e-05	FALSE	FALSE	FALSE	60S ribosomal protein L7a
RPL8	P62917	-0.294	-0.00172	-0.293	0.00339	0.982	0.00364	FALSE	FALSE	FALSE	60S ribosomal protein L8
RPL9	P32969	0.128	0.513	-0.385	0.307	0.00361	0.0126	FALSE	FALSE	FALSE	60S ribosomal protein L9
RPN1	P04843	0.014	0.161	-0.147	0.904	0.159	0.185	FALSE	FALSE	FALSE	Dolichyl-diphosphooligosaccharide--protein glycosyltransferase subunit 1
RPN2	P04844	-0.997	-0.748	-0.249	4.31e-05	0.000257	0.0398	FALSE	FALSE	FALSE	Dolichyl-diphosphooligosaccharide--protein glycosyltransferase subunit 2
Rps11	P61270	-0.217	-0.3	0.0827	0.0109	0.00263	0.222	FALSE	FALSE	FALSE	40S ribosomal protein S11
RPS13	Q9WVH0	0.372	0.523	-0.15	0.00159	0.000306	0.0725	FALSE	FALSE	FALSE	40S ribosomal protein S13
RPS16	P62249	0.462	0.197	0.265	0.00081	0.0421	0.0122	FALSE	FALSE	FALSE	40S ribosomal protein S16
RPS18	P62269	0.886	0.259	0.627	4.99e-05	0.0268	0.000364	FALSE	FALSE	FALSE	40S ribosomal protein S18
RPS2	P15880	0.243	0.0793	0.164	0.0622	0.511	0.174	FALSE	FALSE	FALSE	40S ribosomal protein S2
RPS20	P60866	-0.178	-0.0409	-0.138	0.0827	0.674	0.161	FALSE	FALSE	FALSE	40S ribosomal protein S20
RPS23	P62266	-0.207	0.0569	-0.264	0.286	0.77	0.174	FALSE	FALSE	FALSE	40S ribosomal protein S23
RPS26	P61251	-0.271	0.122	-0.393	0.0737	0.387	0.0191	FALSE	FALSE	FALSE	40S ribosomal protein S26;Putative 40S ribosomal protein S26-like 1
RPS27	P42677	-0.175	-0.385	0.209	0.0936	0.00479	0.0534	FALSE	FALSE	FALSE	40S ribosomal protein S27
RPS3	P23396	0.108	-0.039	0.147	0.189	0.632	0.0858	FALSE	FALSE	FALSE	40S ribosomal protein S3
Rps3a	P97351	1.77	2.69	-0.916	0.157	0.0502	0.447	FALSE	FALSE	FALSE	40S ribosomal protein S3a
RPS4X	P62704	0.465	0.596	-0.131	0.00057	0.000176	0.115	FALSE	FALSE	FALSE	40S ribosomal protein S4, X isoform
RPS4Y2	Q8TD47	-0.119	0.25	-0.37	0.119	0.00884	0.00122	FALSE	FALSE	FALSE	40S ribosomal protein S4, Y isoform 2;40S ribosomal protein S4, Y isoform 1
RPS5	P46782	0.849	0.785	0.0637	0.00202	0.00339	0.731	FALSE	FALSE	FALSE	40S ribosomal protein S5;40S ribosomal protein S5, N-terminally processed;40S ribosomal protein S5a
RPS6	P62753	-0.194	0.349	-0.543	0.0165	0.0011	9.2e-05	FALSE	FALSE	FALSE	40S ribosomal protein S6
RPS7	P62081	-1.44	-1.54	0.0935	0.364	0.339	0.952	FALSE	FALSE	FALSE	40S ribosomal protein S7
RPS8	P62241	-0.389	0.286	-0.675	0.00117	0.00575	6.39e-05	FALSE	FALSE	FALSE	40S ribosomal protein S8
RPS9	P46781	0.251	0.345	-0.0944	0.00496	0.00113	0.163	FALSE	FALSE	FALSE	40S ribosomal protein S9
Rpsa	P14206	0.577	0.274	0.302	0.00213	0.0555	0.0374	FALSE	FALSE	FALSE	40S ribosomal protein SA
RSL1D1	O76021	0.567	0.243	0.324	0.456	0.757	0.668	FALSE	FALSE	FALSE	Ribosomal L1 domain-containing protein 1
SEC11A	P67812	-0.095	-0.298	0.203	0.297	0.0105	0.0442	FALSE	FALSE	FALSE	Signal peptidase complex catalytic subunit SEC11A
SEC23A	Q15436	0.374	-0.0475	0.421	0.0226	0.74	0.0139	FALSE	FALSE	FALSE	Protein transport protein Sec23A
SEC61A1	P61619	0.665	0.915	-0.25	0.00057	0.000121	0.0485	FALSE	FALSE	FALSE	Protein transport protein Sec61 subunit alpha isoform 1
2021-09-07	Q16181	-0.0255	1.91	-1.94	0.977	0.0587	0.0527	FALSE	FALSE	FALSE	Septin-7
SERINC1	Q9NRX5	-1.99	-1.17	-0.827	0.128	0.357	0.503	FALSE	FALSE	FALSE	Serine incorporator 1
SLC25A11	Q02978	0.345	0.831	-0.486	0.516	0.138	0.357	FALSE	FALSE	FALSE	Mitochondrial 2-oxoglutarate/malate carrier protein
Slc25a5	P51881	0.225	0.41	-0.185	0.0194	0.00126	0.0401	FALSE	FALSE	FALSE	ADP/ATP translocase 2;ADP/ATP translocase 2, N-terminally processed
SLC25A6	P12236	0.114	0.261	-0.147	0.183	0.0131	0.0939	FALSE	FALSE	FALSE	ADP/ATP translocase 3;ADP/ATP translocase 3, N-terminally processed
SLC2A1	P11166	1.87	0.0352	1.84	0.091	0.977	0.094	FALSE	FALSE	FALSE	Solute carrier family 2, facilitated glucose transporter member 1
SLC35B2	Q8TB61	0.714	-0.122	0.836	0.00148	0.414	0.000661	FALSE	FALSE	FALSE	Adenosine 3-phospho 5-phosphosulfate transporter 1
SNRNP200	O75643	-0.159	-0.378	0.219	0.191	0.0124	0.0858	FALSE	FALSE	FALSE	U5 small nuclear ribonucleoprotein 200 kDa helicase
SOAT1	P35610	0.629	0.93	-0.302	0.603	0.449	0.804	FALSE	FALSE	FALSE	Sterol O-acyltransferase 1
SPARC	P09486	0.592	-1.91	2.51	0.719	0.256	0.141	FALSE	FALSE	FALSE	SPARC
SRM	P19623	1.51	1	0.51	0.0689	0.203	0.499	FALSE	FALSE	FALSE	Spermidine synthase
SRPX	P78539	-0.374	-1.9	1.52	0.683	0.0617	0.11	FALSE	FALSE	FALSE	Sushi repeat-containing protein SRPX
SSR1	P43307	0.117	0.747	-0.63	0.492	0.00278	0.0059	FALSE	FALSE	FALSE	Translocon-associated protein subunit alpha
STAT1	P42224	-0.455	-0.416	-0.0387	0.0204	0.0315	0.813	FALSE	FALSE	FALSE	Signal transducer and activator of transcription 1-alpha/beta
Stt3a	P46978	0.464	-0.158	0.622	0.000489	0.0652	9.87e-05	FALSE	FALSE	FALSE	Dolichyl-diphosphooligosaccharide--protein glycosyltransferase subunit STT3A
STT3B	Q8TCJ2	-0.0045	-0.693	0.688	0.957	8.57e-05	7.58e-05	FALSE	FALSE	FALSE	Dolichyl-diphosphooligosaccharide--protein glycosyltransferase subunit STT3B
STX12	Q86Y82	-1.52	-1.18	-0.346	0.222	0.341	0.777	FALSE	FALSE	FALSE	Syntaxin-12
SURF4	O15260	0.666	0.314	0.352	0.000148	0.008	0.00452	FALSE	FALSE	FALSE	Surfeit locus protein 4
SYNE3	Q6ZMZ3	0.182	0.224	-0.0416	0.847	0.813	0.964	FALSE	FALSE	FALSE	Nesprin-3
TCP1	P17987	-0.128	0.125	-0.252	0.908	0.911	0.809	FALSE	FALSE	FALSE	T-complex protein 1 subunit alpha
TECR	Q9NZ01	0.13	0.185	-0.0552	0.123	0.0439	0.487	FALSE	FALSE	FALSE	Very-long-chain enoyl-CoA reductase
TGM2	P21980	0.145	0.144	0.00106	0.0221	0.025	0.983	FALSE	FALSE	FALSE	Protein-glutamine gamma-glutamyltransferase 2
THSD4	Q6ZMP0	-0.727	-0.234	-0.493	9.1e-06	0.00453	8.49e-05	FALSE	FALSE	FALSE	Thrombospondin type-1 domain-containing protein 4
TLN1	Q9Y490	0.262	0.176	0.0868	0.0425	0.144	0.447	FALSE	FALSE	FALSE	Talin-1
TMCO1	Q9UM00	-0.855	0.303	-1.16	0.249	0.683	0.126	FALSE	FALSE	FALSE	Transmembrane and coiled-coil domain-containing protein 1;Transmembrane and coiled-coil domains protein 1
TMED10	P49755	-0.475	-0.00499	-0.47	0.00371	0.971	0.00414	FALSE	FALSE	FALSE	Transmembrane emp24 domain-containing protein 10
TMEM109	Q9BVC6	-0.697	0.645	-1.34	0.715	0.742	0.478	FALSE	FALSE	FALSE	Transmembrane protein 109
TMEM167A	Q8TBQ9	0.0122	-0.434	0.447	0.895	0.00144	0.00115	FALSE	FALSE	FALSE	Protein kish-A
TMEM33	P57088	0.675	0.631	0.0438	2.7e-05	5.08e-05	0.504	FALSE	FALSE	FALSE	Transmembrane protein 33
TNPO3	Q9Y5L0	-0.754	-0.316	-0.437	0.166	0.555	0.402	FALSE	FALSE	FALSE	Transportin-3
TRAM1	Q15629	-0.059	-0.305	0.246	0.463	0.00544	0.0135	FALSE	FALSE	FALSE	Translocating chain-associated membrane protein 1
TUBA1B	P68363	0.413	0.862	-0.45	0.00302	7.56e-05	0.002	FALSE	FALSE	FALSE	Tubulin alpha-1B chain;Tubulin alpha-4A chain
TUBB	Q7JJU6	0.525	0.845	-0.32	6.08e-05	6.1e-06	0.000935	FALSE	FALSE	FALSE	Tubulin beta chain
TUBB4B	P68371	-1.52	-1.18	-0.344	0.248	0.366	0.791	FALSE	FALSE	FALSE	Tubulin beta-4B chain
TUBB6	Q9BUF5	0.347	0.659	-0.312	0.00436	0.000182	0.00739	FALSE	FALSE	FALSE	Tubulin beta-6 chain
UGDH	O60701	0.195	0.324	-0.129	0.0983	0.0182	0.245	FALSE	FALSE	FALSE	UDP-glucose 6-dehydrogenase
USP9X	Q93008	-0.143	-0.66	0.518	0.295	0.00155	0.0049	FALSE	FALSE	FALSE	Probable ubiquitin carboxyl-terminal hydrolase FAF-X;Probable ubiquitin carboxyl-terminal hydrolase FAF-Y
WDR1	O75083	0.06	-0.528	0.588	0.604	0.00233	0.00125	FALSE	FALSE	FALSE	WD repeat-containing protein 1
Xpo1	Q80U96	0.252	0.747	-0.495	0.305	0.0143	0.0616	FALSE	FALSE	FALSE	Exportin-1
XPOT	O43592	-0.654	0.416	-1.07	0.386	0.587	0.166	FALSE	FALSE	FALSE	Exportin-T
YIF1A	O95070	0.282	-0.341	0.623	0.739	0.693	0.461	FALSE	FALSE	FALSE	Protein YIF1A

## Sheet: ECM_Panther
		Log2 fold change for each pairwise comparison			Adjusted p-value for each pairwise comparison			Significant
Gene Name	Protein IDs	hiPSC.CF_vs_hDF_log2 fold change	hiPSC.CF_vs_Primary.CF_log2 fold change	Primary.CF_vs_hDF_log2 fold change	hiPSC.CF_vs_hDF_p.adj	hiPSC.CF_vs_Primary.CF_p.adj	Primary.CF_vs_hDF_p.adj	hiPSC.CF_vs_hDF_significant	hiPSC.CF_vs_Primary.CF_significant	Primary.CF_vs_hDF_significant	Protein.names
ADAMTSL4	Q6UY14	-4.93	-1.99	-2.93	4.33e-06	0.000695	8.2e-05	TRUE	TRUE	TRUE	ADAMTS-like protein 4
AEBP1	Q8IUX7	1.97	2.15	-0.18	0.000482	0.000348	0.576	TRUE	TRUE	FALSE	Adipocyte enhancer-binding protein 1
ALPL	P05186	0.367	-4.15	4.52	0.574	0.000405	0.000227	FALSE	TRUE	TRUE	Alkaline phosphatase, tissue-nonspecific isozyme
ANGPTL4	Q9BY76	0.912	-1.21	2.12	0.228	0.125	0.0177	FALSE	FALSE	TRUE	Angiopoietin-related protein 4
ANXA6	P08133	1.23	1.51	-0.287	7.17e-07	4.54e-07	0.00195	TRUE	TRUE	FALSE	Annexin A6
BGN	P21810	7.02	0.74	6.28	2.71e-08	0.00491	7.38e-08	TRUE	FALSE	TRUE	Biglycan
CALR	P27797	-1.17	-0.334	-0.833	4.28e-05	0.0258	0.000287	TRUE	FALSE	FALSE	Calreticulin
CCDC80	Q76M96	0.421	-2.94	3.36	0.693	0.022	0.0116	FALSE	TRUE	TRUE	Coiled-coil domain-containing protein 80
CDH13	P55290	-0.405	-4.15	3.75	0.598	0.000964	0.00153	FALSE	TRUE	TRUE	Cadherin-13
COL12A1	Q99715	2.07	1.81	0.256	5.42e-08	1.88e-07	0.00416	TRUE	TRUE	FALSE	Collagen alpha-1(XII) chain
COL14A1	Q05707	4.63	7.88	-3.25	0.0042	0.00032	0.0207	TRUE	TRUE	TRUE	Collagen alpha-1(XIV) chain
COL15A1	P39059	-1.29	-4.59	3.3	0.104	0.000484	0.00248	FALSE	TRUE	TRUE	Collagen alpha-1(XV) chain;Restin;Restin-2;Restin-3;Restin-4
COL16A1	Q07092	-0.754	-1.47	0.715	0.00067	2.4e-05	0.00092	FALSE	TRUE	FALSE	Collagen alpha-1(XVI) chain
COL18A1	P39060	5.3	1.88	3.42	1.47e-08	4.62e-06	1.63e-07	TRUE	TRUE	TRUE	Collagen alpha-1(XVIII) chain;Endostatin
Col1a1	P11087	0.687	1.85	-1.16	0.00038	2.53e-06	2.47e-05	FALSE	TRUE	TRUE	Collagen alpha-1(I) chain
COL1A2	P08123	1.4	1.88	-0.474	4.31e-05	1.22e-05	0.0122	TRUE	TRUE	FALSE	Collagen alpha-2(I) chain
Col2a1	P28481	-1.81	-4.69	2.88	0.0382	0.000504	0.0056	TRUE	TRUE	TRUE	Collagen alpha-1(II) chain;Collagen alpha-1(II) chain;Chondrocalcin
COL4A1	P02462	8.44	0.218	8.22	1.13e-06	0.646	1.46e-06	TRUE	FALSE	TRUE	Collagen alpha-1(IV) chain;Arresten
COL4A2	P08572	9.74	0.00719	9.73	3.18e-08	0.981	5.75e-08	TRUE	FALSE	TRUE	Collagen alpha-2(IV) chain;Canstatin
COL5A1	P20908	2.19	1.4	0.787	7.25e-08	1.66e-06	2.45e-05	TRUE	TRUE	FALSE	Collagen alpha-1(V) chain
COL8A1	P27658	5.81	0.139	5.67	8.51e-05	0.852	9.87e-05	TRUE	FALSE	TRUE	Collagen alpha-1(VIII) chain;Vastatin
CSPG4	Q6UVK1	-2.9	-2.82	-0.0749	0.000199	0.000271	0.852	TRUE	TRUE	FALSE	Chondroitin sulfate proteoglycan 4
CTSB	P07858	2.49	4.48	-1.99	0.0318	0.00263	0.0704	TRUE	TRUE	FALSE	Cathepsin B;Cathepsin B light chain;Cathepsin B heavy chain
DCN	P07585	2.68	4.98	-2.3	0.00117	5.03e-05	0.00259	TRUE	TRUE	TRUE	Decorin
EDIL3	O43854	4.11	-1.98	6.1	7.82e-06	0.000497	1.13e-06	TRUE	TRUE	TRUE	EGF-like repeat and discoidin I-like domain-containing protein 3
EFEMP1	Q12805	-1.4	-4.17	2.78	0.048	0.000348	0.00262	TRUE	TRUE	TRUE	EGF-containing fibulin-like extracellular matrix protein 1
ELN	P15502	-4.31	-5.88	1.57	1.13e-05	3.3e-06	0.00287	TRUE	TRUE	TRUE	Elastin
EMILIN2	Q9BXX0	-8.25	-4.98	-3.27	5.98e-07	1.26e-05	9.47e-05	TRUE	TRUE	TRUE	EMILIN-2
FBLN1	P23142	-1.35	0.0891	-1.44	1.13e-05	0.439	9.96e-06	TRUE	FALSE	TRUE	Fibulin-1
FBLN2	P98095	-2.42	-4.04	1.62	3.75e-08	6.04e-09	3.35e-07	TRUE	TRUE	TRUE	Fibulin-2
FBLN5	Q9UBX5	-0.455	-3.17	2.71	0.697	0.024	0.0393	FALSE	TRUE	TRUE	Fibulin-5
FBN1	P35555	-1.55	-2.37	0.815	4e-07	1.03e-07	1.55e-05	TRUE	TRUE	FALSE	Fibrillin-1
FBN2	P35556	-3.06	3.95	-7.01	0.000115	3.79e-05	1.45e-06	TRUE	TRUE	TRUE	Fibrillin-2
FN1	P02751	-0.133	-2.33	2.2	0.0456	4.34e-08	5.09e-08	FALSE	TRUE	TRUE	Fibronectin;Anastellin;Ugl-Y1;Ugl-Y2;Ugl-Y3
GDF15	Q99988	1.69	-1.17	2.86	0.0218	0.0836	0.00199	TRUE	FALSE	TRUE	Growth/differentiation factor 15
GPC6	Q9Y625	3.26	3.13	0.134	0.00575	0.0078	0.875	TRUE	TRUE	FALSE	Glypican-6;Secreted glypican-6
GREM1	O60565	-3.11	-2.47	-0.637	0.000419	0.00155	0.208	TRUE	TRUE	FALSE	Gremlin-1
HAPLN1	P10915	3.98	-2.14	6.11	6.98e-06	0.000257	8.39e-07	TRUE	TRUE	TRUE	Hyaluronan and proteoglycan link protein 1
HMCN1	Q96RW7	-2.96	-7.01	4.05	0.00302	3.8e-05	0.000617	TRUE	TRUE	TRUE	Hemicentin-1
HSPG2	P98160	-0.261	-3.37	3.11	0.00253	6.04e-09	7.85e-09	FALSE	TRUE	TRUE	Basement membrane-specific heparan sulfate proteoglycan core protein;Endorepellin;LG3 peptide
HTRA1	F1N152	1.12	0.98	0.135	1.22e-05	3.34e-05	0.166	TRUE	FALSE	FALSE	Serine protease HTRA1;Serine protease HTRA1B;Serine protease HTRA1A
IGFBP7	Q16270	1.51	-3.38	4.89	0.141	0.00901	0.0014	FALSE	TRUE	TRUE	Insulin-like growth factor-binding protein 7
INHBE	P58166	0.802	-2.4	3.2	0.0509	0.000369	6.95e-05	FALSE	TRUE	TRUE	Inhibin beta E chain
LAMA4	Q16363	0.946	-1.34	2.29	0.322	0.175	0.0352	FALSE	FALSE	TRUE	Laminin subunit alpha-4
LAMA5	O15230	4.52	-0.986	5.5	5.42e-06	0.0174	2.06e-06	TRUE	FALSE	TRUE	Laminin subunit alpha-5
LAMB1	P07942	3.02	-0.864	3.88	0.0234	0.451	0.00814	TRUE	FALSE	TRUE	Laminin subunit beta-1
LAMB2	P55268	-1.27	-0.883	-0.382	0.048	0.143	0.502	TRUE	FALSE	FALSE	Laminin subunit beta-2
LAMC1	P11047	1.92	-0.756	2.68	9.03e-07	0.000178	1.91e-07	TRUE	FALSE	TRUE	Laminin subunit gamma-1
LGALS1	P09382	-1.44	-0.723	-0.72	1.74e-06	9.7e-05	8.5e-05	TRUE	FALSE	FALSE	Galectin-1
LGALS3	P17931	-3.29	-0.476	-2.81	5.42e-06	0.0746	1.63e-05	TRUE	FALSE	TRUE	Galectin-3
LOXL1	Q08397	-5.05	-4.25	-0.795	1.24e-07	6.33e-07	0.00287	TRUE	TRUE	FALSE	Lysyl oxidase homolog 1
LOXL2	Q9Y4K0	3.64	-1.53	5.17	8.74e-06	0.00114	1.46e-06	TRUE	TRUE	TRUE	Lysyl oxidase homolog 2
LRRC17	Q8N6Y2	5.46	-0.647	6.11	0.000856	0.526	0.00048	TRUE	FALSE	TRUE	Leucine-rich repeat-containing protein 17
LTBP2	Q14767	-5.66	-7.77	2.11	1.45e-08	6.04e-09	2.23e-06	TRUE	TRUE	TRUE	Latent-transforming growth factor beta-binding protein 2
LTBP3	Q9NS15	2.46	-3.64	6.1	0.0123	0.00215	0.000125	TRUE	TRUE	TRUE	Latent-transforming growth factor beta-binding protein 3
LTBP4	Q8N2S1	-4.17	-3.53	-0.64	0.00308	0.00745	0.512	TRUE	TRUE	FALSE	Latent-transforming growth factor beta-binding protein 4
MATN2	O00339	0.496	-1.25	1.75	0.295	0.0252	0.00558	FALSE	TRUE	TRUE	Matrilin-2
MFAP5	Q13361	-5.33	-7.81	2.48	7.66e-06	1.82e-06	0.00055	TRUE	TRUE	TRUE	Microfibrillar-associated protein 5
NID1	P14543	0.874	-1.66	2.54	0.000273	1.1e-05	1.01e-06	FALSE	TRUE	TRUE	Nidogen-1
NID2	Q14112	0.0878	-2.62	2.71	0.309	1.55e-07	8.81e-08	FALSE	TRUE	TRUE	Nidogen-2
POSTN	Q15063	4.71	1.06	3.65	6.49e-09	4.75e-06	7.85e-09	TRUE	TRUE	TRUE	Periostin
PTX3	P26022	4.67	1.7	2.97	1.26e-08	2.22e-06	1.11e-07	TRUE	TRUE	TRUE	Pentraxin-related protein PTX3
PXDN	Q92626	1.97	-0.591	2.56	5.06e-07	0.000416	1.63e-07	TRUE	FALSE	TRUE	Peroxidasin homolog
S100a6	P14069	-4.63	-3.44	-1.19	6.55e-05	0.000386	0.0468	TRUE	TRUE	TRUE	Protein S100-A6
SERPINE1	P05121	-0.0857	-2.75	2.66	0.914	0.00734	0.0078	FALSE	TRUE	TRUE	Plasminogen activator inhibitor 1
SERPINE2	P07093	-0.228	-3.48	3.25	0.255	2.17e-06	2.06e-06	FALSE	TRUE	TRUE	Glia-derived nexin
SERPINH1	P50454	1.27	0.538	0.735	2.79e-06	0.00038	6.56e-05	TRUE	FALSE	FALSE	Serpin H1
TGFB1	P01137	1.13	-2.8	3.93	0.00106	9.93e-06	1.32e-06	TRUE	TRUE	TRUE	Transforming growth factor beta-1;Latency-associated peptide
TGFB2	P61812	0.256	-3.97	4.23	0.715	0.000717	0.000481	FALSE	TRUE	TRUE	Transforming growth factor beta-2;Latency-associated peptide
TGFBI	Q15582	3.58	3.35	0.235	8.08e-09	1.04e-08	0.00714	TRUE	TRUE	FALSE	Transforming growth factor-beta-induced protein ig-h3
THBS1	P07996	2.54	-0.868	3.41	1.57e-08	6.51e-06	7.58e-09	TRUE	FALSE	TRUE	Thrombospondin-1
THBS2	P35442	0.58	-3.38	3.96	0.00137	1.88e-07	7.1e-08	FALSE	TRUE	TRUE	Thrombospondin-2
TIMP3	P35625	3.75	-1.38	5.13	0.0167	0.289	0.00421	TRUE	FALSE	TRUE	Metalloproteinase inhibitor 3
TINAGL1	Q9GZM7	3.31	-4.3	7.61	1.55e-05	5.43e-06	2.05e-07	TRUE	TRUE	TRUE	Tubulointerstitial nephritis antigen-like
TNC	P24821	2.46	2.5	-0.0373	1.57e-08	3.43e-08	0.531	TRUE	TRUE	FALSE	Tenascin
TNXB	P22105	-5.38	-0.107	-5.28	3.16e-05	0.852	4.07e-05	TRUE	FALSE	TRUE	Tenascin-X
VCAN	P13611	-0.0341	-1.94	1.9	0.611	1.88e-07	1.61e-07	FALSE	TRUE	TRUE	Versican core protein
VWA1	Q6PCB0	0.811	-1.37	2.18	1.91e-05	2.03e-06	1.42e-07	FALSE	TRUE	TRUE	von Willebrand factor A domain-containing protein 1
ABI3BP	Q7Z7G0	-0.658	-1.15	0.492	0.419	0.177	0.541	FALSE	FALSE	FALSE	Target of Nesh-SH3
ANXA1	P04083	0.287	0.266	0.0206	0.0122	0.0186	0.821	FALSE	FALSE	FALSE	Annexin A1
ANXA2	P07355	0.498	1	-0.502	6.67e-05	2.22e-06	6.95e-05	FALSE	FALSE	FALSE	Annexin A2;Putative annexin A2-like protein
ANXA5	P08758	0.683	0.749	-0.0659	0.000481	0.000344	0.555	FALSE	FALSE	FALSE	Annexin A5
ATL3	Q6DD88	-1.07	0.462	-1.53	0.309	0.66	0.152	FALSE	FALSE	FALSE	Atlastin-3
COL1A1	P02452	0.042	0.503	-0.461	0.622	0.000615	0.000919	FALSE	FALSE	FALSE	Collagen alpha-1(I) chain
Col1a2	Q01149	-0.361	-0.0044	-0.357	0.318	0.99	0.317	FALSE	FALSE	FALSE	Collagen alpha-2(I) chain
COL3A1	P02461	-0.462	-0.711	0.249	0.00134	0.000157	0.0231	FALSE	FALSE	FALSE	Collagen alpha-1(III) chain
COL6A1	P12109	-0.228	0.632	-0.86	0.00551	3.27e-05	5.44e-06	FALSE	FALSE	FALSE	Collagen alpha-1(VI) chain
COL6A2	P12110	-0.115	0.605	-0.72	0.0759	3.53e-05	1.3e-05	FALSE	FALSE	FALSE	Collagen alpha-2(VI) chain
COL6A3	P12111	-0.0343	0.509	-0.543	0.524	5.25e-05	3.24e-05	FALSE	FALSE	FALSE	Collagen alpha-3(VI) chain
EMILIN1	Q9Y6C2	0.612	-0.111	0.723	3.56e-05	0.106	1.77e-05	FALSE	FALSE	FALSE	EMILIN-1
HNRNPM	P52272	0.106	1.73	-1.63	0.919	0.11	0.122	FALSE	FALSE	FALSE	Heterogeneous nuclear ribonucleoprotein M
HSP90B1	P14625	0.181	0.0551	0.126	0.0457	0.502	0.133	FALSE	FALSE	FALSE	Endoplasmin
LMAN1	P49257	-0.94	-0.0139	-0.926	0.00719	0.965	0.00782	FALSE	FALSE	FALSE	Protein ERGIC-53
LRRC15	Q8TF66	-1.9	0.834	-2.73	0.221	0.587	0.0907	FALSE	FALSE	FALSE	Leucine-rich repeat-containing protein 15
LTBP1	Q14766	-0.857	-0.768	-0.0892	1.84e-05	4.57e-05	0.258	FALSE	FALSE	FALSE	Latent-transforming growth factor beta-binding protein 1
MFAP2	P55001	0.494	-0.506	1	0.00364	0.00359	9.03e-05	FALSE	FALSE	FALSE	Microfibrillar-associated protein 2
MFGE8	Q08431	0.492	0.414	0.0784	0.00759	0.0182	0.576	FALSE	FALSE	FALSE	Lactadherin;Lactadherin short form;Medin
MXRA5	Q9NR99	-0.782	-0.501	-0.281	1.37e-05	0.000197	0.00364	FALSE	FALSE	FALSE	Matrix-remodeling-associated protein 5
PCOLCE	Q15113	-0.932	-0.129	-0.803	0.0105	0.66	0.0201	FALSE	FALSE	FALSE	Procollagen C-endopeptidase enhancer 1
PKM	P14618	0.0141	-0.162	0.176	0.804	0.02	0.013	FALSE	FALSE	FALSE	Pyruvate kinase PKM
SPARC	P09486	0.592	-1.91	2.51	0.719	0.256	0.141	FALSE	FALSE	FALSE	SPARC
SRPX	P78539	-0.374	-1.9	1.52	0.683	0.0617	0.11	FALSE	FALSE	FALSE	Sushi repeat-containing protein SRPX
TGM2	P21980	0.145	0.144	0.00106	0.0221	0.025	0.983	FALSE	FALSE	FALSE	Protein-glutamine gamma-glutamyltransferase 2
THSD4	Q6ZMP0	-0.727	-0.234	-0.493	9.1e-06	0.00453	8.49e-05	FALSE	FALSE	FALSE	Thrombospondin type-1 domain-containing protein 4

## Sheet: Results
Gene Name	Protein IDs	hiPSC.CF_vs_hDF_log2 fold change	hiPSC.CF_vs_Primary.CF_log2 fold change	Primary.CF_vs_hDF_log2 fold change	hiPSC.CF_vs_hDF_p.val	hiPSC.CF_vs_Primary.CF_p.val	Primary.CF_vs_hDF_p.val	hiPSC.CF_vs_hDF_p.adj	hiPSC.CF_vs_Primary.CF_p.adj	Primary.CF_vs_hDF_p.adj	hiPSC.CF_vs_hDF_significant	hiPSC.CF_vs_Primary.CF_significant	Primary.CF_vs_hDF_significant	significant	imputed	num_NAs	Protein.names
Abcc1	O35379	-0.0313	1.22	-1.25	0.923	0.00604	0.00531	0.935	0.0123	0.0101	FALSE	TRUE	TRUE	TRUE	TRUE	6	Multidrug resistance-associated protein 1
ACTA1	P68133	1.21	-0.861	2.07	6.71e-06	6.36e-05	1.72e-07	3.29e-05	0.000259	1.94e-06	TRUE	FALSE	TRUE	TRUE	FALSE	0	Actin, alpha skeletal muscle;Actin, alpha cardiac muscle 1;Actin, aortic smooth muscle;Actin, gamma-enteric smooth muscle
ACTN1	P12814	1.36	0.675	0.688	5.66e-07	6.24e-05	5.54e-05	4.4e-06	0.000257	0.000201	TRUE	FALSE	FALSE	TRUE	FALSE	0	Alpha-actinin-1
ACTN4	O43707	0.598	1.3	-0.703	0.00271	2.37e-05	0.0011	0.00551	0.000116	0.00263	FALSE	TRUE	FALSE	TRUE	FALSE	0	Alpha-actinin-4
ACTR1A	P61163	1.94	1.84	0.104	2.19e-07	3.2e-07	0.329	1.99e-06	4.26e-06	0.384	TRUE	TRUE	FALSE	TRUE	TRUE	1	Alpha-centractin
ACTR3	P61158	0.573	3.35	-2.77	0.266	0.000199	0.000627	0.322	0.000644	0.00161	FALSE	TRUE	TRUE	TRUE	TRUE	3	Actin-related protein 3
ADAM9	Q13443	-0.34	1.16	-1.5	0.312	0.00756	0.00197	0.37	0.015	0.00443	FALSE	TRUE	TRUE	TRUE	TRUE	6	Disintegrin and metalloproteinase domain-containing protein 9
ADAMTSL1	Q8N6G6	-4.15	-1.88	-2.26	0.000165	0.0129	0.00535	0.000494	0.024	0.0101	TRUE	TRUE	TRUE	TRUE	TRUE	1	ADAMTS-like protein 1
ADAMTSL4	Q6UY14	-4.93	-1.99	-2.93	5.52e-07	0.000219	1.84e-05	4.33e-06	0.000695	8.2e-05	TRUE	TRUE	TRUE	TRUE	FALSE	0	ADAMTS-like protein 4
ADD3	Q9UEY8	-2.32	1.46	-3.78	0.00233	0.0222	0.000129	0.00486	0.038	0.000419	TRUE	TRUE	TRUE	TRUE	TRUE	2	Gamma-adducin
ADH1B	P00325	-3.8	0.203	-4	0.000535	0.758	0.000391	0.00137	0.797	0.00107	TRUE	FALSE	TRUE	TRUE	TRUE	6	Alcohol dehydrogenase 1B;Alcohol dehydrogenase 1A
AEBP1	Q8IUX7	1.97	2.15	-0.18	0.000158	9.08e-05	0.524	0.000482	0.000348	0.576	TRUE	TRUE	FALSE	TRUE	FALSE	0	Adipocyte enhancer-binding protein 1
AHNAK	Q09666	0.424	-2.18	2.61	0.078	1.43e-05	4.36e-06	0.108	7.78e-05	2.66e-05	FALSE	TRUE	TRUE	TRUE	FALSE	0	Neuroblast differentiation-associated protein AHNAK
ALCAM	Q13740	-4.34	-3.82	-0.515	5.8e-05	0.00013	0.342	0.0002	0.000463	0.398	TRUE	TRUE	FALSE	TRUE	TRUE	3	CD166 antigen
ALPL	P05186	0.367	-4.15	4.52	0.515	0.000111	6.46e-05	0.574	0.000405	0.000227	FALSE	TRUE	TRUE	TRUE	TRUE	4	Alkaline phosphatase, tissue-nonspecific isozyme
ANGPTL4	Q9BY76	0.912	-1.21	2.12	0.178	0.0871	0.0102	0.228	0.125	0.0177	FALSE	FALSE	TRUE	TRUE	TRUE	6	Angiopoietin-related protein 4
ANO10	Q9NW15	-1.45	0.237	-1.69	5.88e-05	0.205	2.19e-05	0.000201	0.259	9.2e-05	TRUE	FALSE	TRUE	TRUE	TRUE	6	Anoctamin-10
ANPEP	P15144	-3.67	1.78	-5.44	1.99e-11	3.15e-09	1.26e-12	6.49e-09	1.71e-07	8.2e-10	TRUE	TRUE	TRUE	TRUE	FALSE	0	Aminopeptidase N
ANXA6	P08133	1.23	1.51	-0.287	5.39e-08	1.25e-08	0.000785	7.17e-07	4.54e-07	0.00195	TRUE	TRUE	FALSE	TRUE	FALSE	0	Annexin A6
ARHGDIA	P52565	-2.78	-0.79	-1.99	0.00237	0.229	0.0128	0.00491	0.286	0.0216	TRUE	FALSE	TRUE	TRUE	TRUE	5	Rho GDP-dissociation inhibitor 1
ARMCX3	Q9UH62	-1.93	-0.781	-1.15	0.0011	0.0686	0.0158	0.00253	0.101	0.026	TRUE	FALSE	TRUE	TRUE	TRUE	1	Armadillo repeat-containing X-linked protein 3
ASPH	Q12797	-0.684	2.48	-3.16	0.0508	6.02e-05	1.22e-05	0.0745	0.000253	6.11e-05	FALSE	TRUE	TRUE	TRUE	TRUE	3	Aspartyl/asparaginyl beta-hydroxylase
ATAD3B	Q5T9A4	1.8	2.59	-0.79	0.0145	0.00237	0.2	0.0239	0.00536	0.245	TRUE	TRUE	FALSE	TRUE	TRUE	5	ATPase family AAA domain-containing protein 3B;ATPase family AAA domain-containing protein 3A;ATPase family AAA domain-containing protein 3C
ATP1A1	P05023	-3.88	-1.71	-2.17	1.98e-10	6e-08	1.13e-08	1.43e-08	1.56e-06	2.45e-07	TRUE	TRUE	TRUE	TRUE	FALSE	0	Sodium/potassium-transporting ATPase subunit alpha-1
ATP1B1	P05026	-2.54	-0.252	-2.28	0.00731	0.721	0.012	0.0132	0.765	0.0206	TRUE	FALSE	TRUE	TRUE	TRUE	2	Sodium/potassium-transporting ATPase subunit beta-1
ATP1B3	P54709	-3.84	-1.25	-2.59	2.53e-08	5.18e-05	3.83e-07	4e-07	0.000224	3.96e-06	TRUE	TRUE	TRUE	TRUE	FALSE	0	Sodium/potassium-transporting ATPase subunit beta-3
ATP5B	P06576	1.08	1.35	-0.273	4.95e-07	1.05e-07	0.00311	3.98e-06	2.07e-06	0.00638	TRUE	TRUE	FALSE	TRUE	FALSE	0	ATP synthase subunit beta, mitochondrial
B2M	P61769	-3.43	-0.688	-2.74	2.51e-06	0.0279	1.13e-05	1.45e-05	0.0461	5.81e-05	TRUE	FALSE	TRUE	TRUE	FALSE	0	Beta-2-microglobulin;Beta-2-microglobulin form pI 5.3
BANF1	O75531	-0.933	0.574	-1.51	0.0141	0.0861	0.00119	0.0234	0.124	0.00283	FALSE	FALSE	TRUE	TRUE	FALSE	0	Barrier-to-autointegration factor;Barrier-to-autointegration factor, N-terminally processed
BASP1	P80723	-1.21	-0.763	-0.45	1.34e-06	3.01e-05	0.000813	8.74e-06	0.000141	0.002	TRUE	FALSE	FALSE	TRUE	FALSE	0	Brain acid soluble protein 1
BCAP31	P51572	-3.11	-0.279	-2.83	0.000211	0.55	0.000377	0.000612	0.61	0.00104	TRUE	FALSE	TRUE	TRUE	TRUE	6	B-cell receptor-associated protein 31
BGN	P21810	7.02	0.74	6.28	7.06e-10	0.00212	1.54e-09	2.71e-08	0.00491	7.38e-08	TRUE	FALSE	TRUE	TRUE	TRUE	3	Biglycan
BSG	P35613	-3.16	-1.74	-1.42	2.08e-05	0.000875	0.00277	8.51e-05	0.00232	0.00587	TRUE	TRUE	TRUE	TRUE	FALSE	0	Basigin
BST1	Q10588	-3.82	-3.46	-0.361	6.21e-08	1.23e-07	0.0608	7.94e-07	2.17e-06	0.0864	TRUE	TRUE	FALSE	TRUE	TRUE	3	ADP-ribosyl cyclase/cyclic ADP-ribose hydrolase 2
CACNA2D1	P54289	-4.95	-5.72	0.777	3.39e-06	1.26e-06	0.0772	1.84e-05	1.17e-05	0.106	TRUE	TRUE	FALSE	TRUE	TRUE	3	Voltage-dependent calcium channel subunit alpha-2/delta-1;Voltage-dependent calcium channel subunit alpha-2-1;Voltage-dependent calcium channel subunit delta-1
CAD	P27708	0.19	1.11	-0.924	0.41	0.00133	0.00371	0.47	0.00337	0.00747	FALSE	TRUE	FALSE	TRUE	FALSE	0	CAD protein;Glutamine-dependent carbamoyl-phosphate synthase;Aspartate carbamoyltransferase;Dihydroorotase
CALHM2	Q9HA72	-1.63	-0.452	-1.18	0.00291	0.255	0.0145	0.00581	0.316	0.0241	TRUE	FALSE	TRUE	TRUE	TRUE	6	Calcium homeostasis modulator protein 2
CALR	P27797	-1.17	-0.334	-0.833	9.25e-06	0.0141	8.41e-05	4.28e-05	0.0258	0.000287	TRUE	FALSE	FALSE	TRUE	FALSE	0	Calreticulin
CAMK2D	Q13557	-3.77	0.317	-4.09	2.78e-09	0.0173	1.58e-09	6.48e-08	0.0306	7.38e-08	TRUE	FALSE	TRUE	TRUE	FALSE	0	Calcium/calmodulin-dependent protein kinase type II subunit delta
CAV1	Q03135	-2.22	-0.477	-1.75	2.77e-09	9.62e-05	1.49e-08	6.48e-08	0.000361	3.01e-07	TRUE	FALSE	TRUE	TRUE	FALSE	0	Caveolin-1
CAV2	P51636	-1.65	-0.166	-1.48	2.76e-05	0.366	5.51e-05	0.000105	0.434	0.000201	TRUE	FALSE	TRUE	TRUE	FALSE	0	Caveolin-2
CBR1	P16152	-0.464	-1.03	0.57	0.0422	0.000878	0.0186	0.0629	0.00232	0.0301	FALSE	TRUE	FALSE	TRUE	FALSE	0	Carbonyl reductase [NADPH] 1
CCDC80	Q76M96	0.421	-2.94	3.36	0.643	0.0117	0.00616	0.693	0.022	0.0116	FALSE	TRUE	TRUE	TRUE	TRUE	2	Coiled-coil domain-containing protein 80
CCT3	P49368	1.42	2.18	-0.762	0.0928	0.0202	0.33	0.127	0.0349	0.385	FALSE	TRUE	FALSE	TRUE	TRUE	1	T-complex protein 1 subunit gamma
CCT4	P50991	1.16	1.7	-0.542	2.98e-05	2.3e-06	0.00301	0.000111	1.88e-05	0.0063	TRUE	TRUE	FALSE	TRUE	FALSE	0	T-complex protein 1 subunit delta
CCT7	Q99832	1.25	1.11	0.144	0.00054	0.00111	0.512	0.00138	0.00283	0.565	TRUE	TRUE	FALSE	TRUE	FALSE	0	T-complex protein 1 subunit eta
CD109	Q6YHK3	-4.96	1.45	-6.42	8.64e-07	0.00216	1.48e-07	6.12e-06	0.00499	1.72e-06	TRUE	TRUE	TRUE	TRUE	TRUE	3	CD109 antigen
CD14	P08571	0.157	-3.41	3.57	0.629	1.13e-05	8.39e-06	0.68	6.54e-05	4.6e-05	FALSE	TRUE	TRUE	TRUE	TRUE	6	Monocyte differentiation antigen CD14;Monocyte differentiation antigen CD14, urinary form;Monocyte differentiation antigen CD14, membrane-bound form
CD44	P16070	-3.01	-1.75	-1.25	2.08e-09	8.85e-08	8.8e-07	5.53e-08	1.86e-06	7.65e-06	TRUE	TRUE	TRUE	TRUE	FALSE	0	CD44 antigen
CD47	Q08722	-2.58	-0.693	-1.88	0.000187	0.0963	0.00122	0.000556	0.135	0.00287	TRUE	FALSE	TRUE	TRUE	FALSE	0	Leukocyte surface antigen CD47
CD59	P13987	-3.27	-2.12	-1.14	2.19e-09	4.38e-08	3.05e-06	5.53e-08	1.3e-06	2.12e-05	TRUE	TRUE	TRUE	TRUE	FALSE	0	CD59 glycoprotein
CD81	P60033	-4.42	0.265	-4.69	1.42e-07	0.249	9.47e-08	1.44e-06	0.309	1.29e-06	TRUE	FALSE	TRUE	TRUE	FALSE	0	CD81 antigen
CD9	P21926	-5.68	-3.91	-1.77	3.22e-10	4.35e-09	1.04e-06	1.57e-08	1.88e-07	8.84e-06	TRUE	TRUE	TRUE	TRUE	TRUE	3	CD9 antigen
CDH13	P55290	-0.405	-4.15	3.75	0.542	0.000315	0.000586	0.598	0.000964	0.00153	FALSE	TRUE	TRUE	TRUE	TRUE	6	Cadherin-13
CDK17	Q00537	2.98	2.4	0.58	8.4e-05	0.000326	0.159	0.000274	0.000989	0.198	TRUE	TRUE	FALSE	TRUE	FALSE	0	Cyclin-dependent kinase 17;Cyclin-dependent-like kinase 5;Cyclin-dependent kinase 9;Cyclin-dependent kinase 12;Cyclin-dependent kinase 16;Cyclin-dependent kinase 18;Putative serine/threonine-protein kinase C05D10.2;Cyclin-dependent kinase 14;Cyclin-dependent kinase 15;Cyclin-dependent kinase D-3;Cyclin-dependent kinase 2;Cyclin-dependent kinase D-2;Cyclin-dependent kinase 1;Cyclin-dependent kinas…
CEMIP	Q8WUJ3	-1.62	-5.57	3.95	0.000947	2.97e-07	3.09e-06	0.0022	4.04e-06	2.12e-05	TRUE	TRUE	TRUE	TRUE	TRUE	3	Cell migration-inducing and hyaluronan-binding protein
CKAP4	Q07065	1.09	1.18	-0.0933	5.14e-07	2.93e-07	0.181	4.09e-06	4.04e-06	0.223	TRUE	TRUE	FALSE	TRUE	FALSE	0	Cytoskeleton-associated protein 4
COL12A1	Q99715	2.07	1.81	0.256	1.83e-09	4.6e-09	0.00183	5.42e-08	1.88e-07	0.00416	TRUE	TRUE	FALSE	TRUE	FALSE	0	Collagen alpha-1(XII) chain
COL14A1	Q05707	4.63	7.88	-3.25	0.00199	8.09e-05	0.0121	0.0042	0.00032	0.0207	TRUE	TRUE	TRUE	TRUE	TRUE	2	Collagen alpha-1(XIV) chain
COL15A1	P39059	-1.29	-4.59	3.3	0.074	0.000139	0.00102	0.104	0.000484	0.00248	FALSE	TRUE	TRUE	TRUE	TRUE	5	Collagen alpha-1(XV) chain;Restin;Restin-2;Restin-3;Restin-4
COL16A1	Q07092	-0.754	-1.47	0.715	0.000235	3.02e-06	0.000327	0.00067	2.4e-05	0.00092	FALSE	TRUE	FALSE	TRUE	FALSE	0	Collagen alpha-1(XVI) chain
COL18A1	P39060	5.3	1.88	3.42	2.7e-10	3.61e-07	5.74e-09	1.47e-08	4.62e-06	1.63e-07	TRUE	TRUE	TRUE	TRUE	FALSE	0	Collagen alpha-1(XVIII) chain;Endostatin
Col1a1	P11087	0.687	1.85	-1.16	0.000122	1.63e-07	3.94e-06	0.00038	2.53e-06	2.47e-05	FALSE	TRUE	TRUE	TRUE	FALSE	0	Collagen alpha-1(I) chain
COL1A2	P08123	1.4	1.88	-0.474	9.45e-06	1.32e-06	0.00654	4.31e-05	1.22e-05	0.0122	TRUE	TRUE	FALSE	TRUE	FALSE	0	Collagen alpha-2(I) chain
Col2a1	P28481	-1.81	-4.69	2.88	0.0244	0.000148	0.00262	0.0382	0.000504	0.0056	TRUE	TRUE	TRUE	TRUE	TRUE	4	Collagen alpha-1(II) chain;Collagen alpha-1(II) chain;Chondrocalcin
COL4A1	P02462	8.44	0.218	8.22	9.84e-08	0.586	1.18e-07	1.13e-06	0.646	1.46e-06	TRUE	FALSE	TRUE	TRUE	TRUE	1	Collagen alpha-1(IV) chain;Arresten
COL4A2	P08572	9.74	0.00719	9.73	8.78e-10	0.975	8.82e-10	3.18e-08	0.981	5.75e-08	TRUE	FALSE	TRUE	TRUE	TRUE	1	Collagen alpha-2(IV) chain;Canstatin
COL5A1	P20908	2.19	1.4	0.787	3.22e-09	7.13e-08	3.72e-06	7.25e-08	1.66e-06	2.45e-05	TRUE	TRUE	FALSE	TRUE	FALSE	0	Collagen alpha-1(V) chain
COL8A1	P27658	5.81	0.139	5.67	2.09e-05	0.817	2.45e-05	8.51e-05	0.852	9.87e-05	TRUE	FALSE	TRUE	TRUE	TRUE	3	Collagen alpha-1(VIII) chain;Vastatin
COMT	P21964	-2.34	1.05	-3.39	0.000206	0.0159	1.88e-05	0.000598	0.0286	8.29e-05	TRUE	TRUE	TRUE	TRUE	TRUE	6	Catechol O-methyltransferase
COPG1	Q9Y678	1.18	0.444	0.733	2.73e-06	0.00135	6.32e-05	1.55e-05	0.00339	0.000223	TRUE	FALSE	FALSE	TRUE	FALSE	0	Coatomer subunit gamma-1
CORO1C	Q9ULV4	-0.568	3.95	-4.52	0.317	0.000139	5.88e-05	0.375	0.000484	0.00021	FALSE	TRUE	TRUE	TRUE	TRUE	3	Coronin-1C
COTL1	Q14019	0.996	1.53	-0.537	0.0684	0.0129	0.284	0.0963	0.024	0.337	FALSE	TRUE	FALSE	TRUE	FALSE	0	Coactosin-like protein
COX4I1	P13073	-5.13	-1.36	-3.76	2.73e-05	0.0377	0.000198	0.000104	0.0599	0.000597	TRUE	FALSE	TRUE	TRUE	TRUE	4	Cytochrome c oxidase subunit 4 isoform 1, mitochondrial
COX5A	P20674	-2.93	-0.192	-2.74	0.0224	0.854	0.0294	0.0354	0.882	0.045	TRUE	FALSE	TRUE	TRUE	TRUE	7	Cytochrome c oxidase subunit 5A, mitochondrial
COX7A2	P14406	-5.49	-2.16	-3.33	0.00152	0.0883	0.0187	0.00338	0.126	0.0302	TRUE	FALSE	TRUE	TRUE	TRUE	4	Cytochrome c oxidase subunit 7A2, mitochondrial
CPT1A	P50416	-2.15	-2.11	-0.0379	2.8e-06	3.16e-06	0.818	1.57e-05	2.48e-05	0.845	TRUE	TRUE	FALSE	TRUE	TRUE	3	Carnitine O-palmitoyltransferase 1, liver isoform
CS	O75390	2.62	1.95	0.665	0.000407	0.00223	0.153	0.00111	0.00512	0.192	TRUE	TRUE	FALSE	TRUE	TRUE	6	Citrate synthase, mitochondrial
CSPG4	Q6UVK1	-2.9	-2.82	-0.0749	5.69e-05	6.74e-05	0.83	0.000199	0.000271	0.852	TRUE	TRUE	FALSE	TRUE	TRUE	3	Chondroitin sulfate proteoglycan 4
CSRP1	P21291	-0.717	-2.15	1.43	0.339	0.0179	0.0795	0.396	0.0315	0.109	FALSE	TRUE	FALSE	TRUE	TRUE	7	Cysteine and glycine-rich protein 1
CTSA	P10619	-3.44	-0.546	-2.89	0.00324	0.51	0.00781	0.00645	0.574	0.0141	TRUE	FALSE	TRUE	TRUE	TRUE	6	Lysosomal protective protein;Lysosomal protective protein 32 kDa chain;Lysosomal protective protein 20 kDa chain
CTSB	P07858	2.49	4.48	-1.99	0.0199	0.00102	0.0481	0.0318	0.00263	0.0704	TRUE	TRUE	FALSE	TRUE	TRUE	4	Cathepsin B;Cathepsin B light chain;Cathepsin B heavy chain
CTSK	P43235	-3.89	0.0643	-3.95	3.76e-05	0.884	3.38e-05	0.000136	0.907	0.000132	TRUE	FALSE	TRUE	TRUE	TRUE	6	Cathepsin K
CYB5R3	P00387	-2.4	-0.163	-2.23	2.04e-09	0.0338	3.33e-09	5.53e-08	0.0543	1.28e-07	TRUE	FALSE	TRUE	TRUE	FALSE	0	NADH-cytochrome b5 reductase 3;NADH-cytochrome b5 reductase 3 membrane-bound form;NADH-cytochrome b5 reductase 3 soluble form
CYC1	P08574	-1.42	0.647	-2.07	1.76e-05	0.00227	1.42e-06	7.35e-05	0.0052	1.17e-05	TRUE	FALSE	TRUE	TRUE	FALSE	0	Cytochrome c1, heme protein, mitochondrial
DCN	P07585	2.68	4.98	-2.3	0.000431	8.09e-06	0.00107	0.00117	5.03e-05	0.00259	TRUE	TRUE	TRUE	TRUE	TRUE	3	Decorin
DDX39A	P60024	0.26	1.87	-1.61	0.675	0.0162	0.0302	0.719	0.0291	0.0461	FALSE	TRUE	TRUE	TRUE	TRUE	1	ATP-dependent RNA helicase DDX39A;Spliceosome RNA helicase Ddx39b;Spliceosome RNA helicase DDX39B
DDX5	A5A6J2	-3.12	-1.99	-1.13	0.00415	0.0321	0.175	0.00799	0.0519	0.217	TRUE	FALSE	FALSE	TRUE	TRUE	4	Probable ATP-dependent RNA helicase DDX5;Probable ATP-dependent RNA helicase DDX17
DHCR24	Q15392	-1	1.11	-2.11	0.014	0.00845	0.000236	0.0233	0.0166	0.000691	FALSE	TRUE	TRUE	TRUE	TRUE	3	Delta(24)-sterol reductase
DHCR7	Q9UBM7	1.7	0.953	0.742	8.24e-08	4.24e-06	2.26e-05	9.77e-07	3.07e-05	9.27e-05	TRUE	FALSE	FALSE	TRUE	FALSE	0	7-dehydrocholesterol reductase
DNAJB7	Q7Z6W7	-4.04	0.394	-4.44	2.31e-05	0.367	1.25e-05	9.12e-05	0.436	6.21e-05	TRUE	FALSE	TRUE	TRUE	TRUE	6	DnaJ homolog subfamily B member 7
DNAJC11	Q9NVH1	-2.72	-0.112	-2.61	9.69e-05	0.753	0.000127	0.000311	0.793	0.000415	TRUE	FALSE	TRUE	TRUE	TRUE	6	DnaJ homolog subfamily C member 11
DNAJC13	O75165	-0.364	0.823	-1.19	0.00396	2.91e-05	2.53e-06	0.00765	0.000138	1.81e-05	FALSE	FALSE	TRUE	TRUE	FALSE	0	DnaJ homolog subfamily C member 13
DPP4	P27487	-5.05	-3.19	-1.86	4.21e-10	1.04e-08	4.31e-07	1.72e-08	3.98e-07	4.26e-06	TRUE	TRUE	TRUE	TRUE	FALSE	0	Dipeptidyl peptidase 4;Dipeptidyl peptidase 4 membrane form;Dipeptidyl peptidase 4 soluble form
DPYSL2	Q16555	-2.1	0.537	-2.63	2.53e-08	0.000235	5.18e-09	4e-07	0.000738	1.63e-07	TRUE	FALSE	TRUE	TRUE	FALSE	0	Dihydropyrimidinase-related protein 2
DPYSL3	Q14195	-3.54	-1.03	-2.51	0.000788	0.145	0.00522	0.00188	0.194	0.00996	TRUE	FALSE	TRUE	TRUE	TRUE	5	Dihydropyrimidinase-related protein 3
EDIL3	O43854	4.11	-1.98	6.1	1.16e-06	0.000145	7.77e-08	7.82e-06	0.000497	1.13e-06	TRUE	TRUE	TRUE	TRUE	TRUE	3	EGF-like repeat and discoidin I-like domain-containing protein 3
EEF1G	P26641	1.12	0.762	0.36	2.04e-06	2.72e-05	0.0026	1.22e-05	0.00013	0.00558	TRUE	FALSE	FALSE	TRUE	FALSE	0	Elongation factor 1-gamma
EFEMP1	Q12805	-1.4	-4.17	2.78	0.0314	9.02e-05	0.00109	0.048	0.000348	0.00262	TRUE	TRUE	TRUE	TRUE	TRUE	1	EGF-containing fibulin-like extracellular matrix protein 1
EIF3A	Q14152	0.645	2.17	-1.52	0.016	1.43e-05	0.000141	0.026	7.78e-05	0.000448	FALSE	TRUE	TRUE	TRUE	TRUE	3	Eukaryotic translation initiation factor 3 subunit A
EIF3L	A5A6M4	1.68	2.88	-1.2	0.00562	0.000263	0.0258	0.0105	0.000813	0.0401	TRUE	TRUE	TRUE	TRUE	TRUE	2	Eukaryotic translation initiation factor 3 subunit L
ELN	P15502	-4.31	-5.88	1.57	1.86e-06	2.23e-07	0.00122	1.13e-05	3.3e-06	0.00287	TRUE	TRUE	TRUE	TRUE	TRUE	3	Elastin
EMC1	Q8N766	-3.33	-1.35	-1.98	0.00104	0.0656	0.0152	0.00239	0.0979	0.0252	TRUE	FALSE	TRUE	TRUE	TRUE	4	ER membrane protein complex subunit 1
EMILIN2	Q9BXX0	-8.25	-4.98	-3.27	4.31e-08	1.4e-06	2.32e-05	5.98e-07	1.26e-05	9.47e-05	TRUE	TRUE	TRUE	TRUE	TRUE	2	EMILIN-2
EPG5	Q9HCE0	-1.68	-0.812	-0.868	0.00053	0.0227	0.017	0.00137	0.0386	0.0278	TRUE	FALSE	FALSE	TRUE	TRUE	5	Ectopic P granules protein 5 homolog
EPHX1	P07099	-1.9	1.08	-2.98	0.0115	0.0961	0.0011	0.0197	0.135	0.00263	TRUE	FALSE	TRUE	TRUE	TRUE	4	Epoxide hydrolase 1
ERLIN2	O94905	-1.46	1.89	-3.36	0.0947	0.0408	0.00302	0.128	0.064	0.0063	FALSE	FALSE	TRUE	TRUE	TRUE	4	Erlin-2
FAM129B	Q96TA1	-1.59	-0.195	-1.4	0.00171	0.565	0.00349	0.00371	0.627	0.00714	TRUE	FALSE	TRUE	TRUE	TRUE	6	Niban-like protein 1
Fap	P97321	-1.24	-0.618	-0.621	8.39e-06	0.000704	0.000684	3.91e-05	0.00193	0.00171	TRUE	FALSE	FALSE	TRUE	FALSE	0	Prolyl endopeptidase FAP;Antiplasmin-cleaving enzyme FAP, soluble form
FAP	Q12884	-1.07	-0.6	-0.474	8.02e-08	4.33e-06	2.08e-05	9.69e-07	3.1e-05	8.85e-05	TRUE	FALSE	FALSE	TRUE	FALSE	0	Prolyl endopeptidase FAP;Antiplasmin-cleaving enzyme FAP, soluble form
FBL	P22087	-1.61	-0.559	-1.05	0.0227	0.346	0.0992	0.0357	0.414	0.132	TRUE	FALSE	FALSE	TRUE	TRUE	7	rRNA 2-O-methyltransferase fibrillarin;rRNA/tRNA 2-O-methyltransferase fibrillarin-like protein 1
FBLN1	P23142	-1.35	0.0891	-1.44	1.84e-06	0.372	1.19e-06	1.13e-05	0.439	9.96e-06	TRUE	FALSE	TRUE	TRUE	FALSE	0	Fibulin-1
FBLN2	P98095	-2.42	-4.04	1.62	1.18e-09	3.27e-11	1.9e-08	3.75e-08	6.04e-09	3.35e-07	TRUE	TRUE	TRUE	TRUE	FALSE	0	Fibulin-2
FBLN5	Q9UBX5	-0.455	-3.17	2.71	0.649	0.0129	0.0251	0.697	0.024	0.0393	FALSE	TRUE	TRUE	TRUE	TRUE	7	Fibulin-5
FBN1	P35555	-1.55	-2.37	0.815	2.39e-08	1.26e-09	2e-06	4e-07	1.03e-07	1.55e-05	TRUE	TRUE	FALSE	TRUE	FALSE	0	Fibrillin-1
FBN2	P35556	-3.06	3.95	-7.01	3.13e-05	5.68e-06	1.13e-07	0.000115	3.79e-05	1.45e-06	TRUE	TRUE	TRUE	TRUE	FALSE	0	Fibrillin-2
FHL1	Q13642	-4.86	-4.19	-0.678	1.61e-06	4.44e-06	0.0797	1.01e-05	3.15e-05	0.109	TRUE	TRUE	FALSE	TRUE	TRUE	3	Four and a half LIM domains protein 1
FHL2	Q14192	-1.3	-3.28	1.98	0.0468	0.000497	0.00787	0.0694	0.00144	0.0141	FALSE	TRUE	TRUE	TRUE	TRUE	3	Four and a half LIM domains protein 2
FLNB	O75369	1.07	-0.614	1.68	0.000611	0.0118	3.55e-05	0.00154	0.0222	0.000137	TRUE	FALSE	TRUE	TRUE	FALSE	0	Filamin-B
FLNC	Q14315	-1.64	-1	-0.634	3.49e-08	1.01e-06	2.25e-05	5.06e-07	9.93e-06	9.27e-05	TRUE	TRUE	FALSE	TRUE	FALSE	0	Filamin-C
FLOT1	Q7YR41	-3.58	-0.103	-3.47	0.000115	0.831	0.000138	0.000359	0.863	0.00044	TRUE	FALSE	TRUE	TRUE	TRUE	5	Flotillin-1
FLOT2	Q14254	-4.09	-1.36	-2.74	8.56e-05	0.0317	0.00101	0.000277	0.0515	0.00245	TRUE	FALSE	TRUE	TRUE	TRUE	5	Flotillin-2
FN1	P02751	-0.133	-2.33	2.2	0.0296	4.66e-10	7.02e-10	0.0456	4.34e-08	5.09e-08	FALSE	TRUE	TRUE	TRUE	FALSE	0	Fibronectin;Anastellin;Ugl-Y1;Ugl-Y2;Ugl-Y3
FSCN1	Q16658	-0.713	0.638	-1.35	4.56e-05	9.35e-05	6.28e-07	0.000162	0.000353	5.85e-06	FALSE	FALSE	TRUE	TRUE	FALSE	0	Fascin
G6PD	P11413	1.11	0.733	0.379	2.12e-06	3.43e-05	0.00193	1.26e-05	0.000158	0.00436	TRUE	FALSE	FALSE	TRUE	FALSE	0	Glucose-6-phosphate 1-dehydrogenase
GALNT2	Q10471	0.632	-0.928	1.56	0.00991	0.00132	5.49e-05	0.0174	0.00336	0.000201	FALSE	FALSE	TRUE	TRUE	FALSE	0	Polypeptide N-acetylgalactosaminyltransferase 2;Polypeptide N-acetylgalactosaminyltransferase 2 soluble form
GAPDH	P04406	-0.263	-1.03	0.763	0.00154	2.28e-07	1.74e-06	0.00339	3.3e-06	1.37e-05	FALSE	TRUE	FALSE	TRUE	FALSE	0	Glyceraldehyde-3-phosphate dehydrogenase
GDF15	Q99988	1.69	-1.17	2.86	0.0129	0.0553	0.000806	0.0218	0.0836	0.00199	TRUE	FALSE	TRUE	TRUE	TRUE	5	Growth/differentiation factor 15
Gdf6	Q6HA10	0.762	-2.26	3.02	0.161	0.00237	0.000443	0.208	0.00536	0.00119	FALSE	TRUE	TRUE	TRUE	TRUE	6	Growth/differentiation factor 6
GFPT1	Q06210	-0.628	-2.93	2.3	0.268	0.0008	0.0031	0.324	0.00215	0.00638	FALSE	TRUE	TRUE	TRUE	TRUE	5	Glutamine--fructose-6-phosphate aminotransferase [isomerizing] 1;Glutamine--fructose-6-phosphate aminotransferase [isomerizing] 2
GLB1	P16278	-2.69	1.63	-4.32	0.00771	0.0597	0.000576	0.0138	0.0894	0.00152	TRUE	FALSE	TRUE	TRUE	TRUE	4	Beta-galactosidase
GLIPR2	Q9H4G4	-4.92	-3.77	-1.15	1.84e-07	1.14e-06	0.00219	1.79e-06	1.09e-05	0.00482	TRUE	TRUE	TRUE	TRUE	TRUE	3	Golgi-associated plant pathogenesis-related protein 1
GLUD1	P00367	-1.5	-0.68	-0.818	0.00454	0.105	0.0598	0.00865	0.144	0.0857	TRUE	FALSE	FALSE	TRUE	TRUE	6	Glutamate dehydrogenase 1, mitochondrial
GOLT1B	Q9Y3E0	1.33	0.36	0.971	2.24e-06	0.00681	1.86e-05	1.32e-05	0.0137	8.27e-05	TRUE	FALSE	FALSE	TRUE	FALSE	0	Vesicle transport protein GOT1B
GPC6	Q9Y625	3.26	3.13	0.134	0.00287	0.00359	0.859	0.00575	0.0078	0.875	TRUE	TRUE	FALSE	TRUE	TRUE	5	Glypican-6;Secreted glypican-6
GPNMB	Q14956	-4.97	-0.756	-4.21	3.74e-06	0.0891	1.13e-05	1.98e-05	0.127	5.81e-05	TRUE	FALSE	TRUE	TRUE	TRUE	6	Transmembrane glycoprotein NMB
GREM1	O60565	-3.11	-2.47	-0.637	0.000135	0.000553	0.168	0.000419	0.00155	0.208	TRUE	TRUE	FALSE	TRUE	TRUE	3	Gremlin-1
H1F0	P07305	-3.69	-0.319	-3.38	2.98e-05	0.438	5.38e-05	0.000111	0.506	0.0002	TRUE	FALSE	TRUE	TRUE	TRUE	6	Histone H1.0;Histone H1.0, N-terminally processed
HADHA	P40939	0.991	1.33	-0.336	6.12e-05	8.98e-06	0.0235	0.000208	5.42e-05	0.0372	FALSE	TRUE	FALSE	TRUE	FALSE	0	Trifunctional enzyme subunit alpha, mitochondrial;Long-chain enoyl-CoA hydratase;Long chain 3-hydroxyacyl-CoA dehydrogenase
HAPLN1	P10915	3.98	-2.14	6.11	9.96e-07	6.26e-05	5.14e-08	6.98e-06	0.000257	8.39e-07	TRUE	TRUE	TRUE	TRUE	TRUE	3	Hyaluronan and proteoglycan link protein 1
HDLBP	Q00341	1.39	2.11	-0.727	0.036	0.00555	0.216	0.0546	0.0115	0.263	FALSE	TRUE	FALSE	TRUE	TRUE	4	Vigilin
HES2	Q9Y543	4.05	3.81	0.239	6.82e-06	1.02e-05	0.506	3.29e-05	6.07e-05	0.559	TRUE	TRUE	FALSE	TRUE	TRUE	6	Transcription factor HES-2
HIST1H1B	P16401	-2.82	0.772	-3.59	2.25e-05	0.0299	4.48e-06	8.94e-05	0.0492	2.7e-05	TRUE	FALSE	TRUE	TRUE	FALSE	0	Histone H1.5
HIST1H1D	P16402	-2.3	0.163	-2.46	1.08e-09	0.0199	6.71e-10	3.72e-08	0.0346	5.09e-08	TRUE	FALSE	TRUE	TRUE	FALSE	0	Histone H1.3;Histone H1.2;Histone H1.4
Hist1h2bc	Q6ZWY9	-0.775	0.382	-1.16	1.49e-06	0.000158	9.49e-08	9.43e-06	0.000534	1.29e-06	FALSE	FALSE	TRUE	TRUE	FALSE	0	Histone H2B type 1-C/E/G;Histone H2B type 2-B;Histone H2B type 1-M;Histone H2B type 1-N;Histone H2B type 1-H;Histone H2B type 1-P;Histone H2B type 1-K;Histone H2B type 1-B;Histone H2B type 2-F;Histone H2B type 1-C/E/F/G/I;Histone H2B type 1-D;Histone H2B type F-S;Histone H2B type 1-F/J/L;Histone H2B type 1-L;Histone H2B 3;Histone H2B type 1-A
Hist1h4a	P62806	-1.28	0.467	-1.75	1.32e-07	0.000112	1.52e-08	1.38e-06	0.000406	3.01e-07	TRUE	FALSE	TRUE	TRUE	FALSE	0	Histone H4
HIST2H3A	P0CO05	-1.14	0.354	-1.5	1.18e-07	0.000292	1.83e-08	1.28e-06	0.000899	3.32e-07	TRUE	FALSE	TRUE	TRUE	FALSE	0	Histone H3.2;Histone H3.1t;Histone H3.3;Histone H3.1;Histone H3.3C
HK1	P19367	-1.68	0.328	-2.01	2.12e-05	0.0916	6.46e-06	8.58e-05	0.13	3.7e-05	TRUE	FALSE	TRUE	TRUE	TRUE	6	Hexokinase-1
HLA-A	P01892	-4.79	-4.12	-0.672	1.96e-07	5.55e-07	0.0263	1.8e-06	6.1e-06	0.0406	TRUE	TRUE	FALSE	TRUE	TRUE	3	HLA class I histocompatibility antigen, A-2 alpha chain;HLA class I histocompatibility antigen, A-31 alpha chain;HLA class I histocompatibility antigen, A-29 alpha chain
HLA-A.1	P04439	-3.17	-1.07	-2.1	9.01e-08	0.000131	1.53e-06	1.05e-06	0.000463	1.25e-05	TRUE	TRUE	TRUE	TRUE	FALSE	0	HLA class I histocompatibility antigen, A-3 alpha chain;HLA class I histocompatibility antigen, A-36 alpha chain;HLA class I histocompatibility antigen, A-1 alpha chain;HLA class I histocompatibility antigen, A-11 alpha chain
HLA-B	P30685	-3.01	-1.76	-1.25	0.00526	0.0524	0.142	0.00992	0.0796	0.179	TRUE	FALSE	FALSE	TRUE	TRUE	1	HLA class I histocompatibility antigen, B-35 alpha chain;HLA class I histocompatibility antigen, B-78 alpha chain;HLA class I histocompatibility antigen, B-56 alpha chain;HLA class I histocompatibility antigen, B-53 alpha chain;HLA class I histocompatibility antigen, B-52 alpha chain;HLA class I histocompatibility antigen, B-46 alpha chain;HLA class I histocompatibility antigen, B-15 alpha chain;…
HM13	Q8TCT9	-3.04	0.858	-3.9	0.0361	0.489	0.0128	0.0546	0.555	0.0216	FALSE	FALSE	TRUE	TRUE	TRUE	5	Minor histocompatibility antigen H13
HMCN1	Q96RW7	-2.96	-7.01	4.05	0.00133	5.77e-06	0.000206	0.00302	3.8e-05	0.000617	TRUE	TRUE	TRUE	TRUE	FALSE	0	Hemicentin-1
HMGA1	P17096	-1.19	2.48	-3.66	0.000232	1.87e-06	1.27e-07	0.000663	1.62e-05	1.51e-06	TRUE	TRUE	TRUE	TRUE	FALSE	0	High mobility group protein HMG-I/HMG-Y
HMGA2	P52926	3.4	6.08	-2.68	1.48e-07	2.62e-09	7.61e-07	1.49e-06	1.55e-07	6.7e-06	TRUE	TRUE	TRUE	TRUE	TRUE	2	High mobility group protein HMGI-C
HNRNPA1L2	A5A6H4	-2.12	0.279	-2.4	0.00139	0.524	0.000679	0.00311	0.587	0.00171	TRUE	FALSE	TRUE	TRUE	TRUE	6	Heterogeneous nuclear ribonucleoprotein A1-like 2;Heterogeneous nuclear ribonucleoprotein A1;Heterogeneous nuclear ribonucleoprotein A1, N-terminally processed
HNRNPA2B1	P22626	-0.168	2.51	-2.68	0.833	0.0135	0.00999	0.861	0.0249	0.0175	FALSE	TRUE	TRUE	TRUE	TRUE	2	Heterogeneous nuclear ribonucleoproteins A2/B1
Hnrnpk	P61979	0.838	1.79	-0.947	0.0213	0.000408	0.0125	0.0339	0.00119	0.0212	FALSE	TRUE	FALSE	TRUE	FALSE	0	Heterogeneous nuclear ribonucleoprotein K
HNRNPU	Q00839	0.168	2.18	-2.02	0.831	0.0236	0.0324	0.86	0.0399	0.0491	FALSE	TRUE	TRUE	TRUE	TRUE	1	Heterogeneous nuclear ribonucleoprotein U
HSP90AA1	P30946	0.402	1.38	-0.979	0.0242	2.36e-05	0.000214	0.0379	0.000116	0.000638	FALSE	TRUE	FALSE	TRUE	FALSE	0	Heat shock protein HSP 90-alpha;Heat shock protein HSP 90-alpha 1
Hsp90ab1	P11499	0.853	1.31	-0.452	1.03e-05	5.77e-07	0.000588	4.56e-05	6.16e-06	0.00153	FALSE	TRUE	FALSE	TRUE	FALSE	0	Heat shock protein HSP 90-beta
HSPB6	O14558	-1.78	0.158	-1.93	0.00418	0.721	0.00266	0.00799	0.765	0.00566	TRUE	FALSE	TRUE	TRUE	TRUE	6	Heat shock protein beta-6
HSPG2	P98160	-0.261	-3.37	3.11	0.00111	3.71e-11	6.52e-11	0.00253	6.04e-09	7.85e-09	FALSE	TRUE	TRUE	TRUE	FALSE	0	Basement membrane-specific heparan sulfate proteoglycan core protein;Endorepellin;LG3 peptide
HTRA1	F1N152	1.12	0.98	0.135	2.01e-06	4.81e-06	0.13	1.22e-05	3.34e-05	0.166	TRUE	FALSE	FALSE	TRUE	FALSE	0	Serine protease HTRA1;Serine protease HTRA1B;Serine protease HTRA1A
HTRA3	P83110	4.97	2.13	2.84	1.22e-07	3.76e-05	5.56e-06	1.3e-06	0.000168	3.24e-05	TRUE	TRUE	TRUE	TRUE	TRUE	3	Serine protease HTRA3
HUWE1	Q7Z6Z7	0.193	1.53	-1.33	0.623	0.00468	0.00914	0.675	0.00992	0.0162	FALSE	TRUE	TRUE	TRUE	TRUE	2	E3 ubiquitin-protein ligase HUWE1
IDH2	P48735	2.97	3.13	-0.154	0.000699	0.000518	0.775	0.0017	0.00148	0.807	TRUE	TRUE	FALSE	TRUE	TRUE	6	Isocitrate dehydrogenase [NADP], mitochondrial
IGFBP7	Q16270	1.51	-3.38	4.89	0.105	0.00423	0.000528	0.141	0.00901	0.0014	FALSE	TRUE	TRUE	TRUE	TRUE	5	Insulin-like growth factor-binding protein 7
ILF2	Q12905	0.88	2.87	-1.99	0.145	0.00106	0.00755	0.189	0.00273	0.0137	FALSE	TRUE	TRUE	TRUE	TRUE	2	Interleukin enhancer-binding factor 2
INHBE	P58166	0.802	-2.4	3.2	0.0334	9.91e-05	1.51e-05	0.0509	0.000369	6.95e-05	FALSE	TRUE	TRUE	TRUE	TRUE	6	Inhibin beta E chain
INS	Q8HXV2	4.69	-1.03	5.73	1.08e-05	0.0445	2.82e-06	4.74e-05	0.0694	1.98e-05	TRUE	FALSE	TRUE	TRUE	TRUE	3	Insulin;Insulin B chain;Insulin A chain;Insulin-1;Insulin-1 B chain;Insulin-1 A chain;Insulin, isoform 2
Ipo7	Q9EPL8	0.911	1.49	-0.581	0.1	0.0173	0.267	0.135	0.0306	0.317	FALSE	TRUE	FALSE	TRUE	TRUE	1	Importin-7
IPO9	Q96P70	-1.11	-0.457	-0.65	0.0226	0.269	0.131	0.0357	0.329	0.167	TRUE	FALSE	FALSE	TRUE	TRUE	5	Importin-9
ITGA2	P17301	-2.87	-1.16	-1.7	0.000776	0.0556	0.0122	0.00187	0.084	0.0207	TRUE	FALSE	TRUE	TRUE	TRUE	1	Integrin alpha-2
ITGA5	P08648	-4.6	-2.38	-2.22	4.34e-07	3.7e-05	5.69e-05	3.54e-06	0.000166	0.000205	TRUE	TRUE	TRUE	TRUE	FALSE	0	Integrin alpha-5;Integrin alpha-5 heavy chain;Integrin alpha-5 light chain
ITGAV	P06756	-2.39	-1.82	-0.567	6.04e-08	3.92e-07	0.000793	7.88e-07	4.82e-06	0.00197	TRUE	TRUE	FALSE	TRUE	FALSE	0	Integrin alpha-V;Integrin alpha-V heavy chain;Integrin alpha-V light chain
ITGB1	P05556	-1.86	-0.721	-1.14	1.68e-08	1.13e-05	4.94e-07	3.14e-07	6.54e-05	4.73e-06	TRUE	FALSE	TRUE	TRUE	FALSE	0	Integrin beta-1
KCTD12	Q96CX2	-1.59	0.514	-2.1	0.00665	0.258	0.0015	0.0121	0.318	0.00347	TRUE	FALSE	TRUE	TRUE	TRUE	6	BTB/POZ domain-containing protein KCTD12
KIAA1033	Q2M389	-1.29	-0.52	-0.772	0.00206	0.0971	0.0249	0.00435	0.136	0.0391	TRUE	FALSE	FALSE	TRUE	TRUE	2	WASH complex subunit 7
KRT18	P05783	6.39	1.35	5.04	3.08e-06	0.0255	1.52e-05	1.72e-05	0.0426	6.95e-05	TRUE	TRUE	TRUE	TRUE	TRUE	3	Keratin, type I cytoskeletal 18
LAMA4	Q16363	0.946	-1.34	2.29	0.265	0.13	0.0221	0.322	0.175	0.0352	FALSE	FALSE	TRUE	TRUE	TRUE	4	Laminin subunit alpha-4
LAMA5	O15230	4.52	-0.986	5.5	7.49e-07	0.00884	1.93e-07	5.42e-06	0.0174	2.06e-06	TRUE	FALSE	TRUE	TRUE	TRUE	3	Laminin subunit alpha-5
LAMB1	P07942	3.02	-0.864	3.88	0.0141	0.384	0.00415	0.0234	0.451	0.00814	TRUE	FALSE	TRUE	TRUE	TRUE	1	Laminin subunit beta-1
LAMB2	P55268	-1.27	-0.883	-0.382	0.0314	0.103	0.445	0.048	0.143	0.502	TRUE	FALSE	FALSE	TRUE	TRUE	5	Laminin subunit beta-2
LAMC1	P11047	1.92	-0.756	2.68	7.34e-08	4.05e-05	7.33e-09	9.03e-07	0.000178	1.91e-07	TRUE	FALSE	TRUE	TRUE	FALSE	0	Laminin subunit gamma-1
LAMP1	P11279	-4.41	-3.28	-1.13	0.000248	0.00143	0.125	0.000704	0.00353	0.163	TRUE	TRUE	FALSE	TRUE	TRUE	1	Lysosome-associated membrane glycoprotein 1
LAMP2	P13473	-2.17	-2.14	-0.0286	1.66e-08	1.81e-08	0.718	3.14e-07	6.23e-07	0.759	TRUE	TRUE	FALSE	TRUE	FALSE	0	Lysosome-associated membrane glycoprotein 2
LDHA	P00338	-0.696	-1.32	0.627	5.76e-06	7.12e-08	1.16e-05	2.91e-05	1.66e-06	5.92e-05	FALSE	TRUE	FALSE	TRUE	FALSE	0	L-lactate dehydrogenase A chain
LGALS1	P09382	-1.44	-0.723	-0.72	1.76e-07	1.9e-05	1.97e-05	1.74e-06	9.7e-05	8.5e-05	TRUE	FALSE	FALSE	TRUE	FALSE	0	Galectin-1
LGALS3	P17931	-3.29	-0.476	-2.81	7.48e-07	0.0487	2.17e-06	5.42e-06	0.0746	1.63e-05	TRUE	FALSE	TRUE	TRUE	FALSE	0	Galectin-3
LIPG	Q9Y5X9	0.198	-1.78	1.98	0.761	0.0248	0.0159	0.798	0.0418	0.0261	FALSE	TRUE	TRUE	TRUE	TRUE	7	Endothelial lipase
LMNA	P02545	-2.07	0.793	-2.86	4.03e-07	0.000234	4.31e-08	3.33e-06	0.000736	7.2e-07	TRUE	FALSE	TRUE	TRUE	FALSE	0	Prelamin-A/C;Lamin-A/C
LMNB1	P20700	-1.27	0.0992	-1.37	2.44e-05	0.469	1.49e-05	9.54e-05	0.533	6.95e-05	TRUE	FALSE	TRUE	TRUE	TRUE	6	Lamin-B1
LOXL1	Q08397	-5.05	-4.25	-0.795	5.89e-09	1.94e-08	0.00122	1.24e-07	6.33e-07	0.00287	TRUE	TRUE	FALSE	TRUE	FALSE	0	Lysyl oxidase homolog 1
LOXL2	Q9Y4K0	3.64	-1.53	5.17	1.35e-06	0.000385	1.21e-07	8.74e-06	0.00114	1.46e-06	TRUE	TRUE	TRUE	TRUE	TRUE	3	Lysyl oxidase homolog 2
LPAR1	Q92633	-2.38	-0.567	-1.81	2.22e-05	0.0493	0.000129	8.86e-05	0.0753	0.000419	TRUE	FALSE	TRUE	TRUE	TRUE	6	Lysophosphatidic acid receptor 1
LRP1	Q07954	-1.79	-0.639	-1.16	1.15e-06	0.000907	2.21e-05	7.81e-06	0.00237	9.2e-05	TRUE	FALSE	TRUE	TRUE	FALSE	0	Prolow-density lipoprotein receptor-related protein 1;Low-density lipoprotein receptor-related protein 1 85 kDa subunit;Low-density lipoprotein receptor-related protein 1 515 kDa subunit;Low-density lipoprotein receptor-related protein 1 intracellular domain
LRPPRC	P42704	0.443	1.15	-0.706	0.151	0.00414	0.0372	0.196	0.00886	0.0552	FALSE	TRUE	FALSE	TRUE	TRUE	4	Leucine-rich PPR motif-containing protein, mitochondrial
LRRC17	Q8N6Y2	5.46	-0.647	6.11	0.000306	0.46	0.000152	0.000856	0.526	0.00048	TRUE	FALSE	TRUE	TRUE	TRUE	2	Leucine-rich repeat-containing protein 17
LRRN4CL	Q8ND94	-2.44	0.246	-2.68	0.000228	0.507	0.000125	0.000655	0.572	0.000411	TRUE	FALSE	TRUE	TRUE	TRUE	6	LRRN4 C-terminal-like protein
LTBP2	Q14767	-5.66	-7.77	2.11	2.23e-10	2.43e-11	2.12e-07	1.45e-08	6.04e-09	2.23e-06	TRUE	TRUE	TRUE	TRUE	TRUE	3	Latent-transforming growth factor beta-binding protein 2
LTBP3	Q9NS15	2.46	-3.64	6.1	0.00676	0.000803	3.19e-05	0.0123	0.00215	0.000125	TRUE	TRUE	TRUE	TRUE	TRUE	5	Latent-transforming growth factor beta-binding protein 3
LTBP4	Q8N2S1	-4.17	-3.53	-0.64	0.00137	0.00342	0.458	0.00308	0.00745	0.512	TRUE	TRUE	FALSE	TRUE	TRUE	2	Latent-transforming growth factor beta-binding protein 4
MAP1B	P46821	-3.37	-2.61	-0.762	6.99e-07	3.99e-06	0.00716	5.18e-06	2.98e-05	0.0131	TRUE	TRUE	FALSE	TRUE	TRUE	3	Microtubule-associated protein 1B;MAP1B heavy chain;MAP1 light chain LC1
MATN2	O00339	0.496	-1.25	1.75	0.237	0.0137	0.0026	0.295	0.0252	0.00558	FALSE	TRUE	TRUE	TRUE	FALSE	0	Matrilin-2
MBOAT7	Q96N66	1.35	1.2	0.149	2.64e-07	5.88e-07	0.0727	2.32e-06	6.19e-06	0.1	TRUE	TRUE	FALSE	TRUE	FALSE	0	Lysophospholipid acyltransferase 7
MEGF6	O75095	0.518	-3.46	3.97	0.582	0.00631	0.00306	0.632	0.0128	0.00636	FALSE	TRUE	TRUE	TRUE	TRUE	5	Multiple epidermal growth factor-like domains protein 6
MEST	Q5EB52	-1.15	-3.45	2.3	0.000815	6.45e-07	1e-05	0.00194	6.57e-06	5.4e-05	TRUE	TRUE	TRUE	TRUE	TRUE	6	Mesoderm-specific transcript homolog protein;Mesoderm-specific transcript protein
METRNL	Q641Q3	0.514	-1.88	2.4	0.15	0.00059	0.000134	0.196	0.00164	0.00043	FALSE	TRUE	TRUE	TRUE	TRUE	6	Meteorin-like protein
MFAP5	Q13361	-5.33	-7.81	2.48	1.12e-06	8.11e-08	0.000177	7.66e-06	1.82e-06	0.00055	TRUE	TRUE	TRUE	TRUE	TRUE	3	Microfibrillar-associated protein 5
MGST1	P10620	-1.02	0.965	-1.98	6.28e-05	8.95e-05	7.32e-07	0.000212	0.000347	6.54e-06	TRUE	FALSE	TRUE	TRUE	FALSE	0	Microsomal glutathione S-transferase 1
MGST3	O14880	-1.2	-0.0289	-1.17	6.04e-07	0.694	7.14e-07	4.58e-06	0.743	6.47e-06	TRUE	FALSE	TRUE	TRUE	FALSE	0	Microsomal glutathione S-transferase 3
MME	P08473	-6.47	-1.6	-4.87	1.21e-09	1.75e-05	8.78e-09	3.75e-08	9.13e-05	2.05e-07	TRUE	TRUE	TRUE	TRUE	TRUE	1	Neprilysin
MOXD1	Q6UVY6	-3.21	1.68	-4.89	5.12e-05	0.00258	3.15e-06	0.00018	0.00573	2.13e-05	TRUE	TRUE	TRUE	TRUE	TRUE	3	DBH-like monooxygenase protein 1
MRC2	Q9UBG0	-1.97	-0.259	-1.71	0.00728	0.639	0.0141	0.0131	0.693	0.0235	TRUE	FALSE	TRUE	TRUE	TRUE	6	C-type mannose receptor 2
MTCH2	Q9Y6C9	-1.72	-0.582	-1.14	2.25e-08	3.53e-05	3.94e-07	3.98e-07	0.000161	4.01e-06	TRUE	FALSE	TRUE	TRUE	FALSE	0	Mitochondrial carrier homolog 2
MVP	Q14764	-1.06	1.26	-2.32	1.17e-07	3.68e-08	5.15e-10	1.28e-06	1.14e-06	4.8e-08	TRUE	TRUE	TRUE	TRUE	FALSE	0	Major vault protein
MYADM	Q96S97	-6.51	-6.82	0.307	4.01e-07	2.92e-07	0.424	3.33e-06	4.04e-06	0.484	TRUE	TRUE	FALSE	TRUE	TRUE	3	Myeloid-associated differentiation marker
MYH10	P35580	-0.108	-1.09	0.979	0.305	1.02e-05	2.04e-05	0.364	6.07e-05	8.75e-05	FALSE	TRUE	FALSE	TRUE	FALSE	0	Myosin-10
MYL6	P60660	3.88	-0.86	4.74	0.0155	0.503	0.006	0.0253	0.569	0.0113	TRUE	FALSE	TRUE	TRUE	TRUE	2	Myosin light polypeptide 6
MYO1B	O43795	-2.8	-3.71	0.907	3.27e-05	5.08e-06	0.019	0.00012	3.49e-05	0.0306	TRUE	TRUE	FALSE	TRUE	TRUE	3	Unconventional myosin-Ib
MYO1D	O94832	-0.917	-2.34	1.42	0.0182	0.000107	0.00211	0.0292	0.00039	0.00466	FALSE	TRUE	TRUE	TRUE	TRUE	3	Unconventional myosin-Id
MYOF	Q9NZM1	-0.384	1.34	-1.72	0.000448	1.15e-07	2e-08	0.00119	2.17e-06	3.44e-07	FALSE	TRUE	TRUE	TRUE	FALSE	0	Myoferlin
NAP1L1	P55209	-2.85	-2.61	-0.241	1.27e-06	2.31e-06	0.239	8.34e-06	1.88e-05	0.289	TRUE	TRUE	FALSE	TRUE	TRUE	3	Nucleosome assembly protein 1-like 1
NCL	P19338	1.1	2.82	-1.73	0.14	0.0036	0.034	0.184	0.0078	0.0514	FALSE	TRUE	FALSE	TRUE	TRUE	3	Nucleolin
NDUFA11	Q86Y39	-1.59	-0.144	-1.44	2.81e-05	0.412	5.23e-05	0.000106	0.479	0.000196	TRUE	FALSE	TRUE	TRUE	FALSE	0	NADH dehydrogenase [ubiquinone] 1 alpha subcomplex subunit 11
NDUFB10	O96000	-2.34	0.0696	-2.41	0.00362	0.902	0.0031	0.00712	0.922	0.00638	TRUE	FALSE	TRUE	TRUE	TRUE	5	NADH dehydrogenase [ubiquinone] 1 beta subcomplex subunit 10
NES	P48681	2.06	3.02	-0.962	0.00237	0.000251	0.0669	0.00491	0.00078	0.0932	TRUE	TRUE	FALSE	TRUE	TRUE	5	Nestin
NID1	P14543	0.874	-1.66	2.54	8.32e-05	1.16e-06	6.34e-08	0.000273	1.1e-05	1.01e-06	FALSE	TRUE	TRUE	TRUE	FALSE	0	Nidogen-1
NID2	Q14112	0.0878	-2.62	2.71	0.252	2.55e-09	2.03e-09	0.309	1.55e-07	8.81e-08	FALSE	TRUE	TRUE	TRUE	FALSE	0	Nidogen-2
NNMT	P40261	4.81	1.28	3.53	2.26e-08	0.00017	1.91e-07	3.98e-07	0.000559	2.06e-06	TRUE	TRUE	TRUE	TRUE	TRUE	3	Nicotinamide N-methyltransferase
NNT	Q13423	-3.46	-1.4	-2.06	0.000525	0.0444	0.0089	0.00136	0.0694	0.0158	TRUE	FALSE	TRUE	TRUE	TRUE	5	NAD(P) transhydrogenase, mitochondrial
NPC1	O15118	-4.59	-1.17	-3.41	2.84e-07	0.00186	2.15e-06	2.47e-06	0.00444	1.63e-05	TRUE	TRUE	TRUE	TRUE	TRUE	3	Niemann-Pick C1 protein
NPEPPS	P55786	1.9	1.87	0.0313	0.0291	0.0311	0.965	0.0451	0.0509	0.97	TRUE	FALSE	FALSE	TRUE	TRUE	4	Puromycin-sensitive aminopeptidase
NT5DC2	Q9H857	2.45	2.3	0.149	0.000376	0.00055	0.708	0.00103	0.00155	0.75	TRUE	TRUE	FALSE	TRUE	TRUE	1	5-nucleotidase domain-containing protein 2
NT5E	P21589	-3.58	-0.699	-2.88	2.49e-10	1.9e-05	1.14e-09	1.47e-08	9.7e-05	6.73e-08	TRUE	FALSE	TRUE	TRUE	FALSE	0	5-nucleotidase
NUP160	Q12769	-2.17	-1.14	-1.04	0.00842	0.0998	0.127	0.015	0.138	0.164	TRUE	FALSE	FALSE	TRUE	TRUE	4	Nuclear pore complex protein Nup160
P00741	P00741	2.41	-0.662	3.07	0.000857	0.171	0.000197	0.00202	0.223	0.000597	TRUE	FALSE	TRUE	TRUE	TRUE	4
P02453	P02453	-0.673	-1.28	0.606	6.94e-06	8.64e-08	1.4e-05	3.33e-05	1.86e-06	6.7e-05	FALSE	TRUE	FALSE	TRUE	FALSE	0
P07589	P07589	-0.499	-2.56	2.06	0.000151	2.29e-09	1.04e-08	0.000464	1.55e-07	2.33e-07	FALSE	TRUE	TRUE	TRUE	FALSE	0
P4HA1	P13674	1.22	-0.0981	1.32	0.0137	0.801	0.00958	0.0229	0.838	0.0168	TRUE	FALSE	TRUE	TRUE	TRUE	1	Prolyl 4-hydroxylase subunit alpha-1
PABPC1	P11940	1.49	1.82	-0.331	0.0567	0.0271	0.628	0.0823	0.045	0.674	FALSE	TRUE	FALSE	TRUE	TRUE	6	Polyadenylate-binding protein 1;Polyadenylate-binding protein 4
PALLD	Q8WX93	2.39	-0.0727	2.46	0.00239	0.892	0.00203	0.00493	0.913	0.00452	TRUE	FALSE	TRUE	TRUE	TRUE	2	Palladin
PALM	O75781	0.316	-3.03	3.34	0.696	0.00586	0.00352	0.738	0.012	0.00714	FALSE	TRUE	TRUE	TRUE	TRUE	7	Paralemmin-1
PCBP2	Q15366	1.36	1.73	-0.368	8.02e-05	1.69e-05	0.0636	0.000265	8.89e-05	0.0896	TRUE	TRUE	FALSE	TRUE	TRUE	1	Poly(rC)-binding protein 2
PCYOX1	Q9UHG3	-2.9	-0.334	-2.57	0.00617	0.67	0.0111	0.0114	0.722	0.0192	TRUE	FALSE	TRUE	TRUE	TRUE	5	Prenylcysteine oxidase 1
PDIA3	P30101	-3.41	-3.44	0.0301	1.82e-06	1.71e-06	0.902	1.13e-05	1.53e-05	0.913	TRUE	TRUE	FALSE	TRUE	TRUE	3	Protein disulfide-isomerase A3
PDIA6	Q15084	1.28	1.3	-0.0181	8.19e-06	7.46e-06	0.875	3.87e-05	4.74e-05	0.889	TRUE	TRUE	FALSE	TRUE	FALSE	0	Protein disulfide-isomerase A6
PEX11B	O96011	3.63	2.86	0.763	0.00211	0.00723	0.352	0.00442	0.0144	0.408	TRUE	TRUE	FALSE	TRUE	TRUE	4	Peroxisomal membrane protein 11B
PF11_0240	Q8IID4	0.511	2.24	-1.72	0.0144	2.09e-06	1.2e-05	0.0237	1.77e-05	6.04e-05	FALSE	TRUE	TRUE	TRUE	FALSE	0	Dynein heavy chain-like protein PF11_0240
PFKP	Q01813	0.282	-1.27	1.56	0.0504	1.4e-05	3.68e-06	0.0742	7.76e-05	2.45e-05	FALSE	TRUE	TRUE	TRUE	FALSE	0	ATP-dependent 6-phosphofructokinase, platelet type
PGRMC1	O00264	-0.206	2.92	-3.12	0.711	0.00094	0.00063	0.752	0.00245	0.00161	FALSE	TRUE	TRUE	TRUE	TRUE	2	Membrane-associated progesterone receptor component 1
PHB	P35232	0.4	1.32	-0.921	0.00193	9.36e-07	1.07e-05	0.00412	9.39e-06	5.59e-05	FALSE	TRUE	FALSE	TRUE	FALSE	0	Prohibitin
PHB2	Q99623	0.476	1.35	-0.875	5.76e-05	4.96e-08	9.88e-07	0.0002	1.35e-06	8.47e-06	FALSE	TRUE	FALSE	TRUE	FALSE	0	Prohibitin-2
PI4KA	P42356	-0.545	0.636	-1.18	0.00092	0.000368	6.79e-06	0.00214	0.0011	3.85e-05	FALSE	FALSE	TRUE	TRUE	FALSE	0	Phosphatidylinositol 4-kinase alpha
PLD3	Q8IV08	3.91	2.62	1.29	0.0012	0.00987	0.128	0.00273	0.019	0.164	TRUE	TRUE	FALSE	TRUE	TRUE	6	Phospholipase D3
PLOD1	Q02809	1.57	-1.09	2.66	6.28e-07	7.48e-06	1.65e-08	4.71e-06	4.74e-05	3.07e-07	TRUE	TRUE	TRUE	TRUE	FALSE	0	Procollagen-lysine,2-oxoglutarate 5-dioxygenase 1
PLOD2	O00469	3.22	-2.74	5.97	0.000546	0.00139	1.07e-05	0.00139	0.00347	5.59e-05	TRUE	TRUE	TRUE	TRUE	TRUE	3	Procollagen-lysine,2-oxoglutarate 5-dioxygenase 2
PLP2	Q04941	-5.1	-5.89	0.784	3.35e-11	1.23e-11	1.38e-05	7.27e-09	6.04e-09	6.65e-05	TRUE	TRUE	FALSE	TRUE	TRUE	3	Proteolipid protein 2
POSTN	Q15063	4.71	1.06	3.65	1.21e-11	3.79e-07	7.22e-11	6.49e-09	4.75e-06	7.85e-09	TRUE	TRUE	TRUE	TRUE	FALSE	0	Periostin
PPAP2A	O14494	-5.79	-1.88	-3.91	0.00145	0.144	0.0111	0.00323	0.192	0.0192	TRUE	FALSE	TRUE	TRUE	TRUE	5	Lipid phosphate phosphohydrolase 1
PPAP2B	O14495	-4.37	0.385	-4.75	1.92e-07	0.121	1.07e-07	1.8e-06	0.163	1.4e-06	TRUE	FALSE	TRUE	TRUE	FALSE	0	Lipid phosphate phosphohydrolase 3
PRDX3	P30048	-1.76	-2.02	0.263	0.0174	0.00922	0.657	0.0281	0.018	0.699	TRUE	TRUE	FALSE	TRUE	TRUE	2	Thioredoxin-dependent peroxide reductase, mitochondrial
PRDX4	Q13162	1.56	0.697	0.866	0.0106	0.167	0.0967	0.0184	0.218	0.129	TRUE	FALSE	FALSE	TRUE	TRUE	1	Peroxiredoxin-4
PRDX6	P30041	2.04	1.94	0.106	3.43e-08	4.97e-08	0.224	5.06e-07	1.35e-06	0.27	TRUE	TRUE	FALSE	TRUE	FALSE	0	Peroxiredoxin-6
PROCR	Q9UNN8	-3.33	0.746	-4.08	0.000226	0.165	6.28e-05	0.000652	0.216	0.000222	TRUE	FALSE	TRUE	TRUE	TRUE	6	Endothelial protein C receptor
PRSS23	O95084	1.01	-5.25	6.26	0.0778	1.35e-05	4.16e-06	0.108	7.61e-05	2.56e-05	FALSE	TRUE	TRUE	TRUE	FALSE	0	Serine protease 23
PSMA2	P25787	0.19	4.5	-4.31	0.904	0.0218	0.026	0.92	0.0373	0.0403	FALSE	TRUE	TRUE	TRUE	TRUE	2	Proteasome subunit alpha type-2
PSMB3	P49720	-0.799	1.36	-2.16	0.204	0.0481	0.00678	0.257	0.0738	0.0126	FALSE	FALSE	TRUE	TRUE	TRUE	4	Proteasome subunit beta type-3
PSMD3	O43242	0.288	1.72	-1.44	0.582	0.0106	0.0237	0.632	0.0202	0.0375	FALSE	TRUE	TRUE	TRUE	TRUE	2	26S proteasome non-ATPase regulatory subunit 3
PSMD6	Q15008	3.23	1.89	1.34	9.77e-05	0.00238	0.0136	0.000312	0.00537	0.0227	TRUE	TRUE	TRUE	TRUE	TRUE	6	26S proteasome non-ATPase regulatory subunit 6
PTBP1	P26599	0.509	1.76	-1.26	0.000712	2.04e-07	2.1e-06	0.00173	3.1e-06	1.61e-05	FALSE	TRUE	TRUE	TRUE	FALSE	0	Polypyrimidine tract-binding protein 1
PTGIS	Q16647	-2	-1.7	-0.299	4.95e-06	1.46e-05	0.105	2.56e-05	7.87e-05	0.139	TRUE	TRUE	FALSE	TRUE	FALSE	0	Prostacyclin synthase
PTK7	Q13308	0.0327	3.86	-3.82	0.916	3.86e-06	4.09e-06	0.929	2.93e-05	2.54e-05	FALSE	TRUE	TRUE	TRUE	TRUE	3	Inactive tyrosine-protein kinase 7
PTRF	Q6NZI2	-0.652	0.971	-1.62	5.67e-05	4.05e-06	1.21e-07	0.000199	2.98e-05	1.46e-06	FALSE	FALSE	TRUE	TRUE	FALSE	0	Polymerase I and transcript release factor
PTX3	P26022	4.67	1.7	2.97	1.16e-10	1.31e-07	2.73e-09	1.26e-08	2.22e-06	1.11e-07	TRUE	TRUE	TRUE	TRUE	FALSE	0	Pentraxin-related protein PTX3
PXDN	Q92626	1.97	-0.591	2.56	3.49e-08	0.000116	5.64e-09	5.06e-07	0.000416	1.63e-07	TRUE	FALSE	TRUE	TRUE	FALSE	0	Peroxidasin homolog
Q4L7U0	Q4L7U0	4.98	5.63	-0.652	0.00362	0.00186	0.592	0.00712	0.00443	0.64	TRUE	TRUE	FALSE	TRUE	TRUE	5
RAB10	P61026	-2.98	-2.67	-0.305	0.0104	0.017	0.733	0.0182	0.0303	0.772	TRUE	TRUE	FALSE	TRUE	TRUE	2	Ras-related protein Rab-10
RAB3B	P20337	-2.25	0.63	-2.88	0.00175	0.212	0.000414	0.00377	0.266	0.00113	TRUE	FALSE	TRUE	TRUE	TRUE	6	Ras-related protein Rab-3B
RAB5C	P51148	-0.38	1.58	-1.96	0.434	0.0105	0.0036	0.494	0.02	0.00729	FALSE	TRUE	TRUE	TRUE	TRUE	2	Ras-related protein Rab-5C
RAB8B	Q92930	0.256	1.03	-0.773	0.42	0.0109	0.0364	0.48	0.0206	0.0541	FALSE	TRUE	FALSE	TRUE	TRUE	6	Ras-related protein Rab-8B
Rac1	Q6RUV5	-1.57	-0.774	-0.795	4.5e-08	5.7e-06	4.73e-06	6.11e-07	3.79e-05	2.83e-05	TRUE	FALSE	FALSE	TRUE	FALSE	0	Ras-related C3 botulinum toxin substrate 1;Ras-related C3 botulinum toxin substrate 2;Ras-related C3 botulinum toxin substrate 3
RALA	P11233	-4.48	-3.16	-1.32	1.95e-07	2.11e-06	0.000611	1.8e-06	1.77e-05	0.00158	TRUE	TRUE	TRUE	TRUE	TRUE	3	Ras-related protein Ral-A
RALB	P11234	-2.7	-0.479	-2.23	0.0314	0.649	0.063	0.048	0.702	0.0889	TRUE	FALSE	FALSE	TRUE	TRUE	7	Ras-related protein Ral-B
RAP2B	P61225	-3.22	2.32	-5.54	0.00116	0.00685	4.09e-05	0.00264	0.0137	0.000157	TRUE	TRUE	TRUE	TRUE	TRUE	4	Ras-related protein Rap-2b
RDX	P35241	-1.53	0.78	-2.31	0.00567	0.0847	0.000577	0.0105	0.122	0.00152	TRUE	FALSE	TRUE	TRUE	TRUE	6	Radixin
RECK	O95980	-6.31	-2.41	-3.91	3.37e-06	0.00152	8.06e-05	1.84e-05	0.0037	0.000281	TRUE	TRUE	TRUE	TRUE	TRUE	3	Reversion-inducing cysteine-rich protein with Kazal motifs
RHOG	P84095	-3.33	-3.26	-0.0644	0.0001	0.000113	0.883	0.000317	0.000409	0.895	TRUE	TRUE	FALSE	TRUE	TRUE	3	Rho-related GTP-binding protein RhoG
RNF213	Q63HN8	-2.42	-1.27	-1.15	0.00598	0.0811	0.106	0.011	0.118	0.141	TRUE	FALSE	FALSE	TRUE	TRUE	1	E3 ubiquitin-protein ligase RNF213
RNH1	P13489	-4.16	-2.6	-1.56	1.11e-06	2.6e-05	0.000654	7.66e-06	0.000126	0.00167	TRUE	TRUE	TRUE	TRUE	TRUE	3	Ribonuclease inhibitor
RPL36AL	Q969Q0	-1.73	0.235	-1.97	0.0432	0.748	0.0266	0.0644	0.789	0.041	FALSE	FALSE	TRUE	TRUE	TRUE	4	60S ribosomal protein L36a-like;60S ribosomal protein L36a
RPL38	Q8HXB9	0.349	2.31	-1.96	0.477	0.00162	0.00394	0.536	0.00392	0.0078	FALSE	TRUE	TRUE	TRUE	TRUE	3	60S ribosomal protein L38
RPLP0	P05388	1.15	1.74	-0.589	0.000189	1.31e-05	0.00832	0.00056	7.5e-05	0.0149	TRUE	TRUE	FALSE	TRUE	FALSE	0	60S acidic ribosomal protein P0;60S acidic ribosomal protein P0-like
RPS14	P62263	0.369	2.2	-1.83	0.627	0.0189	0.0393	0.679	0.0331	0.0581	FALSE	TRUE	FALSE	TRUE	TRUE	2	40S ribosomal protein S14
RPS15A	P62244	0.248	-0.989	1.24	0.00243	3.44e-07	7.35e-08	0.00496	4.49e-06	1.1e-06	FALSE	FALSE	TRUE	TRUE	FALSE	0	40S ribosomal protein S15a
RRAS	P10301	-3.08	-0.868	-2.21	6.48e-09	3.63e-05	6.48e-08	1.32e-07	0.000164	1.01e-06	TRUE	FALSE	TRUE	TRUE	FALSE	0	Ras-related protein R-Ras
RSU1	Q15404	2.86	2.89	-0.032	0.000101	9.38e-05	0.932	0.000317	0.000353	0.941	TRUE	TRUE	FALSE	TRUE	TRUE	6	Ras suppressor protein 1
S100a6	P14069	-4.63	-3.44	-1.19	1.53e-05	0.000105	0.0307	6.55e-05	0.000386	0.0468	TRUE	TRUE	TRUE	TRUE	TRUE	3	Protein S100-A6
SACS	Q9NZJ4	-2.46	0.126	-2.59	0.00543	0.845	0.0042	0.0102	0.875	0.0082	TRUE	FALSE	TRUE	TRUE	TRUE	5	Sacsin
SAMM50	Q9Y512	-2.63	-0.508	-2.12	2.98e-05	0.109	0.000119	0.000111	0.149	0.000394	TRUE	FALSE	TRUE	TRUE	FALSE	0	Sorting and assembly machinery component 50 homolog
SAR1A	Q9NR31	0.306	1.25	-0.944	0.493	0.0213	0.0609	0.552	0.0366	0.0864	FALSE	TRUE	FALSE	TRUE	TRUE	1	GTP-binding protein SAR1a
SCARB2	Q14108	-2.87	-1.11	-1.76	1.78e-10	1.35e-07	5.32e-09	1.43e-08	2.22e-06	1.63e-07	TRUE	TRUE	TRUE	TRUE	FALSE	0	Lysosome membrane protein 2
SDCBP	O00560	-4.45	-0.899	-3.55	4.42e-05	0.114	0.000186	0.000157	0.155	0.000572	TRUE	FALSE	TRUE	TRUE	TRUE	4	Syntenin-1
SDHA	P31040	-5.92	-2.51	-3.41	3.93e-08	1.38e-05	1.74e-06	5.57e-07	7.67e-05	1.37e-05	TRUE	TRUE	TRUE	TRUE	TRUE	3	Succinate dehydrogenase [ubiquinone] flavoprotein subunit, mitochondrial
SDHB	P21912	-4.79	-0.252	-4.54	2.13e-05	0.615	3.04e-05	8.59e-05	0.671	0.00012	TRUE	FALSE	TRUE	TRUE	TRUE	6	Succinate dehydrogenase [ubiquinone] iron-sulfur subunit, mitochondrial
SEC24A	O95486	-1.29	-1.21	-0.0784	0.0129	0.0171	0.846	0.0218	0.0304	0.866	TRUE	TRUE	FALSE	TRUE	TRUE	3	Protein transport protein Sec24A
SEC31A	O94979	1.74	1.06	0.678	2.71e-05	0.000603	0.00714	0.000104	0.00167	0.0131	TRUE	TRUE	FALSE	TRUE	FALSE	0	Protein transport protein Sec31A
SEC62	Q99442	-3.03	-0.807	-2.23	0.000787	0.178	0.00437	0.00188	0.23	0.00851	TRUE	FALSE	TRUE	TRUE	TRUE	1	Translocation protein SEC62
2021-09-11	Q9NVA2	-1.29	1.06	-2.35	0.0944	0.157	0.00974	0.128	0.207	0.0171	FALSE	FALSE	TRUE	TRUE	TRUE	4	Septin-11
2021-09-02	Q15019	0.118	1.28	-1.17	0.254	2.81e-06	5.37e-06	0.312	2.26e-05	3.19e-05	FALSE	TRUE	TRUE	TRUE	FALSE	0	Septin-2
2021-09-09	Q9UHD8	-0.172	3.1	-3.27	0.555	1.06e-05	7.38e-06	0.609	6.22e-05	4.08e-05	FALSE	TRUE	TRUE	TRUE	TRUE	3	Septin-9
SERPINE1	P05121	-0.0857	-2.75	2.66	0.896	0.00334	0.00395	0.914	0.00734	0.0078	FALSE	TRUE	TRUE	TRUE	TRUE	5	Plasminogen activator inhibitor 1
SERPINE2	P07093	-0.228	-3.48	3.25	0.201	1.18e-07	1.89e-07	0.255	2.17e-06	2.06e-06	FALSE	TRUE	TRUE	TRUE	FALSE	0	Glia-derived nexin
SERPINH1	P50454	1.27	0.538	0.735	3.25e-07	0.000103	1.35e-05	2.79e-06	0.00038	6.56e-05	TRUE	FALSE	FALSE	TRUE	FALSE	0	Serpin H1
SF3B1	O75533	1.81	0.679	1.13	0.00695	0.201	0.0503	0.0126	0.256	0.0729	TRUE	FALSE	FALSE	TRUE	TRUE	5	Splicing factor 3B subunit 1
SLC16A3	O15427	-3.7	-4.03	0.323	0.00836	0.00553	0.761	0.0149	0.0115	0.795	TRUE	TRUE	FALSE	TRUE	TRUE	2	Monocarboxylate transporter 4
SLC25A1	P53007	-1.46	-0.356	-1.1	6.5e-08	0.00072	4.47e-07	8.15e-07	0.00196	4.35e-06	TRUE	FALSE	TRUE	TRUE	FALSE	0	Tricarboxylate transport protein, mitochondrial
SLC25A3	Q00325	-1.55	-0.374	-1.17	5.96e-07	0.00452	3.92e-06	4.58e-06	0.00959	2.47e-05	TRUE	FALSE	TRUE	TRUE	FALSE	0	Phosphate carrier protein, mitochondrial
SLC25A4	P12235	0.307	-2.58	2.88	0.417	0.000169	8.31e-05	0.478	0.000559	0.000285	FALSE	TRUE	TRUE	TRUE	TRUE	6	ADP/ATP translocase 1
SLC38A2	A1YG32	-3.22	-0.739	-2.48	0.000655	0.224	0.00287	0.00164	0.281	0.00603	TRUE	FALSE	TRUE	TRUE	TRUE	6	Sodium-coupled neutral amino acid transporter 2
SLC39A7	Q92504	-2.96	-0.129	-2.83	0.000851	0.816	0.0011	0.00202	0.852	0.00263	TRUE	FALSE	TRUE	TRUE	TRUE	6	Zinc transporter SLC39A7
SLC3A2	P08195	0.355	-0.746	1.1	0.0112	0.000182	1.47e-05	0.0194	0.000595	6.93e-05	FALSE	FALSE	TRUE	TRUE	FALSE	0	4F2 cell-surface antigen heavy chain
SND1	Q7KZF4	0.861	2.19	-1.33	0.302	0.0251	0.129	0.361	0.0421	0.165	FALSE	TRUE	FALSE	TRUE	TRUE	3	Staphylococcal nuclease domain-containing protein 1
SNED1	Q8TER0	-5.37	-0.815	-4.56	8.22e-05	0.257	0.000232	0.000271	0.318	0.000684	TRUE	FALSE	TRUE	TRUE	TRUE	5	Sushi, nidogen and EGF-like domain-containing protein 1
SNRPD2	P62316	-1.4	-1.1	-0.298	0.0278	0.0659	0.574	0.0432	0.098	0.624	TRUE	FALSE	FALSE	TRUE	TRUE	7	Small nuclear ribonucleoprotein Sm D2
Snrpn	P63164	0.769	2.98	-2.21	0.113	0.000209	0.00125	0.152	0.000671	0.00291	FALSE	TRUE	TRUE	TRUE	TRUE	3	Small nuclear ribonucleoprotein-associated protein N;Small nuclear ribonucleoprotein-associated proteins B and B
SPTAN1	Q13813	-1.26	-0.265	-0.999	4.06e-06	0.0312	1.95e-05	2.14e-05	0.051	8.49e-05	TRUE	FALSE	FALSE	TRUE	FALSE	0	Spectrin alpha chain, non-erythrocytic 1
SPTBN1	Q01082	-1.22	-0.451	-0.765	1.2e-06	0.000741	2.68e-05	7.97e-06	0.002	0.000107	TRUE	FALSE	FALSE	TRUE	FALSE	0	Spectrin beta chain, non-erythrocytic 1
SQRDL	Q9Y6N5	-3.69	-0.562	-3.12	1.85e-05	0.163	5.47e-05	7.64e-05	0.214	0.000201	TRUE	FALSE	TRUE	TRUE	TRUE	6	Sulfide:quinone oxidoreductase, mitochondrial
SSR4	P51571	0.0663	-1.24	1.31	0.503	3.31e-06	2.32e-06	0.561	2.57e-05	1.7e-05	FALSE	TRUE	TRUE	TRUE	FALSE	0	Translocon-associated protein subunit delta
STAT2	P52630	0.994	1.65	-0.657	0.0947	0.0149	0.243	0.128	0.0269	0.292	FALSE	TRUE	FALSE	TRUE	TRUE	3	Signal transducer and activator of transcription 2
STOM	P27105	-2.03	-0.77	-1.26	2.58e-08	1.93e-05	6.9e-07	4e-07	9.77e-05	6.34e-06	TRUE	FALSE	TRUE	TRUE	FALSE	0	Erythrocyte band 7 integral membrane protein
STOML2	Q9UJZ1	-0.97	1.1	-2.07	0.0228	0.0131	0.000441	0.0358	0.0242	0.00119	FALSE	TRUE	TRUE	TRUE	TRUE	3	Stomatin-like protein 2, mitochondrial
STX7	O15400	-1.7	-3.83	2.13	0.0589	0.00144	0.0256	0.0843	0.00353	0.04	FALSE	TRUE	TRUE	TRUE	TRUE	1	Syntaxin-7
SUN2	Q9UH99	-1.81	-0.714	-1.1	0.0119	0.226	0.0804	0.0203	0.283	0.11	TRUE	FALSE	FALSE	TRUE	TRUE	5	SUN domain-containing protein 2
SYPL1	Q16563	-3.4	-1.46	-1.94	0.0109	0.183	0.0912	0.019	0.236	0.122	TRUE	FALSE	FALSE	TRUE	TRUE	1	Synaptophysin-like protein 1
TAGLN	Q01995	0.413	-3.17	3.58	0.526	0.00137	0.00067	0.584	0.00341	0.00169	FALSE	TRUE	TRUE	TRUE	TRUE	1	Transgelin
TAGLN2	P37802	-0.843	-2.88	2.04	0.136	0.000689	0.0047	0.179	0.00189	0.00909	FALSE	TRUE	TRUE	TRUE	TRUE	5	Transgelin-2
TCIRG1	Q13488	-3.48	-0.537	-2.94	1.33e-07	0.0137	4.22e-07	1.38e-06	0.0252	4.24e-06	TRUE	FALSE	TRUE	TRUE	TRUE	6	V-type proton ATPase 116 kDa subunit a isoform 3
TFRC	P02786	-1.14	-1.5	0.359	3.6e-06	5.58e-07	0.00452	1.92e-05	6.1e-06	0.00877	TRUE	TRUE	FALSE	TRUE	FALSE	0	Transferrin receptor protein 1;Transferrin receptor protein 1, serum form
TGFB1	P01137	1.13	-2.8	3.93	0.000386	1.02e-06	9.91e-08	0.00106	9.93e-06	1.32e-06	TRUE	TRUE	TRUE	TRUE	TRUE	6	Transforming growth factor beta-1;Latency-associated peptide
TGFB2	P61812	0.256	-3.97	4.23	0.67	0.000227	0.000154	0.715	0.000717	0.000481	FALSE	TRUE	TRUE	TRUE	TRUE	6	Transforming growth factor beta-2;Latency-associated peptide
TGFBI	Q15582	3.58	3.35	0.235	4.95e-11	7.96e-11	0.00351	8.08e-09	1.04e-08	0.00714	TRUE	TRUE	FALSE	TRUE	FALSE	0	Transforming growth factor-beta-induced protein ig-h3
THBS1	P07996	2.54	-0.868	3.41	3.62e-10	6.29e-07	4.65e-11	1.57e-08	6.51e-06	7.58e-09	TRUE	FALSE	TRUE	TRUE	FALSE	0	Thrombospondin-1
THBS2	P35442	0.58	-3.38	3.96	0.00053	3.94e-09	1.31e-09	0.00137	1.88e-07	7.1e-08	FALSE	TRUE	TRUE	TRUE	FALSE	0	Thrombospondin-2
THY1	P04216	-3.86	1.5	-5.36	9.51e-11	6.95e-08	9.6e-12	1.24e-08	1.66e-06	3.13e-09	TRUE	TRUE	TRUE	TRUE	FALSE	0	Thy-1 membrane glycoprotein
TIMP3	P35625	3.75	-1.38	5.13	0.00946	0.232	0.00186	0.0167	0.289	0.00421	TRUE	FALSE	TRUE	TRUE	TRUE	2	Metalloproteinase inhibitor 3
TINAGL1	Q9GZM7	3.31	-4.3	7.61	2.73e-06	4.58e-07	8.81e-09	1.55e-05	5.43e-06	2.05e-07	TRUE	TRUE	TRUE	TRUE	TRUE	3	Tubulointerstitial nephritis antigen-like
TKT	P29401	-1.55	-0.263	-1.29	0.000775	0.37	0.00223	0.00187	0.437	0.00489	TRUE	FALSE	TRUE	TRUE	TRUE	6	Transketolase
TM9SF2	Q99805	-0.518	1.91	-2.43	0.529	0.0446	0.0172	0.587	0.0694	0.0281	FALSE	FALSE	TRUE	TRUE	TRUE	2	Transmembrane 9 superfamily member 2
TM9SF4	Q92544	0.203	1.23	-1.03	0.449	0.00181	0.00474	0.51	0.00433	0.00914	FALSE	TRUE	TRUE	TRUE	TRUE	1	Transmembrane 9 superfamily member 4
TMED7	Q9Y3B3	-1.91	-1.59	-0.32	0.00194	0.00517	0.446	0.00412	0.0108	0.502	TRUE	TRUE	FALSE	TRUE	TRUE	2	Transmembrane emp24 domain-containing protein 7
TMEM205	Q6UW68	-2.8	-0.383	-2.42	0.0024	0.547	0.00522	0.00494	0.609	0.00996	TRUE	FALSE	TRUE	TRUE	TRUE	5	Transmembrane protein 205
TMEM256	Q8N2U0	-1.31	-0.502	-0.809	6.04e-06	0.00241	0.000142	3.01e-05	0.00541	0.000448	TRUE	FALSE	FALSE	TRUE	FALSE	0	Transmembrane protein 256
TMEM43	Q9BTV4	-3.84	-0.224	-3.62	4.26e-09	0.0824	6.48e-09	9.27e-08	0.12	1.76e-07	TRUE	FALSE	TRUE	TRUE	FALSE	0	Transmembrane protein 43
TMX2	Q9Y320	-2.77	-1.77	-1	0.0117	0.0676	0.26	0.02	0.1	0.313	TRUE	FALSE	FALSE	TRUE	TRUE	4	Thioredoxin-related transmembrane protein 2
TNC	P24821	2.46	2.5	-0.0373	3.51e-10	3.16e-10	0.476	1.57e-08	3.43e-08	0.531	TRUE	TRUE	FALSE	TRUE	FALSE	0	Tenascin
TNXB	P22105	-5.38	-0.107	-5.28	6.39e-06	0.818	7.31e-06	3.16e-05	0.852	4.07e-05	TRUE	FALSE	TRUE	TRUE	TRUE	4	Tenascin-X
TOMM40	O96008	-1.5	-0.11	-1.39	4.38e-06	0.384	7.29e-06	2.28e-05	0.451	4.07e-05	TRUE	FALSE	TRUE	TRUE	FALSE	0	Mitochondrial import receptor subunit TOM40 homolog
TPI1	P60175	-2.33	-2.67	0.333	3.94e-05	1.64e-05	0.234	0.000142	8.67e-05	0.283	TRUE	TRUE	FALSE	TRUE	TRUE	3	Triosephosphate isomerase
TPM4	P67936	-1.12	-0.424	-0.695	3.99e-07	0.000247	1.01e-05	3.33e-06	0.00077	5.4e-05	TRUE	FALSE	FALSE	TRUE	FALSE	0	Tropomyosin alpha-4 chain
TSKU	Q8WUA8	0.0713	-1.78	1.85	0.893	0.0103	0.00851	0.914	0.0197	0.0151	FALSE	TRUE	TRUE	TRUE	TRUE	6	Tsukushin
TSPO	P30536	-1.16	0.679	-1.84	1.92e-07	7.45e-06	7.92e-09	1.8e-06	4.74e-05	1.99e-07	TRUE	FALSE	TRUE	TRUE	FALSE	0	Translocator protein
TTC37	Q6PGP7	2.12	1.66	0.465	0.019	0.0497	0.527	0.0305	0.0757	0.578	TRUE	FALSE	FALSE	TRUE	TRUE	4	Tetratricopeptide repeat protein 37
TUBA1A	A5A6J1	0.71	1.13	-0.422	9.95e-06	4.19e-07	0.000284	4.47e-05	5.06e-06	0.000812	FALSE	TRUE	FALSE	TRUE	FALSE	0	Tubulin alpha-1A chain;Tubulin alpha-3E chain
TUBB4A	P04350	0.454	1.66	-1.2	0.359	0.00889	0.0351	0.418	0.0174	0.0528	FALSE	TRUE	FALSE	TRUE	TRUE	1	Tubulin beta-4A chain
TUFM	P49411	1.21	1.78	-0.562	2.33e-05	1.82e-06	0.00256	9.17e-05	1.6e-05	0.00552	TRUE	TRUE	FALSE	TRUE	FALSE	0	Elongation factor Tu, mitochondrial
UBA1	P22314	0.288	1.18	-0.889	0.071	5.36e-05	0.000316	0.0996	0.00023	0.000895	FALSE	TRUE	FALSE	TRUE	FALSE	0	Ubiquitin-like modifier-activating enzyme 1
UBC	P0CG61	-0.357	0.694	-1.05	0.00325	6.16e-05	3.94e-06	0.00645	0.000257	2.47e-05	FALSE	FALSE	TRUE	TRUE	FALSE	0	Polyubiquitin-C;Ubiquitin;Polyubiquitin-B;Ubiquitin;Ubiquitin-40S ribosomal protein S27a;Ubiquitin;40S ribosomal protein S27a;Ubiquitin-60S ribosomal protein L40;Ubiquitin;60S ribosomal protein L40;Polyubiquitin-A;Ubiquitin;Ubiquitin-related
UQCRH	P07919	-2.64	0.174	-2.81	1.15e-07	0.198	7.42e-08	1.28e-06	0.253	1.1e-06	TRUE	FALSE	TRUE	TRUE	TRUE	6	Cytochrome b-c1 complex subunit 6, mitochondrial
USMG5	Q96IX5	-1.14	-0.525	-0.61	8.6e-07	0.000142	5.48e-05	6.12e-06	0.000493	0.000201	TRUE	FALSE	FALSE	TRUE	FALSE	0	Up-regulated during skeletal muscle growth protein 5
VAMP3	Q15836	-4.01	1.29	-5.29	0.0111	0.309	0.00274	0.0193	0.371	0.00581	TRUE	FALSE	TRUE	TRUE	TRUE	5	Vesicle-associated membrane protein 3;Vesicle-associated membrane protein 2
VARS	P26640	0.612	1.61	-0.999	0.0564	0.000537	0.00739	0.0821	0.00152	0.0135	FALSE	TRUE	FALSE	TRUE	TRUE	3	Valine--tRNA ligase
VAT1	Q99536	-2.39	-0.335	-2.06	0.000308	0.387	0.000763	0.000859	0.453	0.00191	TRUE	FALSE	TRUE	TRUE	TRUE	6	Synaptic vesicle membrane protein VAT-1 homolog
VCAN	P13611	-0.0341	-1.94	1.9	0.559	4.15e-09	4.69e-09	0.611	1.88e-07	1.61e-07	FALSE	TRUE	TRUE	TRUE	FALSE	0	Versican core protein
VCP	P55072	-0.0172	1.37	-1.39	0.959	0.00402	0.00376	0.967	0.00865	0.00753	FALSE	TRUE	TRUE	TRUE	TRUE	2	Transitional endoplasmic reticulum ATPase
VDAC1	P21796	-1.71	-0.896	-0.81	2.35e-08	1.98e-06	3.92e-06	4e-07	1.7e-05	2.47e-05	TRUE	FALSE	FALSE	TRUE	FALSE	0	Voltage-dependent anion-selective channel protein 1
VDAC2	P45880	-2.79	-0.69	-2.1	2.2e-09	3.17e-05	1.59e-08	5.53e-08	0.000147	3.04e-07	TRUE	FALSE	TRUE	TRUE	FALSE	0	Voltage-dependent anion-selective channel protein 2
VDAC3	Q9Y277	-2.74	-0.26	-2.48	7.46e-09	0.0188	1.49e-08	1.47e-07	0.033	3.01e-07	TRUE	FALSE	TRUE	TRUE	FALSE	0	Voltage-dependent anion-selective channel protein 3
VIM	Q5R1W8	-2.5	0.794	-3.29	1.79e-10	5.09e-07	2.6e-11	1.43e-08	5.87e-06	5.64e-09	TRUE	FALSE	TRUE	TRUE	FALSE	0	Vimentin
VKORC1L1	Q8N0U8	-1.14	-1.11	-0.025	1.78e-05	2.06e-05	0.828	7.4e-05	0.000104	0.851	TRUE	TRUE	FALSE	TRUE	FALSE	0	Vitamin K epoxide reductase complex subunit 1-like protein 1
Vps35	Q9EQH3	0.643	1.25	-0.611	0.179	0.0226	0.199	0.229	0.0386	0.244	FALSE	TRUE	FALSE	TRUE	TRUE	1	Vacuolar protein sorting-associated protein 35
VWA1	Q6PCB0	0.811	-1.37	2.18	3.55e-06	9.97e-08	3.92e-09	1.91e-05	2.03e-06	1.42e-07	FALSE	TRUE	TRUE	TRUE	FALSE	0	von Willebrand factor A domain-containing protein 1
XRCC6	P12956	-0.116	1.83	-1.95	0.824	0.00802	0.00593	0.854	0.0159	0.0112	FALSE	TRUE	TRUE	TRUE	TRUE	4	X-ray repair cross-complementing protein 6
YWHAQ	P27348	-0.198	3.12	-3.32	0.225	1.39e-07	9.12e-08	0.283	2.22e-06	1.29e-06	FALSE	TRUE	TRUE	TRUE	TRUE	3	14-3-3 protein theta
YWHAZ	P63104	-0.533	0.487	-1.02	0.00743	0.0114	0.00019	0.0133	0.0215	0.000578	FALSE	FALSE	TRUE	TRUE	FALSE	0	14-3-3 protein zeta/delta
ABI3BP	Q7Z7G0	-0.658	-1.15	0.492	0.361	0.131	0.488	0.419	0.177	0.541	FALSE	FALSE	FALSE	FALSE	TRUE	5	Target of Nesh-SH3
ACACA	Q13085	-0.722	0.152	-0.874	0.452	0.872	0.368	0.513	0.898	0.425	FALSE	FALSE	FALSE	FALSE	TRUE	2	Acetyl-CoA carboxylase 1;Biotin carboxylase;Acetyl-CoA carboxylase 2;Biotin carboxylase
ACLY	P53396	0.31	-0.109	0.419	0.0294	0.371	0.0078	0.0454	0.438	0.0141	FALSE	FALSE	FALSE	FALSE	FALSE	0	ATP-citrate synthase
Actb	P60710	0.347	0.463	-0.116	0.00177	0.000324	0.145	0.00379	0.000986	0.183	FALSE	FALSE	FALSE	FALSE	FALSE	0	Actin, cytoplasmic 1;Actin, cytoplasmic 1, N-terminally processed
actr2b	Q56A35	1.72	1.56	0.158	0.0641	0.0863	0.846	0.091	0.124	0.866	FALSE	FALSE	FALSE	FALSE	TRUE	6	Actin-related protein 2-B;Actin-related protein 2
ALDOA	P04075	0.422	0.119	0.303	0.0268	0.456	0.085	0.0417	0.522	0.115	FALSE	FALSE	FALSE	FALSE	FALSE	0	Fructose-bisphosphate aldolase A
ANXA1	P04083	0.287	0.266	0.0206	0.00668	0.00959	0.792	0.0122	0.0186	0.821	FALSE	FALSE	FALSE	FALSE	FALSE	0	Annexin A1
ANXA2	P07355	0.498	1	-0.502	1.57e-05	1.38e-07	1.49e-05	6.67e-05	2.22e-06	6.95e-05	FALSE	FALSE	FALSE	FALSE	FALSE	0	Annexin A2;Putative annexin A2-like protein
ANXA5	P08758	0.683	0.749	-0.0659	0.000157	8.75e-05	0.501	0.000481	0.000344	0.555	FALSE	FALSE	FALSE	FALSE	FALSE	0	Annexin A5
AOC1	P19801	0.925	-0.747	1.67	0.261	0.356	0.0628	0.318	0.424	0.0888	FALSE	FALSE	FALSE	FALSE	TRUE	1	Amiloride-sensitive amine oxidase [copper-containing]
AP2A1	O95782	0.186	0.405	-0.218	0.0668	0.00218	0.0385	0.0943	0.00502	0.057	FALSE	FALSE	FALSE	FALSE	FALSE	0	AP-2 complex subunit alpha-1
AP2B1	P63010	0.156	0.358	-0.202	0.332	0.0479	0.219	0.388	0.0736	0.265	FALSE	FALSE	FALSE	FALSE	FALSE	0	AP-2 complex subunit beta
AP2M1	Q96CW1	-0.977	-0.257	-0.72	0.000435	0.146	0.00252	0.00117	0.195	0.00546	FALSE	FALSE	FALSE	FALSE	FALSE	0	AP-2 complex subunit mu;AP-2 complex subunit mu-A
AP3B1	O00203	1.87	1.46	0.416	0.0386	0.0886	0.591	0.0581	0.126	0.64	FALSE	FALSE	FALSE	FALSE	TRUE	5	AP-3 complex subunit beta-1
ARCN1	P48444	0.037	0.911	-0.874	0.941	0.0996	0.112	0.951	0.138	0.146	FALSE	FALSE	FALSE	FALSE	TRUE	3	Coatomer subunit delta
Arf1	P84079	-0.308	-0.284	-0.0239	0.0198	0.0277	0.822	0.0317	0.0458	0.848	FALSE	FALSE	FALSE	FALSE	FALSE	0	ADP-ribosylation factor 1;ADP-ribosylation factor 3;ADP-ribosylation factor 5
ARF4	P18085	0.163	-0.273	0.436	0.0219	0.0017	0.000102	0.0347	0.00409	0.000342	FALSE	FALSE	FALSE	FALSE	FALSE	0	ADP-ribosylation factor 4
ARHGAP1	Q07960	-0.938	0.97	-1.91	0.286	0.271	0.0511	0.344	0.332	0.0738	FALSE	FALSE	FALSE	FALSE	TRUE	5	Rho GTPase-activating protein 1
ARL1	P40616	0.417	0.112	0.304	0.0016	0.221	0.00832	0.00351	0.277	0.0149	FALSE	FALSE	FALSE	FALSE	FALSE	0	ADP-ribosylation factor-like protein 1
ARL6IP5	O75915	-0.464	-0.0366	-0.427	0.00259	0.729	0.00401	0.00527	0.771	0.00787	FALSE	FALSE	FALSE	FALSE	FALSE	0	PRA1 family protein 3
ARL8B	Q9NVJ2	-1.55	-1.2	-0.351	0.188	0.296	0.751	0.239	0.358	0.787	FALSE	FALSE	FALSE	FALSE	TRUE	6	ADP-ribosylation factor-like protein 8B;ADP-ribosylation factor-like protein 8A
ARPC1B	O15143	-0.688	-0.154	-0.535	7.01e-05	0.105	0.000343	0.000236	0.144	0.000955	FALSE	FALSE	FALSE	FALSE	FALSE	0	Actin-related protein 2/3 complex subunit 1B
ARPC3	O15145	0.449	1.08	-0.636	0.46	0.101	0.304	0.52	0.139	0.358	FALSE	FALSE	FALSE	FALSE	TRUE	1	Actin-related protein 2/3 complex subunit 3
Arpc4	P59999	0.193	0.336	-0.143	0.0662	0.00678	0.15	0.0936	0.0136	0.188	FALSE	FALSE	FALSE	FALSE	FALSE	0	Actin-related protein 2/3 complex subunit 4
ASCC3	Q8N3C0	-0.0714	-0.442	0.371	0.542	0.00543	0.0127	0.598	0.0113	0.0215	FALSE	FALSE	FALSE	FALSE	FALSE	0	Activating signal cointegrator 1 complex subunit 3
ATIC	P31939	0.435	1.14	-0.707	0.661	0.268	0.481	0.708	0.329	0.534	FALSE	FALSE	FALSE	FALSE	TRUE	7	Bifunctional purine biosynthesis protein PURH;Phosphoribosylaminoimidazolecarboxamide formyltransferase;IMP cyclohydrolase
ATL3	Q6DD88	-1.07	0.462	-1.53	0.251	0.605	0.116	0.309	0.66	0.152	FALSE	FALSE	FALSE	FALSE	TRUE	3	Atlastin-3
ATP2A2	P16615	-0.488	-0.101	-0.387	0.00631	0.453	0.0185	0.0116	0.519	0.0301	FALSE	FALSE	FALSE	FALSE	FALSE	0	Sarcoplasmic/endoplasmic reticulum calcium ATPase 2
Atp2b4	Q64542	-0.635	1	-1.64	0.501	0.3	0.11	0.56	0.362	0.145	FALSE	FALSE	FALSE	FALSE	TRUE	4	Plasma membrane calcium-transporting ATPase 4;Plasma membrane calcium-transporting ATPase 1;Plasma membrane calcium-transporting ATPase 3
ATP5A1	P25705	0.91	0.831	0.0796	9.79e-06	1.8e-05	0.358	4.43e-05	9.31e-05	0.415	FALSE	FALSE	FALSE	FALSE	FALSE	0	ATP synthase subunit alpha, mitochondrial
CAND1	Q86VP6	0.984	0.707	0.277	6.81e-06	6e-05	0.0125	3.29e-05	0.000253	0.0212	FALSE	FALSE	FALSE	FALSE	FALSE	0	Cullin-associated NEDD8-dissociated protein 1
CANX	P27824	0.125	0.299	-0.174	0.271	0.0243	0.14	0.327	0.0411	0.177	FALSE	FALSE	FALSE	FALSE	FALSE	0	Calnexin
Capn1	P97571	0.946	0.998	-0.0515	0.0144	0.0113	0.865	0.0237	0.0214	0.88	FALSE	FALSE	FALSE	FALSE	FALSE	0	Calpain-1 catalytic subunit
CAPN2	P17655	0.175	1.18	-1	0.811	0.139	0.198	0.843	0.187	0.243	FALSE	FALSE	FALSE	FALSE	TRUE	4	Calpain-2 catalytic subunit
CAPN5	O15484	-0.758	-0.277	-0.482	0.328	0.713	0.526	0.386	0.759	0.577	FALSE	FALSE	FALSE	FALSE	TRUE	7	Calpain-5
CAPZA1	P52907	0.00337	0.303	-0.299	0.975	0.0232	0.0242	0.977	0.0393	0.0382	FALSE	FALSE	FALSE	FALSE	FALSE	0	F-actin-capping protein subunit alpha-1;F-actin-capping protein subunit alpha-2
CCT6A	P40227	0.902	1.65	-0.752	0.212	0.04	0.29	0.267	0.063	0.344	FALSE	FALSE	FALSE	FALSE	TRUE	1	T-complex protein 1 subunit zeta
CDC42	Q2KJ93	-0.563	-0.133	-0.429	0.000506	0.194	0.00239	0.00133	0.249	0.0052	FALSE	FALSE	FALSE	FALSE	FALSE	0	Cell division control protein 42 homolog
CFL1	P23528	0.211	0.501	-0.29	0.0103	7.4e-05	0.002	0.018	0.000296	0.00448	FALSE	FALSE	FALSE	FALSE	FALSE	0	Cofilin-1
CLIC1	O00299	0.0407	0.351	-0.31	0.765	0.0316	0.0498	0.799	0.0515	0.0724	FALSE	FALSE	FALSE	FALSE	FALSE	0	Chloride intracellular channel protein 1
CLIC4	Q9Y696	-0.718	-1	0.286	0.329	0.186	0.688	0.386	0.239	0.731	FALSE	FALSE	FALSE	FALSE	TRUE	1	Chloride intracellular channel protein 4
CLTC	Q00610	0.00509	-0.403	0.408	0.916	5.49e-05	5.06e-05	0.929	0.000234	0.000191	FALSE	FALSE	FALSE	FALSE	FALSE	0	Clathrin heavy chain 1
Cnot1	Q6ZQ08	0.612	0.203	0.409	0.014	0.317	0.066	0.0233	0.38	0.0925	FALSE	FALSE	FALSE	FALSE	FALSE	0	CCR4-NOT transcription complex subunit 1
CNP	P09543	-1.46	-0.702	-0.761	0.151	0.465	0.43	0.196	0.531	0.487	FALSE	FALSE	FALSE	FALSE	TRUE	3	2,3-cyclic-nucleotide 3-phosphodiesterase
COL1A1	P02452	0.042	0.503	-0.461	0.57	0.00019	0.000325	0.622	0.000615	0.000919	FALSE	FALSE	FALSE	FALSE	FALSE	0	Collagen alpha-1(I) chain
Col1a2	Q01149	-0.361	-0.0044	-0.357	0.261	0.989	0.266	0.318	0.99	0.317	FALSE	FALSE	FALSE	FALSE	FALSE	0	Collagen alpha-2(I) chain
COL3A1	P02461	-0.462	-0.711	0.249	0.000512	3.39e-05	0.0138	0.00134	0.000157	0.0231	FALSE	FALSE	FALSE	FALSE	FALSE	0	Collagen alpha-1(III) chain
COL6A1	P12109	-0.228	0.632	-0.86	0.00272	4.66e-06	5.76e-07	0.00551	3.27e-05	5.44e-06	FALSE	FALSE	FALSE	FALSE	FALSE	0	Collagen alpha-1(VI) chain
COL6A2	P12110	-0.115	0.605	-0.72	0.0519	5.2e-06	1.61e-06	0.0759	3.53e-05	1.3e-05	FALSE	FALSE	FALSE	FALSE	FALSE	0	Collagen alpha-2(VI) chain
COL6A3	P12111	-0.0343	0.509	-0.543	0.465	8.61e-06	5.56e-06	0.524	5.25e-05	3.24e-05	FALSE	FALSE	FALSE	FALSE	FALSE	0	Collagen alpha-3(VI) chain
COPA	P53621	0.229	0.18	0.0487	0.00468	0.0148	0.414	0.00889	0.0268	0.474	FALSE	FALSE	FALSE	FALSE	FALSE	0	Coatomer subunit alpha;Xenin;Proxenin
COPB1	P53618	0.216	0.133	0.083	0.0161	0.0935	0.264	0.026	0.132	0.316	FALSE	FALSE	FALSE	FALSE	FALSE	0	Coatomer subunit beta
CYB5B	O43169	-0.254	0.0867	-0.341	0.0589	0.467	0.0194	0.0843	0.533	0.031	FALSE	FALSE	FALSE	FALSE	FALSE	0	Cytochrome b5 type B
CYFIP1	Q7L576	-0.702	-0.056	-0.646	0.00139	0.696	0.00221	0.00311	0.744	0.00486	FALSE	FALSE	FALSE	FALSE	FALSE	0	Cytoplasmic FMR1-interacting protein 1
Dad1	P61806	0.111	-0.145	0.256	0.108	0.0467	0.00378	0.145	0.0724	0.00754	FALSE	FALSE	FALSE	FALSE	FALSE	0	Dolichyl-diphosphooligosaccharide--protein glycosyltransferase subunit DAD1
Ddost	O54734	-0.401	-0.166	-0.235	0.00067	0.0475	0.0116	0.00166	0.0735	0.02	FALSE	FALSE	FALSE	FALSE	FALSE	0	Dolichyl-diphosphooligosaccharide--protein glycosyltransferase 48 kDa subunit
Ddx3x	Q62167	0.685	0.468	0.217	7.74e-05	0.000808	0.0356	0.000259	0.00215	0.0534	FALSE	FALSE	FALSE	FALSE	FALSE	0	ATP-dependent RNA helicase DDX3X;ATP-dependent RNA helicase DDX3Y
DERL1	Q9BUN8	0.608	0.223	0.385	1.23e-05	0.00523	0.000236	5.35e-05	0.0109	0.000691	FALSE	FALSE	FALSE	FALSE	FALSE	0	Derlin-1
DERL2	Q9GZP9	0.701	0.447	0.254	0.00016	0.00229	0.0329	0.000484	0.00521	0.0497	FALSE	FALSE	FALSE	FALSE	FALSE	0	Derlin-2
DHX9	Q08211	-2.15	-0.0712	-2.08	0.0599	0.943	0.0668	0.0854	0.958	0.0932	FALSE	FALSE	FALSE	FALSE	TRUE	4	ATP-dependent RNA helicase A
dnaK	B9KCH0	0.0741	0.0183	0.0558	0.543	0.879	0.645	0.598	0.904	0.689	FALSE	FALSE	FALSE	FALSE	FALSE	0	Chaperone protein DnaK
DSTN	P60981	0.571	0.23	0.341	0.000139	0.0195	0.00289	0.000428	0.034	0.00606	FALSE	FALSE	FALSE	FALSE	FALSE	0	Destrin
DYNC1H1	Q14204	-0.892	-0.797	-0.0943	2.38e-07	5.13e-07	0.0789	2.12e-06	5.87e-06	0.108	FALSE	FALSE	FALSE	FALSE	FALSE	0	Cytoplasmic dynein 1 heavy chain 1
EEF1A1P5	Q5VTE0	0.289	0.399	-0.11	0.00377	0.000621	0.151	0.00734	0.00172	0.19	FALSE	FALSE	FALSE	FALSE	FALSE	0	Putative elongation factor 1-alpha-like 3;Elongation factor 1-alpha 1;Elongation factor 1-alpha 2
EEF2	P13639	0.535	0.328	0.207	1.57e-05	0.000359	0.00482	6.67e-05	0.00108	0.00927	FALSE	FALSE	FALSE	FALSE	FALSE	0	Elongation factor 2
EHD2	Q9NZN4	-0.708	-0.0132	-0.694	0.000444	0.911	0.000497	0.00119	0.928	0.00132	FALSE	FALSE	FALSE	FALSE	FALSE	0	EH domain-containing protein 2
EIF4A1	A5A6N4	0.876	0.6	0.275	5.56e-06	6.71e-05	0.00631	2.83e-05	0.000271	0.0118	FALSE	FALSE	FALSE	FALSE	FALSE	0	Eukaryotic initiation factor 4A-I;Eukaryotic initiation factor 4A-II;Eukaryotic initiation factor 4A-II, N-terminally processed
EIF5A	P63241	0.252	0.718	-0.466	0.215	0.00602	0.0397	0.27	0.0123	0.0586	FALSE	FALSE	FALSE	FALSE	FALSE	0	Eukaryotic translation initiation factor 5A-1
EMILIN1	Q9Y6C2	0.612	-0.111	0.723	7.47e-06	0.072	2.44e-06	3.56e-05	0.106	1.77e-05	FALSE	FALSE	FALSE	FALSE	FALSE	0	EMILIN-1
ENO1	P06733	0.311	-0.136	0.446	0.00231	0.0808	0.000277	0.00483	0.118	0.000796	FALSE	FALSE	FALSE	FALSE	FALSE	0	Alpha-enolase
EPB41L2	O43491	-1.02	-0.244	-0.777	0.155	0.715	0.264	0.2	0.76	0.316	FALSE	FALSE	FALSE	FALSE	TRUE	5	Band 4.1-like protein 2
EPRS	P07814	-0.189	-0.404	0.215	0.258	0.0337	0.203	0.316	0.0543	0.248	FALSE	FALSE	FALSE	FALSE	TRUE	1	Bifunctional glutamate/proline--tRNA ligase;Glutamate--tRNA ligase;Proline--tRNA ligase
ERGIC1	Q969X5	-1.07	-0.0299	-1.04	0.254	0.973	0.267	0.312	0.981	0.317	FALSE	FALSE	FALSE	FALSE	TRUE	4	Endoplasmic reticulum-Golgi intermediate compartment protein 1
ESYT1	Q9BSJ8	-0.621	-0.108	-0.513	0.000684	0.348	0.00205	0.00168	0.415	0.00454	FALSE	FALSE	FALSE	FALSE	FALSE	0	Extended synaptotagmin-1
FASN	P49327	-0.377	-0.0643	-0.313	7.78e-05	0.205	0.000252	0.000259	0.259	0.000731	FALSE	FALSE	FALSE	FALSE	FALSE	0	Fatty acid synthase;[Acyl-carrier-protein] S-acetyltransferase;[Acyl-carrier-protein] S-malonyltransferase;3-oxoacyl-[acyl-carrier-protein] synthase;3-oxoacyl-[acyl-carrier-protein] reductase;3-hydroxyacyl-[acyl-carrier-protein] dehydratase;Enoyl-[acyl-carrier-protein] reductase;Oleoyl-[acyl-carrier-protein] hydrolase
FERMT2	Q96AC1	-0.762	-1.25	0.487	0.229	0.0676	0.427	0.286	0.1	0.486	FALSE	FALSE	FALSE	FALSE	TRUE	1	Fermitin family homolog 2
FKBP11	Q9NYL4	-1.48	-1.06	-0.428	0.131	0.263	0.636	0.173	0.324	0.682	FALSE	FALSE	FALSE	FALSE	TRUE	4	Peptidyl-prolyl cis-trans isomerase FKBP11
FLNA	P21333	-0.0422	-0.99	0.948	0.393	1.23e-07	1.66e-07	0.454	2.17e-06	1.9e-06	FALSE	FALSE	FALSE	FALSE	FALSE	0	Filamin-A
FOCAD	Q5VW36	-1.79	0.158	-1.95	0.0901	0.867	0.0697	0.124	0.894	0.0962	FALSE	FALSE	FALSE	FALSE	TRUE	7	Focadhesin
GANAB	Q14697	0.372	0.0812	0.291	0.00035	0.202	0.00149	0.000967	0.257	0.00347	FALSE	FALSE	FALSE	FALSE	FALSE	0	Neutral alpha-glucosidase AB
GARS	P41250	0.556	0.0909	0.465	0.00622	0.548	0.0145	0.0114	0.61	0.0241	FALSE	FALSE	FALSE	FALSE	FALSE	0	Glycine--tRNA ligase
GBE1	Q04446	-2.1	-2.6	0.497	0.075	0.0363	0.637	0.105	0.058	0.682	FALSE	FALSE	FALSE	FALSE	TRUE	1	1,4-alpha-glucan-branching enzyme
GCN1L1	Q92616	0.043	0.14	-0.0975	0.464	0.0392	0.123	0.523	0.0619	0.16	FALSE	FALSE	FALSE	FALSE	FALSE	0	Translational activator GCN1
GDI2	P50395	0.479	0.444	0.0344	0.0365	0.0479	0.858	0.0551	0.0736	0.875	FALSE	FALSE	FALSE	FALSE	FALSE	0	Rab GDP dissociation inhibitor beta
GNAI2	P04899	-0.699	0.193	-0.892	0.000199	0.0919	4.21e-05	0.000583	0.13	0.00016	FALSE	FALSE	FALSE	FALSE	FALSE	0	Guanine nucleotide-binding protein G(i) subunit alpha-2
GNB1	P62873	-0.407	0.0488	-0.455	0.000168	0.413	8.17e-05	0.000501	0.479	0.000283	FALSE	FALSE	FALSE	FALSE	FALSE	0	Guanine nucleotide-binding protein G(I)/G(S)/G(T) subunit beta-1
Gnb2	P62880	-0.609	0.354	-0.964	0.000515	0.00975	2.86e-05	0.00134	0.0188	0.000114	FALSE	FALSE	FALSE	FALSE	FALSE	0	Guanine nucleotide-binding protein G(I)/G(S)/G(T) subunit beta-2
GNB2L1	P63243	-0.459	-0.479	0.0201	0.000681	0.000528	0.808	0.00168	0.0015	0.836	FALSE	FALSE	FALSE	FALSE	FALSE	0	Guanine nucleotide-binding protein subunit beta-2-like 1;Guanine nucleotide-binding protein subunit beta-2-like 1, N-terminally processed
GSTP1	P09211	0.959	2.24	-1.28	0.428	0.0901	0.298	0.489	0.128	0.352	FALSE	FALSE	FALSE	FALSE	TRUE	5	Glutathione S-transferase P
H2AFY	O75367	1.91	1.52	0.393	0.0588	0.117	0.656	0.0843	0.159	0.699	FALSE	FALSE	FALSE	FALSE	TRUE	1	Core histone macro-H2A.1
HACD3	Q9P035	-0.227	0.588	-0.815	0.0867	0.00132	0.000187	0.12	0.00336	0.000572	FALSE	FALSE	FALSE	FALSE	FALSE	0	Very-long-chain (3R)-3-hydroxyacyl-CoA dehydratase 3
HIST1H2AC	Q93077	-0.738	0.141	-0.878	8.26e-06	0.0636	2.55e-06	3.87e-05	0.0952	1.81e-05	FALSE	FALSE	FALSE	FALSE	FALSE	0	Histone H2A type 1-C;Histone H2A.J;Histone H2A type 1-J;Histone H2A type 1-H;Histone H2A type 1-K;Histone H2A type 3;Histone H2A type 1;Histone H2A type 1-B/E;Histone H2A type 1-D;Histone H2A type 1-F;Histone H2A type 2-C;Histone H2A type 2-A
HLA-B.1	Q95365	0.0285	-1.57	1.6	0.97	0.0714	0.0674	0.975	0.105	0.0937	FALSE	FALSE	FALSE	FALSE	TRUE	7	HLA class I histocompatibility antigen, B-38 alpha chain;HLA class I histocompatibility antigen, B-67 alpha chain;HLA class I histocompatibility antigen, B-39 alpha chain
Hmgb1	P10103	1.36	2.22	-0.862	0.346	0.143	0.544	0.404	0.192	0.594	FALSE	FALSE	FALSE	FALSE	TRUE	5	High mobility group protein B1;Putative high mobility group protein B1-like 1
HNRNPH1	P31943	-1.6	0.662	-2.26	0.123	0.492	0.0425	0.164	0.557	0.0622	FALSE	FALSE	FALSE	FALSE	TRUE	5	Heterogeneous nuclear ribonucleoprotein H;Heterogeneous nuclear ribonucleoprotein H, N-terminally processed;Heterogeneous nuclear ribonucleoprotein H2
HNRNPL	P14866	-0.579	0.297	-0.876	0.568	0.768	0.395	0.621	0.806	0.454	FALSE	FALSE	FALSE	FALSE	TRUE	6	Heterogeneous nuclear ribonucleoprotein L
HNRNPM	P52272	0.106	1.73	-1.63	0.902	0.0749	0.0904	0.919	0.11	0.122	FALSE	FALSE	FALSE	FALSE	TRUE	1	Heterogeneous nuclear ribonucleoprotein M
HNRNPUL2	Q1KMD3	-0.87	0.732	-1.6	0.31	0.388	0.0838	0.368	0.453	0.113	FALSE	FALSE	FALSE	FALSE	TRUE	4	Heterogeneous nuclear ribonucleoprotein U-like protein 2
HSD17B4	P51659	-0.0667	0.489	-0.556	0.727	0.0324	0.0193	0.767	0.0523	0.0309	FALSE	FALSE	FALSE	FALSE	FALSE	0	Peroxisomal multifunctional enzyme type 2;(3R)-hydroxyacyl-CoA dehydrogenase;Enoyl-CoA hydratase 2
HSP90B1	P14625	0.181	0.0551	0.126	0.0297	0.434	0.1	0.0457	0.502	0.133	FALSE	FALSE	FALSE	FALSE	FALSE	0	Endoplasmin
HSPA1A	P0DMV8	-0.374	0.554	-0.928	0.00172	0.000166	5.7e-06	0.00372	0.000554	3.29e-05	FALSE	FALSE	FALSE	FALSE	FALSE	0	Heat shock 70 kDa protein 1A;Heat shock 70 kDa protein 1B;Heat shock 70 kDa protein 1-like
HSPA5	P11021	-0.312	-0.948	0.636	0.00392	4.07e-06	5.73e-05	0.00759	2.98e-05	0.000205	FALSE	FALSE	FALSE	FALSE	FALSE	0	78 kDa glucose-regulated protein
Hspa8	P63017	0.0262	0.282	-0.256	0.694	0.00307	0.00511	0.737	0.00677	0.00979	FALSE	FALSE	FALSE	FALSE	FALSE	0	Heat shock cognate 71 kDa protein
HSPB1	P04792	0.241	-0.426	0.666	0.00494	0.000186	1.02e-05	0.00936	0.000607	5.4e-05	FALSE	FALSE	FALSE	FALSE	FALSE	0	Heat shock protein beta-1
IARS	P41252	-0.0264	-0.371	0.344	0.756	0.00266	0.00394	0.793	0.00587	0.0078	FALSE	FALSE	FALSE	FALSE	FALSE	0	Isoleucine--tRNA ligase, cytoplasmic
ILVBL	A1L0T0	-0.776	-0.763	-0.0128	0.0528	0.0559	0.97	0.077	0.0841	0.973	FALSE	FALSE	FALSE	FALSE	TRUE	7	Acetolactate synthase-like protein
IPO5	O00410	-0.344	0.161	-0.505	0.0111	0.153	0.00153	0.0193	0.203	0.00354	FALSE	FALSE	FALSE	FALSE	FALSE	0	Importin-5
IQGAP1	P46940	-0.0128	0.536	-0.549	0.896	0.00076	0.000661	0.914	0.00205	0.00168	FALSE	FALSE	FALSE	FALSE	FALSE	0	Ras GTPase-activating-like protein IQGAP1
ITGB5	P18084	-2.74	-1.83	-0.912	0.0586	0.176	0.477	0.0843	0.228	0.532	FALSE	FALSE	FALSE	FALSE	TRUE	5	Integrin beta-5
Kdelr1	Q99JH8	0.344	1.14	-0.796	0.648	0.158	0.306	0.697	0.207	0.36	FALSE	FALSE	FALSE	FALSE	TRUE	1	ER lumen protein-retaining receptor 1
KIAA0196	Q12768	-0.385	0.306	-0.691	0.000684	0.00253	1.7e-05	0.00168	0.00564	7.63e-05	FALSE	FALSE	FALSE	FALSE	FALSE	0	WASH complex subunit strumpellin
KPNB1	Q14974	0.607	0.946	-0.339	0.00418	0.000333	0.0526	0.00799	0.00101	0.0759	FALSE	FALSE	FALSE	FALSE	FALSE	0	Importin subunit beta-1;Importin subunit beta
LDHB	A5A6N7	0.754	0.232	0.522	2.53e-05	0.02	0.000265	9.83e-05	0.0347	0.000765	FALSE	FALSE	FALSE	FALSE	FALSE	0	L-lactate dehydrogenase B chain
LEPREL2	Q8IVL6	1.93	1.52	0.407	0.0379	0.0836	0.607	0.057	0.121	0.655	FALSE	FALSE	FALSE	FALSE	TRUE	5	Prolyl 3-hydroxylase 3
LMAN1	P49257	-0.94	-0.0139	-0.926	0.00367	0.952	0.00397	0.00719	0.965	0.00782	FALSE	FALSE	FALSE	FALSE	FALSE	0	Protein ERGIC-53
LMF2	Q9BU23	-1.95	-0.0719	-1.88	0.0587	0.936	0.0664	0.0843	0.952	0.0929	FALSE	FALSE	FALSE	FALSE	TRUE	7	Lipase maturation factor 2
LOX	P28300	0.954	-0.445	1.4	0.274	0.597	0.125	0.33	0.656	0.163	FALSE	FALSE	FALSE	FALSE	TRUE	5	Protein-lysine 6-oxidase
LRRC15	Q8TF66	-1.9	0.834	-2.73	0.172	0.525	0.0646	0.221	0.587	0.0907	FALSE	FALSE	FALSE	FALSE	TRUE	7	Leucine-rich repeat-containing protein 15
LRRC59	Q96AG4	2.01	0.456	1.56	0.0918	0.671	0.175	0.126	0.722	0.217	FALSE	FALSE	FALSE	FALSE	TRUE	1	Leucine-rich repeat-containing protein 59
LTBP1	Q14766	-0.857	-0.768	-0.0892	3.34e-06	7.01e-06	0.212	1.84e-05	4.57e-05	0.258	FALSE	FALSE	FALSE	FALSE	FALSE	0	Latent-transforming growth factor beta-binding protein 1
MATR3	P43243	-0.0937	0.721	-0.815	0.481	0.000717	0.000344	0.54	0.00196	0.000955	FALSE	FALSE	FALSE	FALSE	FALSE	0	Matrin-3
MFAP2	P55001	0.494	-0.506	1	0.00167	0.00146	2.13e-05	0.00364	0.00359	9.03e-05	FALSE	FALSE	FALSE	FALSE	FALSE	0	Microfibrillar-associated protein 2
MFGE8	Q08431	0.492	0.414	0.0784	0.00392	0.00934	0.523	0.00759	0.0182	0.576	FALSE	FALSE	FALSE	FALSE	FALSE	0	Lactadherin;Lactadherin short form;Medin
MLEC	Q14165	-0.488	-0.0958	-0.392	0.00273	0.404	0.00836	0.00551	0.472	0.0149	FALSE	FALSE	FALSE	FALSE	FALSE	0	Malectin
MOGS	Q13724	0.588	0.238	0.351	0.000412	0.0389	0.00724	0.00112	0.0617	0.0133	FALSE	FALSE	FALSE	FALSE	FALSE	0	Mannosyl-oligosaccharide glucosidase
MON2	Q7Z3U7	-0.743	-0.744	0.000423	0.408	0.408	1	0.469	0.475	1	FALSE	FALSE	FALSE	FALSE	TRUE	7	Protein MON2 homolog
MPDU1	O75352	-0.8	0.0176	-0.818	1.76e-05	0.827	1.52e-05	7.35e-05	0.86	6.95e-05	FALSE	FALSE	FALSE	FALSE	FALSE	0	Mannose-P-dolichol utilization defect 1 protein
MROH1	Q8NDA8	-0.331	-0.27	-0.0619	0.041	0.0816	0.655	0.0615	0.119	0.699	FALSE	FALSE	FALSE	FALSE	TRUE	6	Maestro heat-like repeat-containing protein family member 1
Msn	P26041	-0.642	0.334	-0.975	3.76e-05	0.00203	2.3e-06	0.000136	0.00479	1.7e-05	FALSE	FALSE	FALSE	FALSE	FALSE	0	Moesin
MXRA5	Q9NR99	-0.782	-0.501	-0.281	2.35e-06	4.54e-05	0.00159	1.37e-05	0.000197	0.00364	FALSE	FALSE	FALSE	FALSE	FALSE	0	Matrix-remodeling-associated protein 5
MYH9	P35579	-0.0176	-0.245	0.227	0.742	0.00206	0.00308	0.781	0.00482	0.00638	FALSE	FALSE	FALSE	FALSE	FALSE	0	Myosin-9
MYL12A	P19105	-0.443	-1.07	0.626	0.655	0.298	0.531	0.703	0.36	0.581	FALSE	FALSE	FALSE	FALSE	TRUE	1	Myosin regulatory light chain 12A;Myosin regulatory light chain 12B
MYO1C	O00159	-0.514	-0.0269	-0.487	5.85e-05	0.667	8.27e-05	0.000201	0.72	0.000285	FALSE	FALSE	FALSE	FALSE	FALSE	0	Unconventional myosin-Ic
NCKAP1	Q9Y2A7	-1.83	-1.27	-0.564	0.0835	0.205	0.555	0.116	0.259	0.604	FALSE	FALSE	FALSE	FALSE	TRUE	1	Nck-associated protein 1
NME2	P22392	0.551	0.233	0.317	0.00953	0.178	0.0811	0.0168	0.23	0.11	FALSE	FALSE	FALSE	FALSE	FALSE	0	Nucleoside diphosphate kinase B;Putative nucleoside diphosphate kinase
NPTN	Q9Y639	-2.64	-0.804	-1.84	0.0345	0.451	0.111	0.0524	0.519	0.146	FALSE	FALSE	FALSE	FALSE	TRUE	7	Neuroplastin
NUMA1	Q14980	0.263	-0.0533	0.317	0.777	0.954	0.734	0.809	0.966	0.772	FALSE	FALSE	FALSE	FALSE	TRUE	7	Nuclear mitotic apparatus protein 1
NUP205	Q92621	-0.377	0.643	-1.02	0.741	0.575	0.382	0.78	0.636	0.441	FALSE	FALSE	FALSE	FALSE	TRUE	6	Nuclear pore complex protein Nup205
P02465	P02465	-0.606	-0.666	0.0602	0.00934	0.00587	0.735	0.0165	0.012	0.772	FALSE	FALSE	FALSE	FALSE	FALSE	0
P19035	P19035	-0.0146	0.102	-0.117	0.847	0.204	0.154	0.874	0.259	0.192	FALSE	FALSE	FALSE	FALSE	FALSE	0
P24627	P24627	-0.262	0.425	-0.687	0.00352	0.000213	9.5e-06	0.00696	0.000682	5.16e-05	FALSE	FALSE	FALSE	FALSE	FALSE	0
P4HB	P07237	-0.143	-0.92	0.777	0.182	2.86e-05	8.52e-05	0.232	0.000136	0.000288	FALSE	FALSE	FALSE	FALSE	FALSE	0	Protein disulfide-isomerase
PCBP1	Q15365	0.596	0.828	-0.232	0.000697	9.19e-05	0.0603	0.0017	0.00035	0.0858	FALSE	FALSE	FALSE	FALSE	FALSE	0	Poly(rC)-binding protein 1
PCOLCE	Q15113	-0.932	-0.129	-0.803	0.00568	0.604	0.0117	0.0105	0.66	0.0201	FALSE	FALSE	FALSE	FALSE	TRUE	4	Procollagen C-endopeptidase enhancer 1
PDCD6IP	Q8WUM4	-0.823	0.0997	-0.923	0.365	0.91	0.314	0.424	0.928	0.368	FALSE	FALSE	FALSE	FALSE	TRUE	2	Programmed cell death 6-interacting protein
PFKL	P17858	0.556	-0.271	0.827	0.00374	0.0762	0.000389	0.0073	0.112	0.00107	FALSE	FALSE	FALSE	FALSE	FALSE	0	ATP-dependent 6-phosphofructokinase, liver type
PFN1	P07737	-0.502	-0.166	-0.336	8.57e-05	0.0319	0.001	0.000277	0.0517	0.00245	FALSE	FALSE	FALSE	FALSE	FALSE	0	Profilin-1
PGAM1	P18669	-1.41	-2.26	0.849	0.373	0.171	0.585	0.432	0.223	0.635	FALSE	FALSE	FALSE	FALSE	TRUE	5	Phosphoglycerate mutase 1
PGK1	A5A6K4	0.583	-0.344	0.927	0.000285	0.00561	1.45e-05	0.000804	0.0116	6.88e-05	FALSE	FALSE	FALSE	FALSE	FALSE	0	Phosphoglycerate kinase 1
PGRMC2	O15173	-0.00351	-0.0804	0.0769	0.981	0.598	0.614	0.981	0.656	0.662	FALSE	FALSE	FALSE	FALSE	FALSE	0	Membrane-associated progesterone receptor component 2
PKD1	P98161	-2.1	-0.25	-1.85	0.116	0.837	0.158	0.155	0.867	0.197	FALSE	FALSE	FALSE	FALSE	TRUE	7	Polycystin-1
PKM	P14618	0.0141	-0.162	0.176	0.771	0.0105	0.00702	0.804	0.02	0.013	FALSE	FALSE	FALSE	FALSE	FALSE	0	Pyruvate kinase PKM
PLEC	Q15149	-0.768	-0.313	-0.455	6e-06	0.00169	0.000182	3.01e-05	0.00408	0.000562	FALSE	FALSE	FALSE	FALSE	FALSE	0	Plectin
PPIA	P62937	-0.0037	-0.25	0.246	0.966	0.021	0.0223	0.972	0.0362	0.0355	FALSE	FALSE	FALSE	FALSE	FALSE	0	Peptidyl-prolyl cis-trans isomerase A;Peptidyl-prolyl cis-trans isomerase A, N-terminally processed
PPIB	P23284	0.0153	0.563	-0.547	0.874	0.000513	0.000606	0.899	0.00147	0.00157	FALSE	FALSE	FALSE	FALSE	FALSE	0	Peptidyl-prolyl cis-trans isomerase B
PPP1CB	P62140	0.589	0.745	-0.156	0.00503	0.00142	0.322	0.00951	0.00351	0.377	FALSE	FALSE	FALSE	FALSE	FALSE	0	Serine/threonine-protein phosphatase PP1-beta catalytic subunit;Serine/threonine-protein phosphatase PP1-gamma catalytic subunit;Serine/threonine-protein phosphatase PP1-alpha catalytic subunit
PRKDC	P78527	-0.29	0.374	-0.664	0.000658	0.000138	3.18e-06	0.00164	0.000484	2.13e-05	FALSE	FALSE	FALSE	FALSE	FALSE	0	DNA-dependent protein kinase catalytic subunit
PRPF8	Q6P2Q9	0.265	0.318	-0.0534	0.0055	0.00207	0.451	0.0103	0.00483	0.505	FALSE	FALSE	FALSE	FALSE	FALSE	0	Pre-mRNA-processing-splicing factor 8
PSAT1	Q9Y617	2.06	-0.682	2.75	0.0927	0.541	0.036	0.127	0.604	0.0537	FALSE	FALSE	FALSE	FALSE	TRUE	6	Phosphoserine aminotransferase
PYGB	P11216	0.541	0.64	-0.0991	0.000461	0.000163	0.296	0.00122	0.000549	0.35	FALSE	FALSE	FALSE	FALSE	FALSE	0	Glycogen phosphorylase, brain form
RAB14	P61106	-0.656	0.195	-0.851	0.00086	0.143	0.000177	0.00202	0.191	0.00055	FALSE	FALSE	FALSE	FALSE	FALSE	0	Ras-related protein Rab-14
RAB1A	P62820	0.14	0.398	-0.258	0.306	0.0165	0.0818	0.364	0.0295	0.111	FALSE	FALSE	FALSE	FALSE	FALSE	0	Ras-related protein Rab-1A;Ras-related protein Rab-1B;Putative Ras-related protein Rab-1C
RAB2A	P61019	0.538	0.68	-0.142	0.000637	0.000152	0.168	0.0016	0.000517	0.209	FALSE	FALSE	FALSE	FALSE	FALSE	0	Ras-related protein Rab-2A;Ras-related protein Rab-2B
RAB6A	P20340	-0.173	-0.25	0.0775	0.138	0.0459	0.478	0.182	0.0712	0.532	FALSE	FALSE	FALSE	FALSE	FALSE	0	Ras-related protein Rab-6A;GTP-binding protein ryh1;Ras-related protein Rab-6B
RAB7A	P51149	-0.816	-0.751	-0.065	0.0001	0.00017	0.55	0.000317	0.000559	0.6	FALSE	FALSE	FALSE	FALSE	FALSE	0	Ras-related protein Rab-7a
RAN	P62825	-0.163	-0.424	0.261	0.0175	8.85e-05	0.00167	0.0282	0.000346	0.00382	FALSE	FALSE	FALSE	FALSE	FALSE	0	GTP-binding nuclear protein Ran
rap1b	P61223	-0.653	0.217	-0.87	2.63e-05	0.0148	3.9e-06	0.000102	0.0268	2.47e-05	FALSE	FALSE	FALSE	FALSE	FALSE	0	Ras-related protein Rap-1b;Ras-related protein Rap-1A;Ras-related protein Rap-1b-like protein
RBMX	A5A6M3	-1.18	0.00816	-1.19	0.0507	0.987	0.0495	0.0744	0.99	0.0721	FALSE	FALSE	FALSE	FALSE	TRUE	6	RNA-binding motif protein, X chromosome;RNA-binding motif protein, X chromosome, N-terminally processed;RNA binding motif protein, X-linked-like-1
RER1	O15258	-0.0531	0.126	-0.179	0.522	0.155	0.0575	0.58	0.204	0.0825	FALSE	FALSE	FALSE	FALSE	FALSE	0	Protein RER1
rhoad	Q6DHE8	-0.392	0.0682	-0.46	0.000322	0.293	0.000119	0.000894	0.356	0.000394	FALSE	FALSE	FALSE	FALSE	FALSE	0	Rho-related GTP-binding protein RhoC;Transforming protein RhoA
rpl10	Q7ZV96	-0.117	0.184	-0.301	0.261	0.095	0.0161	0.318	0.134	0.0264	FALSE	FALSE	FALSE	FALSE	FALSE	0	60S ribosomal protein L10;60S ribosomal protein L10-like
RPL11	P62913	-0.0679	0.0868	-0.155	0.533	0.43	0.179	0.591	0.498	0.221	FALSE	FALSE	FALSE	FALSE	FALSE	0	60S ribosomal protein L11
RPL12	P30050	-0.415	-0.204	-0.211	0.0114	0.138	0.128	0.0195	0.186	0.164	FALSE	FALSE	FALSE	FALSE	FALSE	0	60S ribosomal protein L12
RPL13	P26373	-0.413	-0.0885	-0.324	0.0159	0.519	0.0419	0.0259	0.584	0.0616	FALSE	FALSE	FALSE	FALSE	FALSE	0	60S ribosomal protein L13
RPL13A	P40429	0.0213	-0.431	0.453	0.764	0.0004	0.000298	0.799	0.00118	0.000849	FALSE	FALSE	FALSE	FALSE	FALSE	0	60S ribosomal protein L13a
RPL14	P50914	0.128	0.71	-0.582	0.119	2.33e-05	8.46e-05	0.158	0.000116	0.000287	FALSE	FALSE	FALSE	FALSE	FALSE	0	60S ribosomal protein L14
RPL15	P61313	0.139	0.199	-0.0603	0.0939	0.0274	0.429	0.128	0.0455	0.487	FALSE	FALSE	FALSE	FALSE	FALSE	0	60S ribosomal protein L15
RPL17	P18621	-0.123	0.216	-0.339	0.315	0.099	0.0204	0.373	0.138	0.0326	FALSE	FALSE	FALSE	FALSE	FALSE	0	60S ribosomal protein L17
RPL18	Q07020	-0.239	-0.0695	-0.169	0.00282	0.233	0.0153	0.00567	0.289	0.0253	FALSE	FALSE	FALSE	FALSE	FALSE	0	60S ribosomal protein L18
RPL18A	Q02543	-2.62	-2.26	-0.367	0.151	0.208	0.828	0.196	0.263	0.851	FALSE	FALSE	FALSE	FALSE	TRUE	1	60S ribosomal protein L18a
RPL19	P84098	-0.0879	0.186	-0.274	0.323	0.0589	0.0128	0.381	0.0885	0.0216	FALSE	FALSE	FALSE	FALSE	FALSE	0	60S ribosomal protein L19
RPL22	Q98TF8	0.0886	0.281	-0.192	0.24	0.00475	0.0271	0.297	0.01	0.0417	FALSE	FALSE	FALSE	FALSE	FALSE	0	60S ribosomal protein L22
RPL23	P62829	-1.7	-1.83	0.127	0.202	0.174	0.919	0.255	0.226	0.929	FALSE	FALSE	FALSE	FALSE	TRUE	1	60S ribosomal protein L23
RPL24	P83731	-0.188	0.103	-0.291	0.0568	0.249	0.00955	0.0823	0.309	0.0168	FALSE	FALSE	FALSE	FALSE	FALSE	0	60S ribosomal protein L24
RPL26	P61256	-0.361	-0.167	-0.194	0.00345	0.0853	0.053	0.00683	0.123	0.0763	FALSE	FALSE	FALSE	FALSE	FALSE	0	60S ribosomal protein L26;60S ribosomal protein L26-like 1
RPL27	P61353	0.146	0.132	0.0139	0.0873	0.115	0.856	0.12	0.157	0.874	FALSE	FALSE	FALSE	FALSE	FALSE	0	60S ribosomal protein L27
RPL27A	P46776	-0.435	-0.051	-0.384	0.00192	0.59	0.00376	0.0041	0.648	0.00753	FALSE	FALSE	FALSE	FALSE	FALSE	0	60S ribosomal protein L27a
RPL28	P46779	0.348	-0.473	0.821	0.015	0.00336	0.000132	0.0246	0.00736	0.000425	FALSE	FALSE	FALSE	FALSE	FALSE	0	60S ribosomal protein L28
RPL3	P39023	-0.384	0.114	-0.498	0.000962	0.15	0.0002	0.00222	0.199	0.000602	FALSE	FALSE	FALSE	FALSE	FALSE	0	60S ribosomal protein L3
RPL30	Q76KA2	0.464	0.289	0.175	0.00169	0.018	0.106	0.00369	0.0316	0.14	FALSE	FALSE	FALSE	FALSE	FALSE	0	60S ribosomal protein L30
RPL32	Q76KA3	-0.691	-0.143	-0.548	1.01e-05	0.0533	4.66e-05	4.51e-05	0.0807	0.000177	FALSE	FALSE	FALSE	FALSE	FALSE	0	60S ribosomal protein L32
RPL35A	P61272	1.2	-0.616	1.82	0.291	0.577	0.128	0.349	0.636	0.164	FALSE	FALSE	FALSE	FALSE	TRUE	1	60S ribosomal protein L35a
RPL4	P36578	-0.0782	0.333	-0.411	0.3	0.00207	0.000615	0.36	0.00483	0.00158	FALSE	FALSE	FALSE	FALSE	FALSE	0	60S ribosomal protein L4
RPL5	P46777	0.135	0.659	-0.524	0.0484	7.77e-06	3.55e-05	0.0716	4.87e-05	0.000137	FALSE	FALSE	FALSE	FALSE	FALSE	0	60S ribosomal protein L5
RPL6	Q02878	-0.184	0.000433	-0.185	0.0181	0.994	0.0179	0.0291	0.994	0.0291	FALSE	FALSE	FALSE	FALSE	FALSE	0	60S ribosomal protein L6
RPL7	P18124	0.288	0.609	-0.321	0.000463	3.66e-06	0.000238	0.00122	2.81e-05	0.000694	FALSE	FALSE	FALSE	FALSE	FALSE	0	60S ribosomal protein L7
RPL7A	P62424	-0.231	0.52	-0.75	0.0131	0.000145	1.33e-05	0.0221	0.000497	6.54e-05	FALSE	FALSE	FALSE	FALSE	FALSE	0	60S ribosomal protein L7a
RPL8	P62917	-0.294	-0.00172	-0.293	0.00153	0.977	0.00158	0.00339	0.982	0.00364	FALSE	FALSE	FALSE	FALSE	FALSE	0	60S ribosomal protein L8
RPL9	P32969	0.128	0.513	-0.385	0.249	0.00148	0.00679	0.307	0.00361	0.0126	FALSE	FALSE	FALSE	FALSE	FALSE	0	60S ribosomal protein L9
RPN1	P04843	0.014	0.161	-0.147	0.881	0.117	0.146	0.904	0.159	0.185	FALSE	FALSE	FALSE	FALSE	FALSE	0	Dolichyl-diphosphooligosaccharide--protein glycosyltransferase subunit 1
RPN2	P04844	-0.997	-0.748	-0.249	9.42e-06	6.24e-05	0.0255	4.31e-05	0.000257	0.0398	FALSE	FALSE	FALSE	FALSE	FALSE	0	Dolichyl-diphosphooligosaccharide--protein glycosyltransferase subunit 2
Rps11	P61270	-0.217	-0.3	0.0827	0.00586	0.00102	0.18	0.0109	0.00263	0.222	FALSE	FALSE	FALSE	FALSE	FALSE	0	40S ribosomal protein S11
RPS13	Q9WVH0	0.372	0.523	-0.15	0.000631	7.69e-05	0.0499	0.00159	0.000306	0.0725	FALSE	FALSE	FALSE	FALSE	FALSE	0	40S ribosomal protein S13
RPS16	P62249	0.462	0.197	0.265	0.000288	0.0251	0.00654	0.00081	0.0421	0.0122	FALSE	FALSE	FALSE	FALSE	FALSE	0	40S ribosomal protein S16
RPS18	P62269	0.886	0.259	0.627	1.14e-05	0.0148	0.000109	4.99e-05	0.0268	0.000364	FALSE	FALSE	FALSE	FALSE	FALSE	0	40S ribosomal protein S18
RPS2	P15880	0.243	0.0793	0.164	0.0416	0.444	0.137	0.0622	0.511	0.174	FALSE	FALSE	FALSE	FALSE	FALSE	0	40S ribosomal protein S2
RPS20	P60866	-0.178	-0.0409	-0.138	0.0572	0.619	0.123	0.0827	0.674	0.161	FALSE	FALSE	FALSE	FALSE	FALSE	0	40S ribosomal protein S20
RPS23	P62266	-0.207	0.0569	-0.264	0.228	0.727	0.136	0.286	0.77	0.174	FALSE	FALSE	FALSE	FALSE	FALSE	0	40S ribosomal protein S23
RPS26	P61251	-0.271	0.122	-0.393	0.05	0.323	0.011	0.0737	0.387	0.0191	FALSE	FALSE	FALSE	FALSE	FALSE	0	40S ribosomal protein S26;Putative 40S ribosomal protein S26-like 1
RPS27	P42677	-0.175	-0.385	0.209	0.066	0.00203	0.0357	0.0936	0.00479	0.0534	FALSE	FALSE	FALSE	FALSE	FALSE	0	40S ribosomal protein S27
RPS3	P23396	0.108	-0.039	0.147	0.144	0.571	0.0601	0.189	0.632	0.0858	FALSE	FALSE	FALSE	FALSE	FALSE	0	40S ribosomal protein S3
Rps3a	P97351	1.77	2.69	-0.916	0.118	0.0306	0.388	0.157	0.0502	0.447	FALSE	FALSE	FALSE	FALSE	TRUE	3	40S ribosomal protein S3a
RPS4X	P62704	0.465	0.596	-0.131	0.000194	3.97e-05	0.0855	0.00057	0.000176	0.115	FALSE	FALSE	FALSE	FALSE	FALSE	0	40S ribosomal protein S4, X isoform
RPS4Y2	Q8TD47	-0.119	0.25	-0.37	0.0863	0.00412	0.000455	0.119	0.00884	0.00122	FALSE	FALSE	FALSE	FALSE	FALSE	0	40S ribosomal protein S4, Y isoform 2;40S ribosomal protein S4, Y isoform 1
RPS5	P46782	0.849	0.785	0.0637	0.000858	0.00135	0.69	0.00202	0.00339	0.731	FALSE	FALSE	FALSE	FALSE	FALSE	0	40S ribosomal protein S5;40S ribosomal protein S5, N-terminally processed;40S ribosomal protein S5a
RPS6	P62753	-0.194	0.349	-0.543	0.00927	0.000367	2.2e-05	0.0165	0.0011	9.2e-05	FALSE	FALSE	FALSE	FALSE	FALSE	0	40S ribosomal protein S6
RPS7	P62081	-1.44	-1.54	0.0935	0.306	0.278	0.945	0.364	0.339	0.952	FALSE	FALSE	FALSE	FALSE	TRUE	1	40S ribosomal protein S7
RPS8	P62241	-0.389	0.286	-0.675	0.000435	0.00259	1.29e-05	0.00117	0.00575	6.39e-05	FALSE	FALSE	FALSE	FALSE	FALSE	0	40S ribosomal protein S8
RPS9	P46781	0.251	0.345	-0.0944	0.00243	0.000382	0.126	0.00496	0.00113	0.163	FALSE	FALSE	FALSE	FALSE	FALSE	0	40S ribosomal protein S9
Rpsa	P14206	0.577	0.274	0.302	0.00091	0.0346	0.0236	0.00213	0.0555	0.0374	FALSE	FALSE	FALSE	FALSE	FALSE	0	40S ribosomal protein SA
RSL1D1	O76021	0.567	0.243	0.324	0.395	0.709	0.621	0.456	0.757	0.668	FALSE	FALSE	FALSE	FALSE	TRUE	6	Ribosomal L1 domain-containing protein 1
SEC11A	P67812	-0.095	-0.298	0.203	0.24	0.00501	0.0288	0.297	0.0105	0.0442	FALSE	FALSE	FALSE	FALSE	FALSE	0	Signal peptidase complex catalytic subunit SEC11A
SEC23A	Q15436	0.374	-0.0475	0.421	0.0135	0.689	0.00769	0.0226	0.74	0.0139	FALSE	FALSE	FALSE	FALSE	FALSE	0	Protein transport protein Sec23A
SEC61A1	P61619	0.665	0.915	-0.25	0.000194	2.49e-05	0.0319	0.00057	0.000121	0.0485	FALSE	FALSE	FALSE	FALSE	FALSE	0	Protein transport protein Sec61 subunit alpha isoform 1
2021-09-07	Q16181	-0.0255	1.91	-1.94	0.974	0.0368	0.035	0.977	0.0587	0.0527	FALSE	FALSE	FALSE	FALSE	TRUE	1	Septin-7
SERINC1	Q9NRX5	-1.99	-1.17	-0.827	0.0939	0.294	0.448	0.128	0.357	0.503	FALSE	FALSE	FALSE	FALSE	TRUE	6	Serine incorporator 1
SLC25A11	Q02978	0.345	0.831	-0.486	0.456	0.0991	0.303	0.516	0.138	0.357	FALSE	FALSE	FALSE	FALSE	TRUE	1	Mitochondrial 2-oxoglutarate/malate carrier protein
Slc25a5	P51881	0.225	0.41	-0.185	0.0113	0.000432	0.0258	0.0194	0.00126	0.0401	FALSE	FALSE	FALSE	FALSE	FALSE	0	ADP/ATP translocase 2;ADP/ATP translocase 2, N-terminally processed
SLC25A6	P12236	0.114	0.261	-0.147	0.139	0.00647	0.0677	0.183	0.0131	0.0939	FALSE	FALSE	FALSE	FALSE	FALSE	0	ADP/ATP translocase 3;ADP/ATP translocase 3, N-terminally processed
SLC2A1	P11166	1.87	0.0352	1.84	0.0639	0.968	0.0679	0.091	0.977	0.094	FALSE	FALSE	FALSE	FALSE	TRUE	1	Solute carrier family 2, facilitated glucose transporter member 1
SLC35B2	Q8TB61	0.714	-0.122	0.836	0.000582	0.346	0.000223	0.00148	0.414	0.000661	FALSE	FALSE	FALSE	FALSE	FALSE	0	Adenosine 3-phospho 5-phosphosulfate transporter 1
SNRNP200	O75643	-0.159	-0.378	0.219	0.147	0.00611	0.06	0.191	0.0124	0.0858	FALSE	FALSE	FALSE	FALSE	FALSE	0	U5 small nuclear ribonucleoprotein 200 kDa helicase
SOAT1	P35610	0.629	0.93	-0.302	0.548	0.382	0.771	0.603	0.449	0.804	FALSE	FALSE	FALSE	FALSE	TRUE	6	Sterol O-acyltransferase 1
SPARC	P09486	0.592	-1.91	2.51	0.676	0.201	0.107	0.719	0.256	0.141	FALSE	FALSE	FALSE	FALSE	TRUE	2	SPARC
SRM	P19623	1.51	1	0.51	0.0464	0.153	0.442	0.0689	0.203	0.499	FALSE	FALSE	FALSE	FALSE	TRUE	3	Spermidine synthase
SRPX	P78539	-0.374	-1.9	1.52	0.633	0.039	0.0813	0.683	0.0617	0.11	FALSE	FALSE	FALSE	FALSE	TRUE	7	Sushi repeat-containing protein SRPX
SSR1	P43307	0.117	0.747	-0.63	0.432	0.00108	0.0028	0.492	0.00278	0.0059	FALSE	FALSE	FALSE	FALSE	FALSE	0	Translocon-associated protein subunit alpha
STAT1	P42224	-0.455	-0.416	-0.0387	0.012	0.0178	0.783	0.0204	0.0315	0.813	FALSE	FALSE	FALSE	FALSE	FALSE	0	Signal transducer and activator of transcription 1-alpha/beta
Stt3a	P46978	0.464	-0.158	0.622	0.000162	0.0416	2.45e-05	0.000489	0.0652	9.87e-05	FALSE	FALSE	FALSE	FALSE	FALSE	0	Dolichyl-diphosphooligosaccharide--protein glycosyltransferase subunit STT3A
STT3B	Q8TCJ2	-0.0045	-0.693	0.688	0.948	1.6e-05	1.67e-05	0.957	8.57e-05	7.58e-05	FALSE	FALSE	FALSE	FALSE	FALSE	0	Dolichyl-diphosphooligosaccharide--protein glycosyltransferase subunit STT3B
STX12	Q86Y82	-1.52	-1.18	-0.346	0.173	0.28	0.74	0.222	0.341	0.777	FALSE	FALSE	FALSE	FALSE	TRUE	3	Syntaxin-12
SURF4	O15260	0.666	0.314	0.352	4.14e-05	0.00371	0.00203	0.000148	0.008	0.00452	FALSE	FALSE	FALSE	FALSE	FALSE	0	Surfeit locus protein 4
SYNE3	Q6ZMZ3	0.182	0.224	-0.0416	0.816	0.775	0.958	0.847	0.813	0.964	FALSE	FALSE	FALSE	FALSE	TRUE	7	Nesprin-3
TCP1	P17987	-0.128	0.125	-0.252	0.886	0.889	0.778	0.908	0.911	0.809	FALSE	FALSE	FALSE	FALSE	TRUE	1	T-complex protein 1 subunit alpha
TECR	Q9NZ01	0.13	0.185	-0.0552	0.0898	0.0263	0.43	0.123	0.0439	0.487	FALSE	FALSE	FALSE	FALSE	FALSE	0	Very-long-chain enoyl-CoA reductase
TGM2	P21980	0.145	0.144	0.00106	0.0131	0.0136	0.982	0.0221	0.025	0.983	FALSE	FALSE	FALSE	FALSE	FALSE	0	Protein-glutamine gamma-glutamyltransferase 2
THSD4	Q6ZMP0	-0.727	-0.234	-0.493	1.42e-06	0.00191	1.94e-05	9.1e-06	0.00453	8.49e-05	FALSE	FALSE	FALSE	FALSE	FALSE	0	Thrombospondin type-1 domain-containing protein 4
TLN1	Q9Y490	0.262	0.176	0.0868	0.0273	0.105	0.389	0.0425	0.144	0.447	FALSE	FALSE	FALSE	FALSE	FALSE	0	Talin-1
TMCO1	Q9UM00	-0.855	0.303	-1.16	0.197	0.628	0.0945	0.249	0.683	0.126	FALSE	FALSE	FALSE	FALSE	TRUE	3	Transmembrane and coiled-coil domain-containing protein 1;Transmembrane and coiled-coil domains protein 1
TMED10	P49755	-0.475	-0.00499	-0.47	0.00171	0.96	0.00181	0.00371	0.971	0.00414	FALSE	FALSE	FALSE	FALSE	FALSE	0	Transmembrane emp24 domain-containing protein 10
TMEM109	Q9BVC6	-0.697	0.645	-1.34	0.669	0.692	0.419	0.715	0.742	0.478	FALSE	FALSE	FALSE	FALSE	TRUE	5	Transmembrane protein 109
TMEM167A	Q8TBQ9	0.0122	-0.434	0.447	0.869	0.0005	0.000423	0.895	0.00144	0.00115	FALSE	FALSE	FALSE	FALSE	FALSE	0	Protein kish-A
TMEM33	P57088	0.675	0.631	0.0438	5.27e-06	8.26e-06	0.449	2.7e-05	5.08e-05	0.504	FALSE	FALSE	FALSE	FALSE	FALSE	0	Transmembrane protein 33
TNPO3	Q9Y5L0	-0.754	-0.316	-0.437	0.125	0.488	0.346	0.166	0.555	0.402	FALSE	FALSE	FALSE	FALSE	TRUE	4	Transportin-3
TRAM1	Q15629	-0.059	-0.305	0.246	0.402	0.00243	0.00739	0.463	0.00544	0.0135	FALSE	FALSE	FALSE	FALSE	FALSE	0	Translocating chain-associated membrane protein 1
TUBA1B	P68363	0.413	0.862	-0.45	0.00134	1.33e-05	0.000817	0.00302	7.56e-05	0.002	FALSE	FALSE	FALSE	FALSE	FALSE	0	Tubulin alpha-1B chain;Tubulin alpha-4A chain
TUBB	Q7JJU6	0.525	0.845	-0.32	1.41e-05	5.62e-07	0.000334	6.08e-05	6.1e-06	0.000935	FALSE	FALSE	FALSE	FALSE	FALSE	0	Tubulin beta chain
TUBB4B	P68371	-1.52	-1.18	-0.344	0.195	0.304	0.756	0.248	0.366	0.791	FALSE	FALSE	FALSE	FALSE	TRUE	1	Tubulin beta-4B chain
TUBB6	Q9BUF5	0.347	0.659	-0.312	0.00207	4.16e-05	0.00366	0.00436	0.000182	0.00739	FALSE	FALSE	FALSE	FALSE	FALSE	0	Tubulin beta-6 chain
UGDH	O60701	0.195	0.324	-0.129	0.0699	0.00936	0.201	0.0983	0.0182	0.245	FALSE	FALSE	FALSE	FALSE	FALSE	0	UDP-glucose 6-dehydrogenase
USP9X	Q93008	-0.143	-0.66	0.518	0.237	0.000554	0.00225	0.295	0.00155	0.0049	FALSE	FALSE	FALSE	FALSE	FALSE	0	Probable ubiquitin carboxyl-terminal hydrolase FAF-X;Probable ubiquitin carboxyl-terminal hydrolase FAF-Y
WDR1	O75083	0.06	-0.528	0.588	0.55	0.000887	0.000469	0.604	0.00233	0.00125	FALSE	FALSE	FALSE	FALSE	FALSE	0	WD repeat-containing protein 1
Xpo1	Q80U96	0.252	0.747	-0.495	0.246	0.00718	0.042	0.305	0.0143	0.0616	FALSE	FALSE	FALSE	FALSE	FALSE	0	Exportin-1
XPOT	O43592	-0.654	0.416	-1.07	0.329	0.525	0.129	0.386	0.587	0.166	FALSE	FALSE	FALSE	FALSE	TRUE	1	Exportin-T
YIF1A	O95070	0.282	-0.341	0.623	0.699	0.64	0.402	0.739	0.693	0.461	FALSE	FALSE	FALSE	FALSE	TRUE	1	Protein YIF1A

## Sheet: Raw data
Protein IDs	Protein names	Gene names	Fasta headers	LFQ intensity 1_1	LFQ intensity 1_2	LFQ intensity 1_3	LFQ intensity 2_1	LFQ intensity 2_2	LFQ intensity 2_3	LFQ intensity 3_1	LFQ intensity 3_2	LFQ intensity 3_3
P33527	Multidrug resistance-associated protein 1	Abcc1;ABCC1	sp|P33527|MRP1_HUMAN Multidrug resistance-associated protein 1 OS=Homo sapiens OX=9606 GN=ABCC1 PE=1 SV=3	0	0	18389000	0	0	0	0	13515000	12751000
Q7Z7G0	Target of Nesh-SH3	ABI3BP	sp|Q7Z7G0|TARSH_HUMAN Target of Nesh-SH3 OS=Homo sapiens OX=9606 GN=ABI3BP PE=1 SV=1	0	0	0	32447000	0	38355000	17842000	18796000	0
Q13085;O00763	Acetyl-CoA carboxylase 1;Biotin carboxylase;Acetyl-CoA carboxylase 2;Biotin carboxylase	ACACA;ACACB	sp|Q13085|ACACA_HUMAN Acetyl-CoA carboxylase 1 OS=Homo sapiens OX=9606 GN=ACACA PE=1 SV=2;sp|O00763|ACACB_HUMAN Acetyl-CoA carboxylase 2 OS=Homo sapiens OX=9606 GN=ACACB PE=1 SV=3	31292000	32994000	0	32350000	33945000	0	30826000	33967000	30316000
P53396;Q91V92	ATP-citrate synthase	ACLY;Acly	sp|P53396|ACLY_HUMAN ATP-citrate synthase OS=Homo sapiens OX=9606 GN=ACLY PE=1 SV=3;sp|Q91V92|ACLY_MOUSE ATP-citrate synthase OS=Mus musculus OX=10090 GN=Acly PE=1 SV=1	119850000	95575000	101400000	122240000	115110000	103480000	80730000	93379000	80852000
P21399	Cytoplasmic aconitate hydratase	ACO1	sp|P21399|ACOC_HUMAN Cytoplasmic aconitate hydratase OS=Homo sapiens OX=9606 GN=ACO1 PE=1 SV=3	0	0	0	0	0	0	0	12797000	0
P68133;P68032;P62736;P63267	Actin, alpha skeletal muscle;Actin, alpha cardiac muscle 1;Actin, aortic smooth muscle;Actin, gamma-enteric smooth muscle	ACTA1;ACTC1;ACTA2;ACTG2	sp|P68133|ACTS_HUMAN Actin, alpha skeletal muscle OS=Homo sapiens OX=9606 GN=ACTA1 PE=1 SV=1;sp|P68032|ACTC_HUMAN Actin, alpha cardiac muscle 1 OS=Homo sapiens OX=9606 GN=ACTC1 PE=1 SV=1;sp|P62736|ACTA_HUMAN Actin, aortic smooth muscle OS=Homo sapiens OX=9	333120000	390370000	339630000	602870000	722370000	607260000	142680000	158300000	157640000
P60709;Q6S8J3;P86700;A5A3E0;Q562R1;P0CG38;Q9BYX7;Q8I4X0;Q8ILW9	Actin, cytoplasmic 1;Actin, cytoplasmic 1, N-terminally processed	Actb;ACTB	sp|P60709|ACTB_HUMAN Actin, cytoplasmic 1 OS=Homo sapiens OX=9606 GN=ACTB PE=1 SV=1	15703000000	18375000000	17943000000	12455000000	12816000000	12383000000	13905000000	13599000000	13313000000
P12814	Alpha-actinin-1	ACTN1	sp|P12814|ACTN1_HUMAN Alpha-actinin-1 OS=Homo sapiens OX=9606 GN=ACTN1 PE=1 SV=2	704730000	700410000	707800000	457070000	474970000	395420000	269450000	287770000	264960000
O43707;P35609;L7UZ85;Q08043;Q9H254	Alpha-actinin-4	ACTN4	sp|O43707|ACTN4_HUMAN Alpha-actinin-4 OS=Homo sapiens OX=9606 GN=ACTN4 PE=1 SV=2	104570000	125910000	104820000	48647000	50089000	37920000	72977000	79004000	69069000
P61163	Alpha-centractin	ACTR1A	sp|P61163|ACTZ_HUMAN Alpha-centractin OS=Homo sapiens OX=9606 GN=ACTR1A PE=1 SV=1	46128000	48273000	53622000	13392000	14482000	0	11465000	12865000	14279000
P61160	Actin-related protein 2-B;Actin-related protein 2	actr2b;ACTR2	sp|P61160|ARP2_HUMAN Actin-related protein 2 OS=Homo sapiens OX=9606 GN=ACTR2 PE=1 SV=1	56386000	0	12982000	0	0	0	0	0	9224000
P61158	Actin-related protein 3	ACTR3	sp|P61158|ARP3_HUMAN Actin-related protein 3 OS=Homo sapiens OX=9606 GN=ACTR3 PE=1 SV=3	45138000	61942000	71017000	0	0	0	42757000	31461000	44826000
Q13443	Disintegrin and metalloproteinase domain-containing protein 9	ADAM9	sp|Q13443|ADAM9_HUMAN Disintegrin and metalloproteinase domain-containing protein 9 OS=Homo sapiens OX=9606 GN=ADAM9 PE=1 SV=1	0.518	0	0	0	0	0	16826000	18356000	19791000
Q8N6G6	ADAMTS-like protein 1	ADAMTSL1	sp|Q8N6G6|ATL1_HUMAN ADAMTS-like protein 1 OS=Homo sapiens OX=9606 GN=ADAMTSL1 PE=1 SV=4	0	9460100	38513000	36419000	80798000	66028000	313620000	225680000	303600000
Q6UY14	ADAMTS-like protein 4	ADAMTSL4	sp|Q6UY14|ATL4_HUMAN ADAMTS-like protein 4 OS=Homo sapiens OX=9606 GN=ADAMTSL4 PE=1 SV=2	31194000	55776000	27443000	189190000	131450000	121430000	1166300000	1108700000	1035900000
Q9UEY8	Gamma-adducin	ADD3	sp|Q9UEY8|ADDG_HUMAN Gamma-adducin OS=Homo sapiens OX=9606 GN=ADD3 PE=1 SV=1	34485000	38634000	22951000	0	20249000	0	156030000	137510000	178030000
P00325;P14139;P07327	Alcohol dehydrogenase 1B;Alcohol dehydrogenase 1A	ADH1B;ADH1A	sp|P00325|ADH1B_HUMAN Alcohol dehydrogenase 1B OS=Homo sapiens OX=9606 GN=ADH1B PE=1 SV=2;sp|P14139|ADH1B_PAPHA Alcohol dehydrogenase 1B OS=Papio hamadryas OX=9557 GN=ADH1B PE=2 SV=2;sp|P07327|ADH1A_HUMAN Alcohol dehydrogenase 1A OS=Homo sapiens OX=9606 GN	0	0	0	0	0	0	173110000	166590000	163130000
Q8IUX7;Q640N1;Q8N436	Adipocyte enhancer-binding protein 1	AEBP1;Aebp1	sp|Q8IUX7|AEBP1_HUMAN Adipocyte enhancer-binding protein 1 OS=Homo sapiens OX=9606 GN=AEBP1 PE=1 SV=1;sp|Q640N1|AEBP1_MOUSE Adipocyte enhancer-binding protein 1 OS=Mus musculus OX=10090 GN=Aebp1 PE=1 SV=1	138630000	150820000	284320000	37215000	42820000	42661000	42412000	53679000	43446000
Q09666	Neuroblast differentiation-associated protein AHNAK	AHNAK	sp|Q09666|AHNK_HUMAN Neuroblast differentiation-associated protein AHNAK OS=Homo sapiens OX=9606 GN=AHNAK PE=1 SV=2	46028000	59654000	65764000	299580000	252510000	223030000	53629000	35666000	39121000
Q04828;P52895;P42330;P17516	Aldo-keto reductase family 1 member C1;Aldo-keto reductase family 1 member C2;Aldo-keto reductase family 1 member C3;Aldo-keto reductase family 1 member C4	AKR1C1;AKR1C2;AKR1C3;AKR1C4	sp|Q04828|AK1C1_HUMAN Aldo-keto reductase family 1 member C1 OS=Homo sapiens OX=9606 GN=AKR1C1 PE=1 SV=1;sp|P52895|AK1C2_HUMAN Aldo-keto reductase family 1 member C2 OS=Homo sapiens OX=9606 GN=AKR1C2 PE=1 SV=3;sp|P42330|AK1C3_HUMAN Aldo-keto reductase fami	0	0	0	34757000	0	0	95590000	0	0
Q13740;Q9BH13;Q61490	CD166 antigen	ALCAM;Alcam	sp|Q13740|CD166_HUMAN CD166 antigen OS=Homo sapiens OX=9606 GN=ALCAM PE=1 SV=2;sp|Q9BH13|CD166_BOVIN CD166 antigen OS=Bos taurus OX=9913 GN=ALCAM PE=2 SV=1;sp|Q61490|CD166_MOUSE CD166 antigen OS=Mus musculus OX=10090 GN=Alcam PE=1 SV=3	0	0	0	100120000	96618000	100190000	129400000	147920000	147840000
P04075;A5A6I5;P00883;B5DGM7	Fructose-bisphosphate aldolase A	ALDOA	sp|P04075|ALDOA_HUMAN Fructose-bisphosphate aldolase A OS=Homo sapiens OX=9606 GN=ALDOA PE=1 SV=2;sp|A5A6I5|ALDOA_PANTR Fructose-bisphosphate aldolase A OS=Pan troglodytes OX=9598 GN=ALDOA PE=2 SV=1;sp|P00883|ALDOA_RABIT Fructose-bisphosphate aldolase A OS	168790000	135510000	109010000	128440000	127490000	118850000	94840000	105070000	104080000
P05186;P09487	Alkaline phosphatase, tissue-nonspecific isozyme	ALPL	sp|P05186|PPBT_HUMAN Alkaline phosphatase, tissue-nonspecific isozyme OS=Homo sapiens OX=9606 GN=ALPL PE=1 SV=4	0	10081000	14731000	185000000	200750000	213800000	0	0	0
Q9BY76	Angiopoietin-related protein 4	ANGPTL4	sp|Q9BY76|ANGL4_HUMAN Angiopoietin-related protein 4 OS=Homo sapiens OX=9606 GN=ANGPTL4 PE=1 SV=2	0	0	0	30835000	23901000	20023000	0	0	0
Q9NW15	Anoctamin-10	ANO10	sp|Q9NW15|ANO10_HUMAN Anoctamin-10 OS=Homo sapiens OX=9606 GN=ANO10 PE=1 SV=2	0	0	0	0	0	0	24080000	24497000	24823000
P15144;P79171	Aminopeptidase N	ANPEP	sp|P15144|AMPN_HUMAN Aminopeptidase N OS=Homo sapiens OX=9606 GN=ANPEP PE=1 SV=4	2276100000	2310000000	2338700000	691110000	678410000	652800000	29310000000	29894000000	28812000000
P04083;A5A6M2;P07150	Annexin A1	ANXA1;Anxa1	sp|P04083|ANXA1_HUMAN Annexin A1 OS=Homo sapiens OX=9606 GN=ANXA1 PE=1 SV=2;sp|A5A6M2|ANXA1_PANTR Annexin A1 OS=Pan troglodytes OX=9598 GN=ANXA1 PE=2 SV=1;sp|P07150|ANXA1_RAT Annexin A1 OS=Rattus norvegicus OX=10116 GN=Anxa1 PE=1 SV=2	254850000	259190000	229940000	198330000	197530000	222760000	201220000	209570000	198250000
P07355;P04272;P07356;A6NMY6	Annexin A2;Putative annexin A2-like protein	ANXA2;Anxa2;ANXA2P2	sp|P07355|ANXA2_HUMAN Annexin A2 OS=Homo sapiens OX=9606 GN=ANXA2 PE=1 SV=2;sp|P04272|ANXA2_BOVIN Annexin A2 OS=Bos taurus OX=9913 GN=ANXA2 PE=1 SV=2;sp|P07356|ANXA2_MOUSE Annexin A2 OS=Mus musculus OX=10090 GN=Anxa2 PE=1 SV=2;sp|A6NMY6|AXA2L_HUMAN Putativ	2981200000	2985900000	2921800000	1525400000	1448300000	1472800000	2087300000	2078400000	2129300000
P08758	Annexin A5	ANXA5	sp|P08758|ANXA5_HUMAN Annexin A5 OS=Homo sapiens OX=9606 GN=ANXA5 PE=1 SV=2	756940000	842660000	866600000	537730000	498510000	434610000	512770000	500550000	520610000
P08133	Annexin A6	ANXA6	sp|P08133|ANXA6_HUMAN Annexin A6 OS=Homo sapiens OX=9606 GN=ANXA6 PE=1 SV=3	325060000	310710000	305700000	107520000	109100000	113010000	132220000	135890000	134020000
P19801	Amiloride-sensitive amine oxidase [copper-containing]	AOC1	sp|P19801|AOC1_HUMAN Amiloride-sensitive amine oxidase [copper-containing] OS=Homo sapiens OX=9606 GN=AOC1 PE=1 SV=4	38674000	32159000	33431000	49468000	64811000	61357000	35625000	36821000	0
O95782	AP-2 complex subunit alpha-1	AP2A1	sp|O95782|AP2A1_HUMAN AP-2 complex subunit alpha-1 OS=Homo sapiens OX=9606 GN=AP2A1 PE=1 SV=3	83435000	87489000	85536000	70989000	63369000	59823000	77038000	79783000	68966000
P63010;Q10567;P52303	AP-2 complex subunit beta	AP2B1	sp|P63010|AP2B1_HUMAN AP-2 complex subunit beta OS=Homo sapiens OX=9606 GN=AP2B1 PE=1 SV=1	72545000	103460000	95948000	80164000	68440000	62288000	81093000	82065000	78206000
Q96CW1;Q6NWK2	AP-2 complex subunit mu;AP-2 complex subunit mu-A	AP2M1;ap2m1a	sp|Q96CW1|AP2M1_HUMAN AP-2 complex subunit mu OS=Homo sapiens OX=9606 GN=AP2M1 PE=1 SV=2;sp|Q6NWK2|AP2MA_DANRE AP-2 complex subunit mu-A OS=Danio rerio OX=7955 GN=ap2m1a PE=2 SV=1	53149000	57994000	67301000	72214000	64868000	75504000	138730000	94734000	120380000
O00203	AP-3 complex subunit beta-1	AP3B1	sp|O00203|AP3B1_HUMAN AP-3 complex subunit beta-1 OS=Homo sapiens OX=9606 GN=AP3B1 PE=1 SV=3	21656000	22503000	23480000	0	0	0	18719000	0	0
O14617	AP-3 complex subunit delta-1	AP3D1	sp|O14617|AP3D1_HUMAN AP-3 complex subunit delta-1 OS=Homo sapiens OX=9606 GN=AP3D1 PE=1 SV=1	0	0	0	0	0	0	0	0	24855000
P07741	Adenine phosphoribosyltransferase	APRT	sp|P07741|APT_HUMAN Adenine phosphoribosyltransferase OS=Homo sapiens OX=9606 GN=APRT PE=1 SV=2	0	0	72237000	0	0	38543000	0	47802000	0
P48444	Coatomer subunit delta	ARCN1	sp|P48444|COPD_HUMAN Coatomer subunit delta OS=Homo sapiens OX=9606 GN=ARCN1 PE=1 SV=1	28939000	0	28039000	24843000	0	0	23613000	21604000	21689000
P84077;P61204;P0CM17;P0CM16;P22274;P84085;Q94650;Q7KQL3	ADP-ribosylation factor 1;ADP-ribosylation factor 3;ADP-ribosylation factor 5	Arf1;ARF1;ARF3;ARF5	sp|P84077|ARF1_HUMAN ADP-ribosylation factor 1 OS=Homo sapiens OX=9606 GN=ARF1 PE=1 SV=2;sp|P61204|ARF3_HUMAN ADP-ribosylation factor 3 OS=Homo sapiens OX=9606 GN=	261950000	207430000	204840000	282120000	269930000	263740000	264580000	284030000	280910000
P18085	ADP-ribosylation factor 4	ARF4	sp|P18085|ARF4_HUMAN ADP-ribosylation factor 4 OS=Homo sapiens OX=9606 GN=ARF4 PE=1 SV=3	754790000	758310000	793770000	936280000	941410000	909790000	675090000	664320000	722180000
Q07960	Rho GTPase-activating protein 1	ARHGAP1	sp|Q07960|RHG01_HUMAN Rho GTPase-activating protein 1 OS=Homo sapiens OX=9606 GN=ARHGAP1 PE=1 SV=1	0	40551000	0	0	0	0	26726000	26047000	25035000
P52565;Q99PT1;Q5XI73	Rho GDP-dissociation inhibitor 1	ARHGDIA;Arhgdia	sp|P52565|GDIR1_HUMAN Rho GDP-dissociation inhibitor 1 OS=Homo sapiens OX=9606 GN=ARHGDIA PE=1 SV=3;sp|Q99PT1|GDIR1_MOUSE Rho GDP-dissociation inhibitor 1 OS=Mus musculus OX=10090 GN=Arhgdia PE=1 SV=3;sp|Q5XI73|GDIR1_RAT Rho GDP-dissociation inhibitor 1 OS	0	0	0	0	51586000	0	74921000	78289000	69488000
P40616	ADP-ribosylation factor-like protein 1	ARL1	sp|P40616|ARL1_HUMAN ADP-ribosylation factor-like protein 1 OS=Homo sapiens OX=9606 GN=ARL1 PE=1 SV=1	89221000	90145000	77440000	84098000	77092000	76037000	64555000	67096000	60460000
O75915	PRA1 family protein 3	ARL6IP5	sp|O75915|PRAF3_HUMAN PRA1 family protein 3 OS=Homo sapiens OX=9606 GN=ARL6IP5 PE=1 SV=1	141200000	137880000	144550000	144000000	143010000	147470000	168610000	224600000	195060000
Q9NVJ2;Q96BM9	ADP-ribosylation factor-like protein 8B;ADP-ribosylation factor-like protein 8A	ARL8B;ARL8A	sp|Q9NVJ2|ARL8B_HUMAN ADP-ribosylation factor-like protein 8B OS=Homo sapiens OX=9606 GN=ARL8B PE=1 SV=1;sp|Q96BM9|ARL8A_HUMAN ADP-ribosylation factor-like protein 8A OS=Homo sapiens OX=9606 GN=ARL8A PE=1 SV=1	0	0	0	31719000	0	0	34556000	0	34238000
Q9UH62	Armadillo repeat-containing X-linked protein 3	ARMCX3	sp|Q9UH62|ARMX3_HUMAN Armadillo repeat-containing X-linked protein 3 OS=Homo sapiens OX=9606 GN=ARMCX3 PE=1 SV=1	24149000	0	30827000	35896000	33077000	33162000	78090000	77493000	71140000
O15143	Actin-related protein 2/3 complex subunit 1B	ARPC1B	sp|O15143|ARC1B_HUMAN Actin-related protein 2/3 complex subunit 1B OS=Homo sapiens OX=9606 GN=ARPC1B PE=1 SV=3	100590000	98051000	86279000	108140000	97286000	111390000	151550000	157290000	149410000
O15145	Actin-related protein 2/3 complex subunit 3	ARPC3	sp|O15145|ARPC3_HUMAN Actin-related protein 2/3 complex subunit 3 OS=Homo sapiens OX=9606 GN=ARPC3 PE=1 SV=3	76510000	62138000	69207000	51632000	57809000	0	46267000	54805000	51035000
P59998	Actin-related protein 2/3 complex subunit 4	Arpc4;ARPC4	sp|P59998|ARPC4_HUMAN Actin-related protein 2/3 complex subunit 4 OS=Homo sapiens OX=9606 GN=ARPC4 PE=1 SV=3	367630000	365530000	434740000	308190000	325130000	289710000	326610000	357210000	335310000
Q8N3C0	Activating signal cointegrator 1 complex subunit 3	ASCC3	sp|Q8N3C0|ASCC3_HUMAN Activating signal cointegrator 1 complex subunit 3 OS=Homo sapiens OX=9606 GN=ASCC3 PE=1 SV=3	27738000	29835000	30620000	33655000	41588000	45385000	30999000	31398000	30205000
Q12797	Aspartyl/asparaginyl beta-hydroxylase	ASPH	sp|Q12797|ASPH_HUMAN Aspartyl/asparaginyl beta-hydroxylase OS=Homo sapiens OX=9606 GN=ASPH PE=1 SV=3	58093000	63867000	62567000	0	0	0	104630000	102080000	90104000
Q5T9A4;Q9NVI7;Q5T2N8	ATPase family AAA domain-containing protein 3B;ATPase family AAA domain-containing protein 3A;ATPase family AAA domain-containing protein 3C	ATAD3B;ATAD3A;ATAD3C	sp|Q5T9A4|ATD3B_HUMAN ATPase family AAA domain-containing protein 3B OS=Homo sapiens OX=9606 GN=ATAD3B PE=1 SV=1;sp|Q9NVI7|ATD3A_HUMAN ATPase family AAA domain-containing protein 3A OS=Homo sapiens OX=9606 GN=ATAD3A PE=1 SV=2;sp|Q5T2N8|ATD3C_HUMAN ATPase f	26497000	32466000	36480000	0	0	0	0	15795000	0
P31939	Bifunctional purine biosynthesis protein PURH;Phosphoribosylaminoimidazolecarboxamide formyltransferase;IMP cyclohydrolase	ATIC	sp|P31939|PUR9_HUMAN Bifunctional purine biosynthesis protein PURH OS=Homo sapiens OX=9606 GN=ATIC PE=1 SV=3	0	0	0	0	0	0	18288000	0	18877000
Q6DD88	Atlastin-3	ATL3	sp|Q6DD88|ATLA3_HUMAN Atlastin-3 OS=Homo sapiens OX=9606 GN=ATL3 PE=1 SV=1	32717000	0	28954000	0	26752000	0	30554000	39417000	34762000
Q13315;Q62388	Serine-protein kinase ATM	ATM;Atm	sp|Q13315|ATM_HUMAN Serine-protein kinase ATM OS=Homo sapiens OX=9606 GN=ATM PE=1 SV=4;sp|Q62388|ATM_MOUSE Serine-protein kinase ATM OS=Mus musculus OX=10090 GN=Atm PE=1 SV=2	0	0	0	0	0	0	0	0	8420400
P05023;Q13733;P20648;P54707	Sodium/potassium-transporting ATPase subunit alpha-1	ATP1A1	sp|P05023|AT1A1_HUMAN Sodium/potassium-transporting ATPase subunit alpha-1 OS=Homo sapiens OX=9606 GN=ATP1A1 PE=1 SV=1	193460000	188580000	166360000	625420000	577730000	585120000	2672100000	2678000000	2705100000
P05026;A5A6J8	Sodium/potassium-transporting ATPase subunit beta-1	ATP1B1	sp|P05026|AT1B1_HUMAN Sodium/potassium-transporting ATPase subunit beta-1 OS=Homo sapiens OX=9606 GN=ATP1B1 PE=1 SV=1;sp|A5A6J8|AT1B1_PANTR Sodium/potassium-transporting ATPase subunit beta-1 OS=Pan troglodytes OX=9598 GN=ATP1B1 PE=2 SV=1	0	19971000	24359000	25508000	25413000	0	81082000	78583000	84386000
P54709	Sodium/potassium-transporting ATPase subunit beta-3	ATP1B3	sp|P54709|AT1B3_HUMAN Sodium/potassium-transporting ATPase subunit beta-3 OS=Homo sapiens OX=9606 GN=ATP1B3 PE=1 SV=1	67086000	60070000	62606000	170890000	118030000	167060000	892050000	926470000	887240000
P16615;O14983;Q64518;Q93084	Sarcoplasmic/endoplasmic reticulum calcium ATPase 2	ATP2A2	sp|P16615|AT2A2_HUMAN Sarcoplasmic/endoplasmic reticulum calcium ATPase 2 OS=Homo sapiens OX=9606 GN=ATP2A2 PE=1 SV=1	49842000	65858000	55302000	64305000	56595000	61534000	70104000	85856000	83285000
P23634;P20020;Q16720;Q01814	Plasma membrane calcium-transporting ATPase 4;Plasma membrane calcium-transporting ATPase 1;Plasma membrane calcium-transporting ATPase 3	Atp2b4;ATP2B4;ATP2B1;ATP2B3	sp|P23634|AT2B4_HUMAN Plasma membrane calcium-transporting ATPase 4 OS=Homo sapiens OX=9606 GN=ATP2B4 PE=1 SV=2;sp|P20020|AT2B1_HUMAN Plasma	0	34847000	27059000	0	0	26694000	67614000	0	70201000
P25705;A5A6H5;Q0BQE6;B4RD45;A7ZC35;Q83G89;Q6G1W7;Q6FYM1;A7H019;A7I175;Q1JCL5;C0MH19;Q6A8C5;Q4JUJ8;Q8G7B1;B9KES1;A0Q8E1;C0M718;Q8E074;Q1JMJ1;A7H1H9;Q2GER5;Q1J7G1;Q1JHN7;Q4L7Y6;B9E8E8;Q180W8	ATP synthase subunit alpha, mitochondrial	ATP5A1	sp|P25705|ATPA_HUMAN ATP synthase subunit alpha, mitochondrial OS=Homo sapiens OX=9606 GN=ATP5F1A PE=1 SV=1;sp|A5A6H5|ATPA_PANTR ATP synthase subunit alpha, mitochondrial OS=Pan troglodytes OX=9598 GN=ATP5F1A PE=2 SV=1	898980000	871480000	934680000	537240000	534130000	453520000	477690000	498460000	463160000
P06576;Q05825;P00829;Q180W5;A6L4L7;A6L8P2;Q8A9V4;B9E8E6;Q4L7Y4;P85446;Q1JHN5;Q1JCL3;Q8E072;C0MH17;C0M720;Q1J7F9;Q1JMI9	ATP synthase subunit beta, mitochondrial	ATP5B;ATPsyn-beta	sp|P06576|ATPB_HUMAN ATP synthase subunit beta, mitochondrial OS=Homo sapiens OX=9606 GN=ATP5F1B PE=1 SV=3;sp|Q05825|ATPB_DROME ATP synthase subunit beta, mitochondrial OS=Drosophila melanogaster OX=7227 GN=ATPsynbeta PE=1 SV=3;sp|P00829|ATPB_BOVIN ATP syn	197190000	215400000	190240000	80727000	77096000	77986000	93787000	96805000	94253000
O75964	ATP synthase subunit g, mitochondrial	ATP5L	sp|O75964|ATP5L_HUMAN ATP synthase subunit g, mitochondrial OS=Homo sapiens OX=9606 GN=ATP5L PE=1 SV=3	0	0	0	0	0	0	0	26755000	0
P61769;Q8SPW0	Beta-2-microglobulin;Beta-2-microglobulin form pI 5.3	B2M	sp|P61769|B2MG_HUMAN Beta-2-microglobulin OS=Homo sapiens OX=9606 GN=B2M PE=1 SV=1	38109000	49918000	46839000	70554000	104370000	50571000	481770000	475190000	484990000
O75531	Barrier-to-autointegration factor;Barrier-to-autointegration factor, N-terminally processed	BANF1	sp|O75531|BAF_HUMAN Barrier-to-autointegration factor OS=Homo sapiens OX=9606 GN=BANF1 PE=1 SV=1	317060000	166240000	186180000	139900000	141590000	150280000	308810000	402360000	549700000
P80723;P80724	Brain acid soluble protein 1	BASP1	sp|P80723|BASP1_HUMAN Brain acid soluble protein 1 OS=Homo sapiens OX=9606 GN=BASP1 PE=1 SV=2	116200000	131300000	123360000	214690000	201770000	212170000	314330000	269660000	276410000
P51572	B-cell receptor-associated protein 31	BCAP31	sp|P51572|BAP31_HUMAN B-cell receptor-associated protein 31 OS=Homo sapiens OX=9606 GN=BCAP31 PE=1 SV=3	0	0	0	0	0	0	54950000	55310000	57714000
P21810	Biglycan	BGN	sp|P21810|PGS1_HUMAN Biglycan OS=Homo sapiens OX=9606 GN=BGN PE=1 SV=2	632630000	593380000	582400000	388500000	361140000	334640000	0	0	0
P35613	Basigin	BSG	sp|P35613|BASI_HUMAN Basigin OS=Homo sapiens OX=9606 GN=BSG PE=1 SV=2	21206000	25874000	33927000	114620000	111820000	54105000	248180000	248480000	214270000
Q10588	ADP-ribosyl cyclase/cyclic ADP-ribose hydrolase 2	BST1	sp|Q10588|BST1_HUMAN ADP-ribosyl cyclase/cyclic ADP-ribose hydrolase 2 OS=Homo sapiens OX=9606 GN=BST1 PE=1 SV=2	0	0	0	85857000	82899000	86110000	109920000	109550000	107780000
P54289;Q9NY47;Q6PHS9	Voltage-dependent calcium channel subunit alpha-2/delta-1;Voltage-dependent calcium channel subunit alpha-2-1;Voltage-dependent calcium channel subunit delta-1	CACNA2D1	sp|P54289|CA2D1_HUMAN Voltage-dependent calcium channel subunit alpha-2/delta-1 OS=Homo sapiens OX=9606 GN=CACNA2D1 PE=1 SV=3	0	0	0	303270000	297450000	291370000	189300000	162560000	169690000
P27708	CAD protein;Glutamine-dependent carbamoyl-phosphate synthase;Aspartate carbamoyltransferase;Dihydroorotase	CAD	sp|P27708|PYR1_HUMAN CAD protein OS=Homo sapiens OX=9606 GN=CAD PE=1 SV=3	107420000	80019000	119700000	45875000	37698000	58634000	93114000	75083000	99167000
Q9HA72	Calcium homeostasis modulator protein 2	CALHM2	sp|Q9HA72|CAHM2_HUMAN Calcium homeostasis modulator protein 2 OS=Homo sapiens OX=9606 GN=CALHM2 PE=2 SV=1	0	0	0	0	0	0	17638000	17690000	15029000
P27797;P29413	Calreticulin	CALR	sp|P27797|CALR_HUMAN Calreticulin OS=Homo sapiens OX=9606 GN=CALR PE=1 SV=1	50818000	50504000	56472000	63953000	68285000	66456000	108170000	137060000	110760000
Q13557;Q9UQM7;Q13555;Q13554	Calcium/calmodulin-dependent protein kinase type II subunit delta	CAMK2D	sp|Q13557|KCC2D_HUMAN Calcium/calmodulin-dependent protein kinase type II subunit delta OS=Homo sapiens OX=9606 GN=CAMK2D PE=1 SV=3	55526000	60055000	56457000	41671000	54024000	43246000	769120000	788610000	791590000
Q86VP6	Cullin-associated NEDD8-dissociated protein 1	CAND1	sp|Q86VP6|CAND1_HUMAN Cullin-associated NEDD8-dissociated protein 1 OS=Homo sapiens OX=9606 GN=CAND1 PE=1 SV=2	379740000	405490000	379350000	217090000	266020000	232300000	191690000	196870000	200040000
P27824;P35565;P35564	Calnexin	CANX;Canx	sp|P27824|CALX_HUMAN Calnexin OS=Homo sapiens OX=9606 GN=CANX PE=1 SV=2;sp|P35565|CALX_RAT Calnexin OS=Rattus norvegicus OX=10116 GN=Canx PE=1 SV=1	135510000	150970000	147230000	128520000	113000000	111320000	127700000	150820000	120590000
P07384	Calpain-1 catalytic subunit	Capn1;CAPN1	sp|P07384|CAN1_HUMAN Calpain-1 catalytic subunit OS=Homo sapiens OX=9606 GN=CAPN1 PE=1 SV=1	79394000	50663000	47247000	37272000	32128000	19932000	28424000	35643000	26224000
P17655	Calpain-2 catalytic subunit	CAPN2	sp|P17655|CAN2_HUMAN Calpain-2 catalytic subunit OS=Homo sapiens OX=9606 GN=CAPN2 PE=1 SV=6	49151000	0	38678000	0	0	0	23547000	18833000	19251000
O15484	Calpain-5	CAPN5	sp|O15484|CAN5_HUMAN Calpain-5 OS=Homo sapiens OX=9606 GN=CAPN5 PE=1 SV=2	0	0	0	0	0	0	0	32439000	29069000
P52907;P47755	F-actin-capping protein subunit alpha-1;F-actin-capping protein subunit alpha-2	CAPZA1;CAPZA2	sp|P52907|CAZA1_HUMAN F-actin-capping protein subunit alpha-1 OS=Homo sapiens OX=9606 GN=CAPZA1 PE=1 SV=3;sp|P47755|CAZA2_HUMAN F-actin-capping protein subunit alpha-2 OS=Homo sapiens OX=9606 GN=CAPZA2 PE=1 SV=3	49757000	59489000	51867000	43398000	46134000	40878000	59938000	51608000	49286000
Q03135;P56539	Caveolin-1	CAV1	sp|Q03135|CAV1_HUMAN Caveolin-1 OS=Homo sapiens OX=9606 GN=CAV1 PE=1 SV=4	731040000	663060000	687280000	964470000	976440000	954540000	3348300000	3285600000	3082000000
P51636	Caveolin-2	CAV2	sp|P51636|CAV2_HUMAN Caveolin-2 OS=Homo sapiens OX=9606 GN=CAV2 PE=1 SV=2	28213000	33485000	33009000	34344000	34039000	37642000	117550000	108510000	75082000
P16152;O75828	Carbonyl reductase [NADPH] 1	CBR1	sp|P16152|CBR1_HUMAN Carbonyl reductase [NADPH] 1 OS=Homo sapiens OX=9606 GN=CBR1 PE=1 SV=3	44570000	33990000	25991000	76563000	62388000	70744000	47340000	46978000	46435000
Q76M96;Q8R2G6	Coiled-coil domain-containing protein 80	CCDC80;Ccdc80	sp|Q76M96|CCD80_HUMAN Coiled-coil domain-containing protein 80 OS=Homo sapiens OX=9606 GN=CCDC80 PE=1 SV=1;sp|Q8R2G6|CCD80_MOUSE Coiled-coil domain-containing protein 80 OS=Mus musculus OX=10090 GN=Ccdc80 PE=1 SV=2	0	37838000	28864000	160400000	141360000	170840000	29184000	28272000	0
P49368	T-complex protein 1 subunit gamma	CCT3	sp|P49368|TCPG_HUMAN T-complex protein 1 subunit gamma OS=Homo sapiens OX=9606 GN=CCT3 PE=1 SV=4	72074000	48264000	75530000	27554000	0	26718000	24817000	24288000	22937000
P50991	T-complex protein 1 subunit delta	CCT4	sp|P50991|TCPD_HUMAN T-complex protein 1 subunit delta OS=Homo sapiens OX=9606 GN=CCT4 PE=1 SV=4	80979000	96431000	96801000	29765000	29471000	24964000	46123000	36971000	39640000
P40227	T-complex protein 1 subunit zeta	CCT6A	sp|P40227|TCPZ_HUMAN T-complex protein 1 subunit zeta OS=Homo sapiens OX=9606 GN=CCT6A PE=1 SV=3	49460000	52315000	60504000	29279000	0	32708000	34186000	26385000	26614000
Q99832	T-complex protein 1 subunit eta	CCT7	sp|Q99832|TCPH_HUMAN T-complex protein 1 subunit eta OS=Homo sapiens OX=9606 GN=CCT7 PE=1 SV=2	61108000	37137000	63334000	26541000	25192000	21541000	20961000	21576000	23614000
Q6YHK3	CD109 antigen	CD109	sp|Q6YHK3|CD109_HUMAN CD109 antigen OS=Homo sapiens OX=9606 GN=CD109 PE=1 SV=2	21334000	30699000	12608000	0	0	0	715810000	560170000	623010000
P08571	Monocyte differentiation antigen CD14;Monocyte differentiation antigen CD14, urinary form;Monocyte differentiation antigen CD14, membrane-bound form	CD14	sp|P08571|CD14_HUMAN Monocyte differentiation antigen CD14 OS=Homo sapiens OX=9606 GN=CD14 PE=1 SV=2	0	0	0	47816000	56733000	55821000	0	0	0
Q9HCU0	Endosialin	CD248	sp|Q9HCU0|CD248_HUMAN Endosialin OS=Homo sapiens OX=9606 GN=CD248 PE=1 SV=1	0	0	0	0	0	0	0	0	23786000
Q5ZPR3	CD276 antigen	CD276	sp|Q5ZPR3|CD276_HUMAN CD276 antigen OS=Homo sapiens OX=9606 GN=CD276 PE=1 SV=1	0	0	0	0	0	0	0	0	44547000
P16070;Q29423	CD44 antigen	CD44	sp|P16070|CD44_HUMAN CD44 antigen OS=Homo sapiens OX=9606 GN=CD44 PE=1 SV=3	655240000	763540000	743460000	2359700000	2457700000	2453300000	6192300000	5604300000	5573400000
Q08722	Leukocyte surface antigen CD47	CD47	sp|Q08722|CD47_HUMAN Leukocyte surface antigen CD47 OS=Homo sapiens OX=9606 GN=CD47 PE=1 SV=1	141100000	145200000	147830000	204180000	246840000	253850000	454390000	1163900000	1215500000
P13987	CD59 glycoprotein	CD59	sp|P13987|CD59_HUMAN CD59 glycoprotein OS=Homo sapiens OX=9606 GN=CD59 PE=1 SV=1	222020000	271450000	263140000	1062800000	1108300000	1112800000	2524300000	2379800000	2354600000
P60033	CD81 antigen	CD81	sp|P60033|CD81_HUMAN CD81 antigen OS=Homo sapiens OX=9606 GN=CD81 PE=1 SV=1	51810000	61453000	86136000	61424000	51363000	50061000	1150200000	1573600000	1499200000
P21926	CD9 antigen	CD9	sp|P21926|CD9_HUMAN CD9 antigen OS=Homo sapiens OX=9606 GN=CD9 PE=1 SV=4	0	0	0	141010000	139880000	172700000	525730000	523850000	490700000
P60953	Cell division control protein 42 homolog	CDC42	sp|P60953|CDC42_HUMAN Cell division control protein 42 homolog OS=Homo sapiens OX=9606 GN=CDC42 PE=1 SV=2	283030000	244900000	251560000	307470000	276060000	270970000	349150000	401650000	400490000
P55290;Q9WTR5	Cadherin-13	CDH13;Cdh13	sp|P55290|CAD13_HUMAN Cadherin-13 OS=Homo sapiens OX=9606 GN=CDH13 PE=1 SV=1;sp|Q9WTR5|CAD13_MOUSE Cadherin-13 OS=Mus musculus OX=10090 GN=Cdh13 PE=1 SV=2	0	0	0	97003000	93603000	89011000	0	0	0
Q00537;Q5E9Y0;O55076;P48963;P43063;Q00535;P50750;Q9NYV4;Q00536;Q07002;Q11179;O94921;Q96Q40;Q9LMT0;P97377;Q9C9M7;P06493;Q64261;Q00534;Q00526;P11802;Q63699;P24941;Q14004	Cyclin-dependent kinase 17;Cyclin-dependent-like kinase 5;Cyclin-dependent kinase 9;Cyclin-dependent kinase 12;Cyclin-dependent kinase 16;Cyclin-dependent kinase 18;Putative serine/threonine-protein kinase C05D10.2;Cyclin-dependent kinase 14;Cyclin-dependent kinase 15;Cyclin-dependent kinase D-3;Cyclin-dependent kinase 2;Cyclin-dependent kinase D-2;Cyclin-dependent kinase 1;Cyclin-dependent kinas…	CDK17;CDK5;CDK9;CDK12;CDK16;CDK18;C05D10.2;CDK14;CDK15;CDKD-3;Cdk2;CDKD-2;CDK1;Cdk6;CDK6;CDK3;CDK4;CDK2;CDK13	sp|Q00537|CDK17_HUMAN Cyclin-dependent kinase 17 OS=Homo sapiens OX=9606 GN=CDK17 PE=1 SV=2;sp|Q5E9Y0|CDK2_BOVIN Cyclin-dependent kinase 2 OS=Bos taurus OX=9913 GN=CDK2 PE=2 SV=1;sp|O55076|CDK2_CRIGR Cyclin-dependent kinase 2 OS=Cricetulus griseus OX=10029	342160000	992930000	515510000	113420000	110140000	95764000	74779000	83935000	57112000
O95674	Phosphatidate cytidylyltransferase 2	CDS2	sp|O95674|CDS2_HUMAN Phosphatidate cytidylyltransferase 2 OS=Homo sapiens OX=9606 GN=CDS2 PE=1 SV=1	0	0	0	0	0	0	0	0	18666000
Q8WUJ3;Q8BI06	Cell migration-inducing and hyaluronan-binding protein	CEMIP;Cemip	sp|Q8WUJ3|CEMIP_HUMAN Cell migration-inducing and hyaluronan-binding protein OS=Homo sapiens OX=9606 GN=CEMIP PE=1 SV=2;sp|Q8BI06|CEMIP_MOUSE Cell migration-inducing and hyaluronan-binding protein OS=Mus musculus OX=10090 GN=Cemip PE=1 SV=4	0	0	0	273940000	602970000	481800000	28421000	27801000	27225000
P23528;Q9Y281	Cofilin-1	CFL1	sp|P23528|COF1_HUMAN Cofilin-1 OS=Homo sapiens OX=9606 GN=CFL1 PE=1 SV=3	683970000	698540000	711530000	465770000	522470000	492710000	583260000	607780000	618400000
Q07065	Cytoskeleton-associated protein 4	CKAP4	sp|Q07065|CKAP4_HUMAN Cytoskeleton-associated protein 4 OS=Homo sapiens OX=9606 GN=CKAP4 PE=1 SV=2	1301300000	1332100000	1301100000	593200000	577510000	562030000	599760000	663980000	586950000
O00299	Chloride intracellular channel protein 1	CLIC1	sp|O00299|CLIC1_HUMAN Chloride intracellular channel protein 1 OS=Homo sapiens OX=9606 GN=CLIC1 PE=1 SV=4	141270000	159040000	169390000	137550000	102440000	130190000	158850000	139260000	158080000
Q9Y696	Chloride intracellular channel protein 4	CLIC4	sp|Q9Y696|CLIC4_HUMAN Chloride intracellular channel protein 4 OS=Homo sapiens OX=9606 GN=CLIC4 PE=1 SV=4	40417000	43125000	0	51675000	41318000	43178000	32100000	37346000	42412000
Q00610;P53675	Clathrin heavy chain 1	CLTC	sp|Q00610|CLH1_HUMAN Clathrin heavy chain 1 OS=Homo sapiens OX=9606 GN=CLTC PE=1 SV=5	4193800000	4111400000	4252700000	5611800000	5591100000	5399500000	4143000000	4180700000	4188900000
A5YKK6	CCR4-NOT transcription complex subunit 1	Cnot1;CNOT1	sp|A5YKK6|CNOT1_HUMAN CCR4-NOT transcription complex subunit 1 OS=Homo sapiens OX=9606 GN=CNOT1 PE=1 SV=2	27586000	18997000	17537000	16217000	21388000	17383000	14653000	13853000	12683000
P09543	2,3-cyclic-nucleotide 3-phosphodiesterase	CNP	sp|P09543|CN37_HUMAN 2,3-cyclic-nucleotide 3-phosphodiesterase OS=Homo sapiens OX=9606 GN=CNP PE=1 SV=2	0	35008000	0	0	27736000	32126000	38337000	28434000	26838000
P12107	Collagen alpha-1(XI) chain	COL11A1	sp|P12107|COBA1_HUMAN Collagen alpha-1(XI) chain OS=Homo sapiens OX=9606 GN=COL11A1 PE=1 SV=4	63936000	0	0	0	0	0	0	0	0
Q99715	Collagen alpha-1(XII) chain	COL12A1	sp|Q99715|COCA1_HUMAN Collagen alpha-1(XII) chain OS=Homo sapiens OX=9606 GN=COL12A1 PE=1 SV=2	4310100000	4460100000	4503700000	1281300000	1294400000	1208900000	1031300000	1061800000	1074200000
Q05707;Q80X19	Collagen alpha-1(XIV) chain	COL14A1	sp|Q05707|COEA1_HUMAN Collagen alpha-1(XIV) chain OS=Homo sapiens OX=9606 GN=COL14A1 PE=1 SV=3	6104500000	4408700000	4442600000	0	118430000	0	191840000	201680000	201960000
P39059	Collagen alpha-1(XV) chain;Restin;Restin-2;Restin-3;Restin-4	COL15A1	sp|P39059|COFA1_HUMAN Collagen alpha-1(XV) chain OS=Homo sapiens OX=9606 GN=COL15A1 PE=1 SV=2	0	0	0	98059000	95562000	166580000	0	0	29857000
Q07092	Collagen alpha-1(XVI) chain	COL16A1	sp|Q07092|COGA1_HUMAN Collagen alpha-1(XVI) chain OS=Homo sapiens OX=9606 GN=COL16A1 PE=1 SV=2	57815000	55481000	50363000	131830000	157100000	165630000	83930000	94748000	97532000
P39060	Collagen alpha-1(XVIII) chain;Endostatin	COL18A1	sp|P39060|COIA1_HUMAN Collagen alpha-1(XVIII) chain OS=Homo sapiens OX=9606 GN=COL18A1 PE=1 SV=5	1827800000	1524700000	1565900000	404110000	444810000	486150000	40354000	44506000	39660000
P02452	Collagen alpha-1(I) chain	COL1A1	sp|P02452|CO1A1_HUMAN Collagen alpha-1(I) chain OS=Homo sapiens OX=9606 GN=COL1A1 PE=1 SV=5	5655900000	6012900000	5171700000	3948600000	3798900000	4120600000	5336800000	5416900000	5574600000
P08123	Collagen alpha-2(I) chain	COL1A2	sp|P08123|CO1A2_HUMAN Collagen alpha-2(I) chain OS=Homo sapiens OX=9606 GN=COL1A2 PE=1 SV=7	10688000000	10343000000	10215000000	2852300000	2850700000	2792400000	4855100000	3608800000	3475600000
Q96P44	Collagen alpha-1(XXI) chain	COL21A1	sp|Q96P44|COLA1_HUMAN Collagen alpha-1(XXI) chain OS=Homo sapiens OX=9606 GN=COL21A1 PE=2 SV=1	88134000	0	0	0	0	0	0	0	0
P02461	Collagen alpha-1(III) chain	COL3A1	sp|P02461|CO3A1_HUMAN Collagen alpha-1(III) chain OS=Homo sapiens OX=9606 GN=COL3A1 PE=1 SV=4	334520000	360300000	390710000	566820000	623940000	584050000	518050000	478860000	496230000
P02462;P02463;Q28247;P29400	Collagen alpha-1(IV) chain;Arresten	COL4A1;Col4a1	sp|P02462|CO4A1_HUMAN Collagen alpha-1(IV) chain OS=Homo sapiens OX=9606 GN=COL4A1 PE=1 SV=4;sp|P02463|CO4A1_MOUSE Collagen alpha-1(IV) chain OS=Mus musculus OX=10090 GN=Col4a1 PE=1 SV=4	2811500000	2496200000	2660000000	2144800000	2369900000	2334300000	14797000	4622500	0
P08572	Collagen alpha-2(IV) chain;Canstatin	COL4A2	sp|P08572|CO4A2_HUMAN Collagen alpha-2(IV) chain OS=Homo sapiens OX=9606 GN=COL4A2 PE=1 SV=4	5939200000	5868200000	5711800000	5953600000	5690800000	5788400000	0	5357200	5879000
P20908	Collagen alpha-1(V) chain	COL5A1	sp|P20908|CO5A1_HUMAN Collagen alpha-1(V) chain OS=Homo sapiens OX=9606 GN=COL5A1 PE=1 SV=3	1759200000	1667600000	1759700000	692760000	617270000	654060000	385910000	373150000	377930000
P05997	Collagen alpha-2(V) chain	COL5A2	sp|P05997|CO5A2_HUMAN Collagen alpha-2(V) chain OS=Homo sapiens OX=9606 GN=COL5A2 PE=1 SV=3	0	52779000	0	30187000	0	0	0	0	0
P25940	Collagen alpha-3(V) chain	COL5A3	sp|P25940|CO5A3_HUMAN Collagen alpha-3(V) chain OS=Homo sapiens OX=9606 GN=COL5A3 PE=1 SV=3	0	0	17498000	0	0	0	0	0	0
P12109	Collagen alpha-1(VI) chain	COL6A1	sp|P12109|CO6A1_HUMAN Collagen alpha-1(VI) chain OS=Homo sapiens OX=9606 GN=COL6A1 PE=1 SV=3	44945000000	44746000000	47717000000	29864000000	28859000000	29896000000	53749000000	53680000000	53397000000
P12110;Q02788	Collagen alpha-2(VI) chain	COL6A2	sp|P12110|CO6A2_HUMAN Collagen alpha-2(VI) chain OS=Homo sapiens OX=9606 GN=COL6A2 PE=1 SV=4	30972000000	32340000000	31909000000	21274000000	20947000000	20370000000	33977000000	35148000000	33960000000
P12111	Collagen alpha-3(VI) chain	COL6A3	sp|P12111|CO6A3_HUMAN Collagen alpha-3(VI) chain OS=Homo sapiens OX=9606 GN=COL6A3 PE=1 SV=5	171410000000	174060000000	175980000000	123370000000	121510000000	121590000000	178920000000	176920000000	178120000000
P27658	Collagen alpha-1(VIII) chain;Vastatin	COL8A1	sp|P27658|CO8A1_HUMAN Collagen alpha-1(VIII) chain OS=Homo sapiens OX=9606 GN=COL8A1 PE=1 SV=2	429410000	463530000	480010000	450460000	413660000	384250000	0	0	0
P21964;Q99028	Catechol O-methyltransferase	COMT	sp|P21964|COMT_HUMAN Catechol O-methyltransferase OS=Homo sapiens OX=9606 GN=COMT PE=1 SV=2;sp|Q99028|COMT_PIG Catechol O-methyltransferase (Fragment) OS=Sus scrofa OX=9823 GN=COMT PE=1 SV=1	0	0	0	0	0	0	42791000	44574000	34648000
P53621	Coatomer subunit alpha;Xenin;Proxenin	COPA	sp|P53621|COPA_HUMAN Coatomer subunit alpha OS=Homo sapiens OX=9606 GN=COPA PE=1 SV=2	468800000	458680000	481000000	408700000	433280000	401510000	395610000	390610000	415830000
P53618	Coatomer subunit beta	COPB1	sp|P53618|COPB_HUMAN Coatomer subunit beta OS=Homo sapiens OX=9606 GN=COPB1 PE=1 SV=3	41383000	46852000	43897000	41968000	38342000	40148000	39345000	36764000	37585000
Q9Y678;Q9UBF2;Q9PUE4	Coatomer subunit gamma-1	COPG1	sp|Q9Y678|COPG1_HUMAN Coatomer subunit gamma-1 OS=Homo sapiens OX=9606 GN=COPG1 PE=1 SV=1	188180000	218970000	215200000	147660000	142310000	167540000	91242000	91934000	91396000
Q9BR76	Coronin-1B	CORO1B	sp|Q9BR76|COR1B_HUMAN Coronin-1B OS=Homo sapiens OX=9606 GN=CORO1B PE=1 SV=1	0	0	0	0	0	0	0	16554000	0
Q9ULV4	Coronin-1C	CORO1C	sp|Q9ULV4|COR1C_HUMAN Coronin-1C OS=Homo sapiens OX=9606 GN=CORO1C PE=1 SV=1	79446000	64229000	64417000	0	0	0	104830000	106500000	95916000
Q14019	Coactosin-like protein	COTL1	sp|Q14019|COTL1_HUMAN Coactosin-like protein OS=Homo sapiens OX=9606 GN=COTL1 PE=1 SV=3	161820000	46734000	54206000	22786000	27431000	27083000	32332000	32004000	49960000
P13073	Cytochrome c oxidase subunit 4 isoform 1, mitochondrial	COX4I1	sp|P13073|COX41_HUMAN Cytochrome c oxidase subunit 4 isoform 1, mitochondrial OS=Homo sapiens OX=9606 GN=COX4I1 PE=1 SV=1	0	0	0	35210000	17771000	0	226880000	289660000	259860000
P20674	Cytochrome c oxidase subunit 5A, mitochondrial	COX5A	sp|P20674|COX5A_HUMAN Cytochrome c oxidase subunit 5A, mitochondrial OS=Homo sapiens OX=9606 GN=COX5A PE=1 SV=2	0	0	0	0	0	0	125150000	104950000	0
P14406	Cytochrome c oxidase subunit 7A2, mitochondrial	COX7A2	sp|P14406|CX7A2_HUMAN Cytochrome c oxidase subunit 7A2, mitochondrial OS=Homo sapiens OX=9606 GN=COX7A2 PE=1 SV=1	0	0	0	105930000	117710000	0	394120000	492280000	474710000
P50416	Carnitine O-palmitoyltransferase 1, liver isoform	CPT1A	sp|P50416|CPT1A_HUMAN Carnitine O-palmitoyltransferase 1, liver isoform OS=Homo sapiens OX=9606 GN=CPT1A PE=1 SV=2	0	0	0	29577000	26783000	26175000	31515000	24099000	29539000
O75390	Citrate synthase, mitochondrial	CS	sp|O75390|CISY_HUMAN Citrate synthase, mitochondrial OS=Homo sapiens OX=9606 GN=CS PE=1 SV=2	45812000	28886000	31975000	0	0	0	0	0	0
Q6UVK1	Chondroitin sulfate proteoglycan 4	CSPG4	sp|Q6UVK1|CSPG4_HUMAN Chondroitin sulfate proteoglycan 4 OS=Homo sapiens OX=9606 GN=CSPG4 PE=1 SV=2	0	0	0	64531000	63532000	60493000	63361000	63668000	71842000
P21291	Cysteine and glycine-rich protein 1	CSRP1	sp|P21291|CSRP1_HUMAN Cysteine and glycine-rich protein 1 OS=Homo sapiens OX=9606 GN=CSRP1 PE=1 SV=3	0	0	0	0	38360000	40741000	0	0	0
P10619	Lysosomal protective protein;Lysosomal protective protein 32 kDa chain;Lysosomal protective protein 20 kDa chain	CTSA	sp|P10619|PPGB_HUMAN Lysosomal protective protein OS=Homo sapiens OX=9606 GN=CTSA PE=1 SV=2	0	0	0	0	0	0	54870000	58904000	60348000
P07858;P10605	Cathepsin B;Cathepsin B light chain;Cathepsin B heavy chain	CTSB	sp|P07858|CATB_HUMAN Cathepsin B OS=Homo sapiens OX=9606 GN=CTSB PE=1 SV=3	318970000	100980000	170380000	0	0	0	0	68517000	50035000
P43235	Cathepsin K	CTSK	sp|P43235|CATK_HUMAN Cathepsin K OS=Homo sapiens OX=9606 GN=CTSK PE=1 SV=1	0	0	0	0	0	0	151360000	152580000	159410000
O43169	Cytochrome b5 type B	CYB5B	sp|O43169|CYB5B_HUMAN Cytochrome b5 type B OS=Homo sapiens OX=9606 GN=CYB5B PE=1 SV=2	171280000	137180000	156530000	146780000	157840000	132550000	203080000	177140000	173510000
P00387;P20070;Q0P487	NADH-cytochrome b5 reductase 3;NADH-cytochrome b5 reductase 3 membrane-bound form;NADH-cytochrome b5 reductase 3 soluble form	CYB5R3	sp|P00387|NB5R3_HUMAN NADH-cytochrome b5 reductase 3 OS=Homo sapiens OX=9606 GN=CYB5R3 PE=1 SV=3	436620000	477850000	477790000	522240000	541980000	494770000	2472700000	2453400000	2400700000
Q53TN4	Cytochrome b reductase 1	CYBRD1	sp|Q53TN4|CYBR1_HUMAN Cytochrome b reductase 1 OS=Homo sapiens OX=9606 GN=CYBRD1 PE=1 SV=1	0	0	0	0	0	0	0	0	31789000
P08574	Cytochrome c1, heme protein, mitochondrial	CYC1	sp|P08574|CY1_HUMAN Cytochrome c1, heme protein, mitochondrial OS=Homo sapiens OX=9606 GN=CYC1 PE=1 SV=3	132270000	109920000	111910000	85425000	80444000	61721000	315660000	298380000	334400000
Q7L576	Cytoplasmic FMR1-interacting protein 1	CYFIP1	sp|Q7L576|CYFP1_HUMAN Cytoplasmic FMR1-interacting protein 1 OS=Homo sapiens OX=9606 GN=CYFIP1 PE=1 SV=1	97395000	78737000	79112000	74334000	102810000	89182000	144350000	135870000	133040000
P07585	Decorin	DCN	sp|P07585|PGS2_HUMAN Decorin OS=Homo sapiens OX=9606 GN=DCN PE=1 SV=1	200330000	210720000	188810000	0	0	0	32060000	29209000	32150000
P39656	Dolichyl-diphosphooligosaccharide--protein glycosyltransferase 48 kDa subunit	Ddost;DDOST	sp|P39656|OST48_HUMAN Dolichyl-diphosphooligosaccharide--protein glycosyltransferase 48 kDa subunit OS=Homo sapi	269440000	293450000	256800000	318760000	303950000	296120000	350410000	376410000	354600000
O00148;Q9Z1N5;Q13838;P0CQ97;P0CQ96;Q1DI07	ATP-dependent RNA helicase DDX39A;Spliceosome RNA helicase Ddx39b;Spliceosome RNA helicase DDX39B	DDX39A;Ddx39b;DDX39B	sp|O00148|DX39A_HUMAN ATP-dependent RNA helicase DDX39A OS=Homo sapiens OX=9606 GN=DDX39A PE=1 SV=2;sp|Q9Z1N5|DX39B_MOUSE Spliceosome RNA helicase Ddx39b O	88849000	54642000	54738000	30599000	28056000	0	44497000	58270000	59708000
O00571;Q62095;O15523	ATP-dependent RNA helicase DDX3X;ATP-dependent RNA helicase DDX3Y	Ddx3x;DDX3X;Ddx3y;DDX3Y	sp|O00571|DDX3X_HUMAN ATP-dependent RNA helicase DDX3X OS=Homo sapiens OX=9606 GN=DDX3X PE=1 SV=3;sp|Q62095|DDX3Y_MOUSE ATP-dependent RNA helicase DDX3Y OS=M	152760000	164100000	167770000	128420000	107120000	115520000	96005000	105380000	100110000
P17844;Q92841	Probable ATP-dependent RNA helicase DDX5;Probable ATP-dependent RNA helicase DDX17	DDX5;DDX17	sp|P17844|DDX5_HUMAN Probable ATP-dependent RNA helicase DDX5 OS=Homo sapiens OX=9606 GN=DDX5 PE=1 SV=1;sp|Q92841|DDX17_HUMAN Probable ATP-dependent	0	0	0	36446000	34895000	0	40780000	41710000	43291000
Q9BUN8	Derlin-1	DERL1	sp|Q9BUN8|DERL1_HUMAN Derlin-1 OS=Homo sapiens OX=9606 GN=DERL1 PE=1 SV=1	440590000	479550000	464730000	409460000	390950000	385470000	296450000	307940000	303850000
Q9GZP9;Q8BNI4	Derlin-2	DERL2;Derl2	sp|Q9GZP9|DERL2_HUMAN Derlin-2 OS=Homo sapiens OX=9606 GN=DERL2 PE=1 SV=1;sp|Q8BNI4|DERL2_MOUSE Derlin-2 OS=Mus musculus OX=10090 GN=Derl2 PE=1 SV=2	44924000	39402000	40926000	28832000	33474000	29634000	24544000	24249000	28349000
Q15392	Delta(24)-sterol reductase	DHCR24	sp|Q15392|DHC24_HUMAN Delta(24)-sterol reductase OS=Homo sapiens OX=9606 GN=DHCR24 PE=1 SV=2	29438000	31115000	34013000	0	0	0	62658000	51029000	77872000
Q9UBM7	7-dehydrocholesterol reductase	DHCR7	sp|Q9UBM7|DHCR7_HUMAN 7-dehydrocholesterol reductase OS=Homo sapiens OX=9606 GN=DHCR7 PE=1 SV=1	466890000	456130000	448900000	252330000	233810000	223140000	135110000	135780000	153440000
Q08211;Q28141;O70133	ATP-dependent RNA helicase A	DHX9;Dhx9	sp|Q08211|DHX9_HUMAN ATP-dependent RNA helicase A OS=Homo sapiens OX=9606 GN=DHX9 PE=1 SV=4;sp|Q28141|DHX9_BOVIN ATP-dependent RNA helicase A OS=Bos taurus OX=9913 GN=DHX9 PE=1 SV=1;sp|O70133|DHX9_MOUSE ATP-dependent RNA helicase A OS=Mus musculus OX=10090	0	65209000	0	0	0	61279000	74598000	78018000	88434000
O60832	H/ACA ribonucleoprotein complex subunit 4	DKC1	sp|O60832|DKC1_HUMAN H/ACA ribonucleoprotein complex subunit DKC1 OS=Homo sapiens OX=9606 GN=DKC1 PE=1 SV=3	0	0	0	0	0	0	0	0	16476000
Q7Z6W7	DnaJ homolog subfamily B member 7	DNAJB7	sp|Q7Z6W7|DNJB7_HUMAN DnaJ homolog subfamily B member 7 OS=Homo sapiens OX=9606 GN=DNAJB7 PE=2 SV=2	0	0	0	0	0	0	182960000	174560000	175890000
Q9NVH1	DnaJ homolog subfamily C member 11	DNAJC11	sp|Q9NVH1|DJC11_HUMAN DnaJ homolog subfamily C member 11 OS=Homo sapiens OX=9606 GN=DNAJC11 PE=1 SV=2	0	0	0	0	0	0	39263000	39895000	40076000
O75165	DnaJ homolog subfamily C member 13	DNAJC13	sp|O75165|DJC13_HUMAN DnaJ homolog subfamily C member 13 OS=Homo sapiens OX=9606 GN=DNAJC13 PE=1 SV=5	157690000	154100000	158500000	95000000	93276000	78514000	193290000	214010000	198300000
P27487;P81425	Dipeptidyl peptidase 4;Dipeptidyl peptidase 4 membrane form;Dipeptidyl peptidase 4 soluble form	DPP4	sp|P27487|DPP4_HUMAN Dipeptidyl peptidase 4 OS=Homo sapiens OX=9606 GN=DPP4 PE=1 SV=2	200630000	264580000	224940000	2123000000	2098100000	2024200000	8026900000	7369700000	7281000000
Q16555;Q14194	Dihydropyrimidinase-related protein 2	DPYSL2	sp|Q16555|DPYL2_HUMAN Dihydropyrimidinase-related protein 2 OS=Homo sapiens OX=9606 GN=DPYSL2 PE=1 SV=1	247750000	276580000	239640000	188420000	164650000	173280000	1070400000	1113400000	1081000000
Q14195	Dihydropyrimidinase-related protein 3	DPYSL3	sp|Q14195|DPYL3_HUMAN Dihydropyrimidinase-related protein 3 OS=Homo sapiens OX=9606 GN=DPYSL3 PE=1 SV=1	0	0	0	32062000	0	0	68955000	68028000	62665000
P60981	Destrin	DSTN	sp|P60981|DEST_HUMAN Destrin OS=Homo sapiens OX=9606 GN=DSTN PE=1 SV=3	221030000	260280000	253130000	211630000	205190000	207910000	170640000	156240000	166670000
Q14204	Cytoplasmic dynein 1 heavy chain 1	DYNC1H1	sp|Q14204|DYHC1_HUMAN Cytoplasmic dynein 1 heavy chain 1 OS=Homo sapiens OX=9606 GN=DYNC1H1 PE=1 SV=5	3894800000	3896000000	3949900000	6902000000	6823800000	6679100000	7185200000	7195700000	7402100000
O43854	EGF-like repeat and discoidin I-like domain-containing protein 3	EDIL3	sp|O43854|EDIL3_HUMAN EGF-like repeat and discoidin I-like domain-containing protein 3 OS=Homo sapiens OX=9606 GN=EDIL3 PE=1 SV=1	67426000	73284000	58180000	305880000	235290000	247100000	0	0	0
Q5VTE0;P68104;P62630;P10126;Q05639;P62631;P0CN31;P0CN30;P02994	Putative elongation factor 1-alpha-like 3;Elongation factor 1-alpha 1;Elongation factor 1-alpha 2	EEF1A1P5;EEF1A1;Eef1a1;EEF1A2;Eef1a2	sp|Q5VTE0|EF1A3_HUMAN Putative elongation factor 1-alpha-like 3 OS=Homo sapiens OX=9606 GN=EEF1A1P5 PE=5 SV=1;sp|P68104|EF1A1_HUMAN Elongation factor 1-alpha 1 OS=Homo sapiens OX=9606 GN=EEF1A1 PE=1 SV=1;sp|P62630|EF1A1_RAT Elongation factor 1-alpha 1 OS=R	1851500000	2000400000	1907000000	1567200000	1353400000	1453100000	1568800000	1584400000	1557100000
P26641	Elongation factor 1-gamma	EEF1G	sp|P26641|EF1G_HUMAN Elongation factor 1-gamma OS=Homo sapiens OX=9606 GN=EEF1G PE=1 SV=3	339530000	385190000	408360000	219390000	214230000	233070000	170850000	176310000	171870000
P13639;P58252;P13060	Elongation factor 2	EEF2;Eef2	sp|P13639|EF2_HUMAN Elongation factor 2 OS=Homo sapiens OX=9606 GN=EEF2 PE=1 SV=4;sp|P58252|EF2_MOUSE Elongation factor 2 OS=Mus musculus OX=10090 GN=Eef2 PE=1 SV=2	1138100000	1151000000	1225500000	916940000	936710000	945110000	801120000	811460000	811720000
Q12805	EGF-containing fibulin-like extracellular matrix protein 1	EFEMP1	sp|Q12805|FBLN3_HUMAN EGF-containing fibulin-like extracellular matrix protein 1 OS=Homo sapiens OX=9606 GN=EFEMP1 PE=1 SV=2	30562000	15937000	0	251050000	267630000	255570000	34693000	41340000	37282000
Q9UHF1	Epidermal growth factor-like protein 7	EGFL7	sp|Q9UHF1|EGFL7_HUMAN Epidermal growth factor-like protein 7 OS=Homo sapiens OX=9606 GN=EGFL7 PE=1 SV=3	0	0	0	0	9134600	0	0	0	0
Q9NZN4;Q9H4M9;Q9NZN3	EH domain-containing protein 2	EHD2	sp|Q9NZN4|EHD2_HUMAN EH domain-containing protein 2 OS=Homo sapiens OX=9606 GN=EHD2 PE=1 SV=2	91630000	89612000	119830000	96986000	100970000	103280000	167660000	157510000	162260000
Q14152	Eukaryotic translation initiation factor 3 subunit A	EIF3A	sp|Q14152|EIF3A_HUMAN Eukaryotic translation initiation factor 3 subunit A OS=Homo sapiens OX=9606 GN=EIF3A PE=1 SV=1	27136000	20871000	32425000	0	0	0	17869000	15689000	17134000
P60228;Q1LUA8;Q1E170;P0CN51;P0CN50	Eukaryotic translation initiation factor 3 subunit E;Eukaryotic translation initiation factor 3 subunit E-B	EIF3E;eif3eb	sp|P60228|EIF3E_HUMAN Eukaryotic translation initiation factor 3 subunit E OS=Homo sapiens OX=9606 GN=EIF3E PE=1 SV=1;sp|Q1LUA8|EI3EB_DANRE Eukaryotic translation initiation factor 3 subunit E-B OS=Danio rerio OX=7955 GN=eif3eb PE=3 SV=2;sp|Q1E170|EIF3E_CO	0	0	0	0	0	0	0	0	9491800
Q9Y262	Eukaryotic translation initiation factor 3 subunit L	EIF3L	sp|Q9Y262|EIF3L_HUMAN Eukaryotic translation initiation factor 3 subunit L OS=Homo sapiens OX=9606 GN=EIF3L PE=1 SV=1	77093000	71958000	90231000	22282000	0	0	30165000	22133000	22786000
P60842;Q14240;P0CQ71;P0CQ70;A6R3R5;Q1DQ20;Q9VHS8;P38919	Eukaryotic initiation factor 4A-I;Eukaryotic initiation factor 4A-II;Eukaryotic initiation factor 4A-II, N-terminally processed	EIF4A1;EIF4A2	sp|P60842|IF4A1_HUMAN Eukaryotic initiation factor 4A-I OS=Homo sapiens OX=9606 GN=EIF4A1 PE=1 SV=1;sp|Q14240|IF4A2_HUMAN Eukaryotic initiation factor 4A	386780000	373340000	419100000	263320000	253260000	260400000	222630000	221860000	198350000
Q04637;P41110	Eukaryotic translation initiation factor 4 gamma 1	EIF4G1	sp|Q04637|IF4G1_HUMAN Eukaryotic translation initiation factor 4 gamma 1 OS=Homo sapiens OX=9606 GN=EIF4G1 PE=1 SV=4;sp|P41110|IF4G1_RABIT Eukaryotic translation initiation factor 4 gamma 1 OS=Oryctolagus cuniculus OX=9986 GN=EIF4G1 PE=1 SV=1	0	0	0	0	0	0	0	0	7245100
P63241;Q9GZV4;Q8BGY2;Q6IS14	Eukaryotic translation initiation factor 5A-1	EIF5A	sp|P63241|IF5A1_HUMAN Eukaryotic translation initiation factor 5A-1 OS=Homo sapiens OX=9606 GN=EIF5A PE=1 SV=2	120250000	71476000	97086000	60450000	60158000	51579000	85094000	78547000	73945000
P15502	Elastin	ELN	sp|P15502|ELN_HUMAN Elastin OS=Homo sapiens OX=9606 GN=ELN PE=1 SV=4	0	0	0	495760000	437130000	471820000	149670000	173810000	151700000
Q8N766	ER membrane protein complex subunit 1	EMC1	sp|Q8N766|EMC1_HUMAN ER membrane protein complex subunit 1 OS=Homo sapiens OX=9606 GN=EMC1 PE=1 SV=1	0	0	0	26732000	0	32156000	52227000	97944000	61441000
Q9Y6C2	EMILIN-1	EMILIN1	sp|Q9Y6C2|EMIL1_HUMAN EMILIN-1 OS=Homo sapiens OX=9606 GN=EMILIN1 PE=1 SV=3	39064000000	41210000000	41456000000	43538000000	43857000000	43995000000	27541000000	26260000000	25831000000
Q9BXX0	EMILIN-2	EMILIN2	sp|Q9BXX0|EMIL2_HUMAN EMILIN-2 OS=Homo sapiens OX=9606 GN=EMILIN2 PE=1 SV=3	0	0	14327000	358810000	409730000	401980000	3741400000	3682400000	3871800000
O94919	Endonuclease domain-containing 1 protein	ENDOD1	sp|O94919|ENDD1_HUMAN Endonuclease domain-containing 1 protein OS=Homo sapiens OX=9606 GN=ENDOD1 PE=1 SV=2	0	0	0	0	0	0	0	0	18831000
P17813	Endoglin	ENG	sp|P17813|EGLN_HUMAN Endoglin OS=Homo sapiens OX=9606 GN=ENG PE=1 SV=2	0	0	0	0	37288000	0	0	26353000	0
P06733;Q9XSJ4;P17182;I0J1J1;B5DGQ7;Q9LEJ0;P21550;P17183;P13929;P09104;Q8IJN7;Q27727	Alpha-enolase	ENO1;Eno1	sp|P06733|ENOA_HUMAN Alpha-enolase OS=Homo sapiens OX=9606 GN=ENO1 PE=1 SV=2;sp|Q9XSJ4|ENOA_BOVIN Alpha-enolase OS=Bos taurus OX=9913 GN=ENO1 PE=1 SV=4;sp|P17182|ENOA_MOUSE Alpha-enolase OS=Mus musculus OX=10090 GN=Eno1 PE=1 SV=3;sp|I0J1J1|ENOA_THUAL Alpha	367510000	388470000	373880000	429530000	424310000	388520000	287190000	305980000	318430000
O43491	Band 4.1-like protein 2	EPB41L2	sp|O43491|E41L2_HUMAN Band 4.1-like protein 2 OS=Homo sapiens OX=9606 GN=EPB41L2 PE=1 SV=1	18989000	0	0	23057000	0	0	27903000	0	20776000
Q9HCE0	Ectopic P granules protein 5 homolog	EPG5	sp|Q9HCE0|EPG5_HUMAN Ectopic P granules protein 5 homolog OS=Homo sapiens OX=9606 GN=EPG5 PE=1 SV=2	0	0	0	0	17367000	0	19945000	23138000	17008000
P07099;P07687	Epoxide hydrolase 1	EPHX1	sp|P07099|HYEP_HUMAN Epoxide hydrolase 1 OS=Homo sapiens OX=9606 GN=EPHX1 PE=1 SV=1	0	26696000	24658000	0	0	0	44253000	68752000	69918000
P07814	Bifunctional glutamate/proline--tRNA ligase;Glutamate--tRNA ligase;Proline--tRNA ligase	EPRS	sp|P07814|SYEP_HUMAN Bifunctional glutamate/proline--tRNA ligase OS=Homo sapiens OX=9606 GN=EPRS PE=1 SV=5	35633000	35847000	0	44496000	45247000	37281000	35232000	39079000	34857000
Q969X5	Endoplasmic reticulum-Golgi intermediate compartment protein 1	ERGIC1	sp|Q969X5|ERGI1_HUMAN Endoplasmic reticulum-Golgi intermediate compartment protein 1 OS=Homo sapiens OX=9606 GN=ERGIC1 PE=1 SV=1	0	32290000	0	0	18743000	0	21562000	21613000	23152000
O94905	Erlin-2	ERLIN2	sp|O94905|ERLN2_HUMAN Erlin-2 OS=Homo sapiens OX=9606 GN=ERLIN2 PE=1 SV=1	0	34877000	39091000	0	0	0	82752000	74092000	71505000
Q9BSJ8	Extended synaptotagmin-1	ESYT1	sp|Q9BSJ8|ESYT1_HUMAN Extended synaptotagmin-1 OS=Homo sapiens OX=9606 GN=ESYT1 PE=1 SV=1	52432000	64421000	62503000	66559000	57744000	68784000	85540000	94235000	95211000
Q96TA1	Niban-like protein 1	FAM129B	sp|Q96TA1|NIBL1_HUMAN Niban-like protein 1 OS=Homo sapiens OX=9606 GN=FAM129B PE=1 SV=3	0	0	0	0	0	0	17454000	21508000	20054000
Q12884	Prolyl endopeptidase FAP;Antiplasmin-cleaving enzyme FAP, soluble form	FAP	sp|Q12884|SEPR_HUMAN Prolyl endopeptidase FAP OS=Homo sapiens OX=9606 GN=FAP PE=1 SV=5	1455400000	1487000000	1513200000	2225500000	2301400000	2226400000	3081700000	3133000000	3167200000
Q9Y4F1	FERM, RhoGEF and pleckstrin domain-containing protein 1	FARP1	sp|Q9Y4F1|FARP1_HUMAN FERM, ARHGEF and pleckstrin domain-containing protein 1 OS=Homo sapiens OX=9606 GN=FARP1 PE=1 SV=1	0	0	20520000	0	0	0	0	0	0
P49327	Fatty acid synthase;[Acyl-carrier-protein] S-acetyltransferase;[Acyl-carrier-protein] S-malonyltransferase;3-oxoacyl-[acyl-carrier-protein] synthase;3-oxoacyl-[acyl-carrier-protein] reductase;3-hydroxyacyl-[acyl-carrier-protein] dehydratase;Enoyl-[acyl-carrier-protein] reductase;Oleoyl-[acyl-carrier-protein] hydrolase	FASN	sp|P49327|FAS_HUMAN Fatty acid synthase OS=Homo sapiens OX=9606 GN=FASN PE=1 SV=3	894420000	918680000	892660000	943470000	926540000	959060000	1182900000	1172300000	1159300000
P22087;A6NHQ2	rRNA 2-O-methyltransferase fibrillarin;rRNA/tRNA 2-O-methyltransferase fibrillarin-like protein 1	FBL;FBLL1	sp|P22087|FBRL_HUMAN rRNA 2-O-methyltransferase fibrillarin OS=Homo sapiens OX=9606 GN=FBL PE=1 SV=2;sp|A6NHQ2|FBLL1_HUMAN rRNA/tRNA 2-O-methyltransferase fibrillarin-like protein 1 OS=Homo sapiens OX=9606 GN=FBLL1 PE=3 SV=2	0	0	0	0	0	0	20664000	17707000	0
P23142	Fibulin-1	FBLN1	sp|P23142|FBLN1_HUMAN Fibulin-1 OS=Homo sapiens OX=9606 GN=FBLN1 PE=1 SV=4	72211000	71398000	86058000	66108000	73989000	75372000	193900000	201150000	187000000
P98095	Fibulin-2	FBLN2	sp|P98095|FBLN2_HUMAN Fibulin-2 OS=Homo sapiens OX=9606 GN=FBLN2 PE=1 SV=2	244740000	266500000	265820000	4165500000	4345600000	4253800000	1412200000	1403100000	1333700000
Q9UBX5	Fibulin-5	FBLN5	sp|Q9UBX5|FBLN5_HUMAN Fibulin-5 OS=Homo sapiens OX=9606 GN=FBLN5 PE=1 SV=1	0	0	0	106310000	0	108600000	0	0	0
P35555	Fibrillin-1	FBN1	sp|P35555|FBN1_HUMAN Fibrillin-1 OS=Homo sapiens OX=9606 GN=FBN1 PE=1 SV=3	33819000000	37353000000	37210000000	182870000000	186950000000	188340000000	106020000000	104220000000	106980000000
P35556	Fibrillin-2	FBN2	sp|P35556|FBN2_HUMAN Fibrillin-2 OS=Homo sapiens OX=9606 GN=FBN2 PE=1 SV=3	2254900000	2800200000	2689000000	283030000	152790000	106030000	21873000000	21303000000	20973000000
Q96AC1;Q9BQL6;F1Q8X5	Fermitin family homolog 2	FERMT2	sp|Q96AC1|FERM2_HUMAN Fermitin family homolog 2 OS=Homo sapiens OX=9606 GN=FERMT2 PE=1 SV=1	0	65470000	56905000	74926000	93185000	92473000	60937000	69617000	55239000
Q13642;Q9WUH4	Four and a half LIM domains protein 1	FHL1;Fhl1	sp|Q13642|FHL1_HUMAN Four and a half LIM domains protein 1 OS=Homo sapiens OX=9606 GN=FHL1 PE=1 SV=4;sp|Q9WUH4|FHL1_RAT Four and a half LIM domains protein 1 OS=Rattus norvegicus OX=10116 GN=Fhl1 PE=2 SV=1	0	0	0	100150000	82355000	97176000	147270000	142490000	156290000
Q14192	Four and a half LIM domains protein 2	FHL2	sp|Q14192|FHL2_HUMAN Four and a half LIM domains protein 2 OS=Homo sapiens OX=9606 GN=FHL2 PE=1 SV=3	0	0	0	61346000	58059000	73569000	18007000	14838000	15993000
Q9NYL4	Peptidyl-prolyl cis-trans isomerase FKBP11	FKBP11	sp|Q9NYL4|FKB11_HUMAN Peptidyl-prolyl cis-trans isomerase FKBP11 OS=Homo sapiens OX=9606 GN=FKBP11 PE=1 SV=1	0	0	0	0	50581000	35643000	23952000	30050000	29902000
P21333	Filamin-A	FLNA	sp|P21333|FLNA_HUMAN Filamin-A OS=Homo sapiens OX=9606 GN=FLNA PE=1 SV=4	3411100000	3585200000	3463700000	6935800000	6929900000	6905100000	3615700000	3593900000	3558500000
O75369	Filamin-B	FLNB	sp|O75369|FLNB_HUMAN Filamin-B OS=Homo sapiens OX=9606 GN=FLNB PE=1 SV=2	125500000	167040000	133040000	243370000	193970000	211860000	83392000	65463000	55212000
Q14315	Filamin-C	FLNC	sp|Q14315|FLNC_HUMAN Filamin-C OS=Homo sapiens OX=9606 GN=FLNC PE=1 SV=3	210620000	233270000	221450000	423960000	440570000	470240000	677830000	698930000	692200000
O75955	Flotillin-1	FLOT1	sp|O75955|FLOT1_HUMAN Flotillin-1 OS=Homo sapiens OX=9606 GN=FLOT1 PE=1 SV=3	0	0	17819000	0	0	0	94377000	108690000	104270000
Q14254;Q60634;Q98TZ8	Flotillin-2	FLOT2;Flot2	sp|Q14254|FLOT2_HUMAN Flotillin-2 OS=Homo sapiens OX=9606 GN=FLOT2 PE=1 SV=2;sp|Q60634|FLOT2_MOUSE Flotillin-2 OS=Mus musculus OX=10090 GN=Flot2 PE=1 SV=2	0	0	0	0	32563000	0	90573000	138490000	87184000
P02751	Fibronectin;Anastellin;Ugl-Y1;Ugl-Y2;Ugl-Y3	FN1	sp|P02751|FINC_HUMAN Fibronectin OS=Homo sapiens OX=9606 GN=FN1 PE=1 SV=4	233190000000	238990000000	243500000000	1229700000000	1206100000000	1174300000000	266600000000	256740000000	261630000000
Q5VW36	Focadhesin	FOCAD	sp|Q5VW36|FOCAD_HUMAN Focadhesin OS=Homo sapiens OX=9606 GN=FOCAD PE=1 SV=1	0	0	0	0	0	0	56413000	48202000	0
Q16658;Q61553	Fascin	FSCN1;Fscn1	sp|Q16658|FSCN1_HUMAN Fascin OS=Homo sapiens OX=9606 GN=FSCN1 PE=1 SV=3;sp|Q61553|FSCN1_MOUSE Fascin OS=Mus musculus OX=10090 GN=Fscn1 PE=1 SV=4	195910000	190150000	184340000	127600000	122270000	116870000	282560000	339910000	314830000
P11413	Glucose-6-phosphate 1-dehydrogenase	G6PD	sp|P11413|G6PD_HUMAN Glucose-6-phosphate 1-dehydrogenase OS=Homo sapiens OX=9606 GN=G6PD PE=1 SV=4	204510000	190780000	199770000	130240000	112010000	116470000	98206000	89650000	87737000
Q10471	Polypeptide N-acetylgalactosaminyltransferase 2;Polypeptide N-acetylgalactosaminyltransferase 2 soluble form	GALNT2	sp|Q10471|GALT2_HUMAN Polypeptide N-acetylgalactosaminyltransferase 2 OS=Homo sapiens OX=9606 GN=GALNT2 PE=1 SV=1	89927000	80371000	58062000	137650000	138980000	151240000	40995000	49719000	55303000
Q14697	Neutral alpha-glucosidase AB	GANAB	sp|Q14697|GANAB_HUMAN Neutral alpha-glucosidase AB OS=Homo sapiens OX=9606 GN=GANAB PE=1 SV=3	537420000	569360000	572340000	518380000	544900000	523650000	450910000	414410000	432560000
P04406;P04797;Q8X1X3	Glyceraldehyde-3-phosphate dehydrogenase	GAPDH	sp|P04406|G3P_HUMAN Glyceraldehyde-3-phosphate dehydrogenase OS=Homo sapiens OX=9606 GN=GAPDH PE=1 SV=3	1240900000	1332700000	1291300000	2650800000	2684400000	2532300000	1554400000	1536500000	1545100000
P41250;Q9CZD3	Glycine--tRNA ligase	GARS	sp|P41250|GARS_HUMAN Glycine--tRNA ligase OS=Homo sapiens OX=9606 GN=GARS PE=1 SV=3	55250000	78724000	56645000	60160000	63357000	53511000	44281000	41494000	42208000
Q04446	1,4-alpha-glucan-branching enzyme	GBE1	sp|Q04446|GLGB_HUMAN 1,4-alpha-glucan-branching enzyme OS=Homo sapiens OX=9606 GN=GBE1 PE=1 SV=3	69066000	64755000	0	158090000	168240000	158370000	120980000	103140000	120210000
Q92616	Translational activator GCN1	GCN1L1	sp|Q92616|GCN1_HUMAN eIF-2-alpha kinase activator GCN1 OS=Homo sapiens OX=9606 GN=GCN1 PE=1 SV=6	279660000	295660000	272270000	259160000	246320000	263330000	271850000	273140000	277250000
Q99988	Growth/differentiation factor 15	GDF15	sp|Q99988|GDF15_HUMAN Growth/differentiation factor 15 OS=Homo sapiens OX=9606 GN=GDF15 PE=1 SV=3	0	19525000	0	37343000	32906000	34880000	0	0	0
P50395;P60028;P50398;P31150	Rab GDP dissociation inhibitor beta	GDI2	sp|P50395|GDIB_HUMAN Rab GDP dissociation inhibitor beta OS=Homo sapiens OX=9606 GN=GDI2 PE=1 SV=2	56123000	90636000	88547000	55384000	55962000	57673000	60814000	54181000	50505000
Q06210;Q9Z2Z9;O94808	Glutamine--fructose-6-phosphate aminotransferase [isomerizing] 1;Glutamine--fructose-6-phosphate aminotransferase [isomerizing] 2	GFPT1;Gfpt2;GFPT2	sp|Q06210|GFPT1_HUMAN Glutamine--fructose-6-phosphate aminotransferase [isomerizing] 1 OS=Homo sapiens OX=9606 GN=GFPT1 PE=1 SV=3;sp|Q9Z2Z9|GFPT2_MOUSE Glutamine--fructose-6-phosphate aminotransferase [isomerizing] 2 OS=Mus musculus OX=10090 GN=Gfpt2 PE=1	0	0	0	35701000	30294000	35363000	0	0	13581000
P16278;Q95LV1;Q9TRY9;P23780;Q6UWU2	Beta-galactosidase	GLB1	sp|P16278|BGAL_HUMAN Beta-galactosidase OS=Homo sapiens OX=9606 GN=GLB1 PE=1 SV=2	0	40500000	32374000	0	0	0	148660000	84750000	160510000
Q9H4G4	Golgi-associated plant pathogenesis-related protein 1	GLIPR2	sp|Q9H4G4|GAPR1_HUMAN Golgi-associated plant pathogenesis-related protein 1 OS=Homo sapiens OX=9606 GN=GLIPR2 PE=1 SV=3	0	0	0	65009000	79604000	116330000	187550000	186230000	187120000
P00367;P00366;P49448	Glutamate dehydrogenase 1, mitochondrial	GLUD1	sp|P00367|DHE3_HUMAN Glutamate dehydrogenase 1, mitochondrial OS=Homo sapiens OX=9606 GN=GLUD1 PE=1 SV=2;sp|P00366|DHE3_BOVIN Glutamate dehydrogenase 1, mitochondrial OS=Bos taurus OX=9913 GN=GLUD1 PE=1 SV=2	0	0	0	0	0	0	21328000	22284000	20430000
P04899;P63096;P08754;P08753;P59215;P09471;Q60397;P11488;P19087;A8MTJ3;P38405	Guanine nucleotide-binding protein G(i) subunit alpha-2	GNAI2	sp|P04899|GNAI2_HUMAN Guanine nucleotide-binding protein G(i) subunit alpha-2 OS=Homo sapiens OX=9606 GN=GNAI2 PE=1 SV=3	153890000	178050000	170720000	148700000	160730000	130980000	290550000	258150000	266990000
P62873;Q61011;P52287;P16520	Guanine nucleotide-binding protein G(I)/G(S)/G(T) subunit beta-1	GNB1	sp|P62873|GBB1_HUMAN Guanine nucleotide-binding protein G(I)/G(S)/G(T) subunit beta-1 OS=Homo sapiens OX=9606 GN=GNB1 PE=1 SV=3	127660000	122490000	126070000	115340000	122260000	126320000	164660000	163030000	171080000
P62879	Guanine nucleotide-binding protein G(I)/G(S)/G(T) subunit beta-2	Gnb2;GNB2	sp|P62879|GBB2_HUMAN Guanine nucleotide-binding protein G(I)/G(S)/G(T) subunit beta-2 OS=Homo sapiens OX=9606 GN=GNB2 PE=1 SV=3	89117000	96899000	103100000	75571000	67154000	83981000	146650000	155110000	138940000
P63244;O18640	Guanine nucleotide-binding protein subunit beta-2-like 1;Guanine nucleotide-binding protein subunit beta-2-like 1, N-terminally processed	GNB2L1	sp|P63244|RACK1_HUMAN Receptor of activated protein C kinase 1 OS=Homo sapiens OX=9606 GN=RACK1 PE=1 SV=3	427490000	433980000	483420000	680230000	613780000	582080000	630390000	613120000	603030000
Q9UBI6	Guanine nucleotide-binding protein G(I)/G(S)/G(O) subunit gamma-12	GNG12	sp|Q9UBI6|GBG12_HUMAN Guanine nucleotide-binding protein G(I)/G(S)/G(O) subunit gamma-12 OS=Homo sapiens OX=9606 GN=GNG12 PE=1 SV=3	0	0	0	0	0	0	0	91053000	0
Q9Y3E0	Vesicle transport protein GOT1B	GOLT1B	sp|Q9Y3E0|GOT1B_HUMAN Vesicle transport protein GOT1B OS=Homo sapiens OX=9606 GN=GOLT1B PE=1 SV=1	309370000	356560000	348110000	296130000	256380000	239000000	131060000	134520000	136560000
Q9Y625	Glypican-6;Secreted glypican-6	GPC6	sp|Q9Y625|GPC6_HUMAN Glypican-6 OS=Homo sapiens OX=9606 GN=GPC6 PE=1 SV=1	79588000	71434000	120630000	0	0	0	0	29292000	0
P43304	Glycerol-3-phosphate dehydrogenase, mitochondrial	GPD2	sp|P43304|GPDM_HUMAN Glycerol-3-phosphate dehydrogenase, mitochondrial OS=Homo sapiens OX=9606 GN=GPD2 PE=1 SV=3	0	0	0	0	0	0	0	0	7986000
Q14956	Transmembrane glycoprotein NMB	GPNMB	sp|Q14956|GPNMB_HUMAN Transmembrane glycoprotein NMB OS=Homo sapiens OX=9606 GN=GPNMB PE=1 SV=2	0	0	0	0	0	0	186210000	192190000	158710000
O60565	Gremlin-1	GREM1	sp|O60565|GREM1_HUMAN Gremlin-1 OS=Homo sapiens OX=9606 GN=GREM1 PE=1 SV=1	0	0	0	34940000	35158000	35442000	46906000	50690000	68832000
P09211	Glutathione S-transferase P	GSTP1	sp|P09211|GSTP1_HUMAN Glutathione S-transferase P OS=Homo sapiens OX=9606 GN=GSTP1 PE=1 SV=2	53700000	0	52416000	0	0	0	32636000	35998000	0
P07305	Histone H1.0;Histone H1.0, N-terminally processed	H1F0	sp|P07305|H10_HUMAN Histone H1.0 OS=Homo sapiens OX=9606 GN=H1F0 PE=1 SV=3	0	0	0	0	0	0	43641000	48787000	48114000
O75367;Q9P0M6	Core histone macro-H2A.1	H2AFY	sp|O75367|H2AY_HUMAN Core histone macro-H2A.1 OS=Homo sapiens OX=9606 GN=H2AFY PE=1 SV=4	188550000	121440000	111450000	47475000	50282000	45774000	0	77111000	78153000
O95479	GDH/6PGL endoplasmic bifunctional protein;Glucose 1-dehydrogenase;6-phosphogluconolactonase	H6PD	sp|O95479|G6PE_HUMAN GDH/6PGL endoplasmic bifunctional protein OS=Homo sapiens OX=9606 GN=H6PD PE=1 SV=2	0	0	0	0	0	0	0	0	17276000
Q9P035	Very-long-chain (3R)-3-hydroxyacyl-CoA dehydratase 3	HACD3	sp|Q9P035|HACD3_HUMAN Very-long-chain (3R)-3-hydroxyacyl-CoA dehydratase 3 OS=Homo sapiens OX=9606 GN=HACD3 PE=1 SV=2	124060000	146620000	142110000	89619000	93881000	90505000	138410000	163820000	182880000
P40939	Trifunctional enzyme subunit alpha, mitochondrial;Long-chain enoyl-CoA hydratase;Long chain 3-hydroxyacyl-CoA dehydrogenase	HADHA	sp|P40939|ECHA_HUMAN Trifunctional enzyme subunit alpha, mitochondrial OS=Homo sapiens OX=9606 GN=HADHA PE=1 SV=2	211690000	202120000	218770000	99723000	73783000	80558000	99747000	113070000	105700000
P55084	Trifunctional enzyme subunit beta, mitochondrial;3-ketoacyl-CoA thiolase	HADHB	sp|P55084|ECHB_HUMAN Trifunctional enzyme subunit beta, mitochondrial OS=Homo sapiens OX=9606 GN=HADHB PE=1 SV=3	67050000	0	0	0	0	0	0	0	0
P10915;Q96S86	Hyaluronan and proteoglycan link protein 1	HAPLN1	sp|P10915|HPLN1_HUMAN Hyaluronan and proteoglycan link protein 1 OS=Homo sapiens OX=9606 GN=HAPLN1 PE=2 SV=2	120500000	98543000	121150000	487800000	484700000	519120000	0	0	0
Q00341	Vigilin	HDLBP	sp|Q00341|VIGLN_HUMAN Vigilin OS=Homo sapiens OX=9606 GN=HDLBP PE=1 SV=2	21366000	54574000	26626000	0	0	0	17570000	0	17611000
Q9Y543	Transcription factor HES-2	HES2	sp|Q9Y543|HES2_HUMAN Transcription factor HES-2 OS=Homo sapiens OX=9606 GN=HES2 PE=2 SV=1	104630000	112890000	116360000	0	0	0	0	0	0
P07686	Beta-hexosaminidase subunit beta;Beta-hexosaminidase subunit beta chain B;Beta-hexosaminidase subunit beta chain A	HEXB	sp|P07686|HEXB_HUMAN Beta-hexosaminidase subunit beta OS=Homo sapiens OX=9606 GN=HEXB PE=1 SV=3	0	0	0	0	0	0	0	0	12058000
P16401;P43276	Histone H1.5	HIST1H1B;Hist1h1b	sp|P16401|H15_HUMAN Histone H1.5 OS=Homo sapiens OX=9606 GN=HIST1H1B PE=1 SV=3;sp|P43276|H15_MOUSE Histone H1.5 OS=Mus musculus OX=10090 GN=Hist1h1b PE=1 SV=2	217990000	297910000	131700000	106050000	145720000	111050000	1453600000	1434900000	1446100000
P16402;P15864;P10412;P43277;P22492;Q07133;P40286;P43275;Q02539	Histone H1.3;Histone H1.2;Histone H1.4	HIST1H1D;Hist1h1c;HIST1H1E;Hist1h1d	sp|P16402|H13_HUMAN Histone H1.3 OS=Homo sapiens OX=9606 GN=HIST1H1D PE=1 SV=2;sp|P15864|H12_MOUSE Histone H1.2 OS=Mus musculus OX=10090 GN=Hist1h1c PE=1 SV=2;sp|P10412|H14_HUMAN Histone H1.4 OS=Homo sapiens OX=9606 GN=HIST1H1E PE=1 SV=2;sp|P43277|H13_MOUS	478060000	523130000	514980000	446060000	458910000	448140000	2448800000	2522300000	2475800000
Q93077;Q9BTM1;C0HKE2;C0HKE4;C0HKE5;C0HKE7;C0HKE3;C0HKE8;C0HKE1;C0HKE6;Q99878;Q96KK5;Q8CGP7;Q8BFU2;P0C0S8;Q8CGP6;P04908;P20671;Q7L7L0;Q8CGP5;Q16777;Q6FI13;Q6GSS7;Q64523;P0CO01;P0CO00;P04909;P0CN98;P0CN99;Q1E5N1;Q1DTG2;C0HJQ3	Histone H2A type 1-C;Histone H2A.J;Histone H2A type 1-J;Histone H2A type 1-H;Histone H2A type 1-K;Histone H2A type 3;Histone H2A type 1;Histone H2A type 1-B/E;Histone H2A type 1-D;Histone H2A type 1-F;Histone H2A type 2-C;Histone H2A type 2-A	HIST1H2AC;H2AFJ;HIST1H2AJ;HIST1H2AH;Hist1h2ak;Hist3h2a;HIST1H2AG;Hist1h2ah;HIST1H2AB;HIST1H2AD;HIST3H2A;Hist1h2af;HIST2H2AC;HIST2H2AA3;Hist2h2aa1;Hist2h2ac	sp|Q93077|H2A1C_HUMAN Histone H2A type 1-C OS=Homo sapiens OX=9606 GN=HIST1H2AC PE=1 SV=3;sp|Q9BTM1|H2AJ_HUMAN Histone H2A.J OS=Homo sapiens OX=9606 GN=H2AFJ PE=1 SV=1;sp|C0HKE2|H2A1C_MOUSE Histone H2A type 1-C OS=Mus musculus OX=10090 GN=Hist1h2ac PE=1 SV	1644800000	1791400000	1711300000	1499500000	1641500000	1528900000	2989800000	2813100000	2779500000
Q99879;Q99877;Q93079;Q8CGP2;Q8CGP1;Q64478;Q64475;O60814;Q5QNW6;P62807;P58876;P57053;P10854;P10853;Q99880;Q6PC60;Q96A08;P70696	Histone H2B type 1-C/E/G;Histone H2B type 2-B;Histone H2B type 1-M;Histone H2B type 1-N;Histone H2B type 1-H;Histone H2B type 1-P;Histone H2B type 1-K;Histone H2B type 1-B;Histone H2B type 2-F;Histone H2B type 1-C/E/F/G/I;Histone H2B type 1-D;Histone H2B type F-S;Histone H2B type 1-F/J/L;Histone H2B type 1-L;Histone H2B 3;Histone H2B type 1-A	Hist1h2bc;Hist2h2bb;HIST1H2BM;HIST1H2BN;HIST1H2BH;Hist1h2bp;Hist1h2bk;Hist1h2bh;Hist1h2bb;HIST1H2BK;HIST2H2BF;HIST1H2BC;HIST1H2BD;H2BFS;Hist1h2bm;Hist1h2bf;HIST1H2BL;hist2h2l;HIST1H2BA;Hist1h2ba	sp|Q99879|H2B1M_HUMAN Histone H2B type 1-M OS=Homo sapiens OX=9606 GN=	1928600000	2068400000	1919000000	1529300000	1491500000	1515900000	3389900000	3313300000	3414700000
P62805;P40287;P02309	Histone H4	Hist1h4a;HIST1H4A	sp|P62805|H4_HUMAN Histone H4 OS=Homo sapiens OX=9606 GN=HIST1H4A PE=1 SV=2	2987500000	3243700000	3138400000	2266900000	2344000000	2165500000	7754600000	7686200000	7272300000
P19367	Hexokinase-1	HK1	sp|P19367|HXK1_HUMAN Hexokinase-1 OS=Homo sapiens OX=9606 GN=HK1 PE=1 SV=3	0	0	0	0	0	0	38352000	40221000	29983000
P01892;P30378;P16189;P30512;P30456;P30376;Q09160;P30388	HLA class I histocompatibility antigen, A-2 alpha chain;HLA class I histocompatibility antigen, A-31 alpha chain;HLA class I histocompatibility antigen, A-29 alpha chain	HLA-A	sp|P01892|1A02_HUMAN HLA class I histocompatibility antigen, A-2 alpha chain OS=Homo sapiens OX=9606 GN=HLA-A PE=1 SV=1;sp|P30378|1A04_GORGO Class I histocompatibility antigen, Gogo-A*0501 alpha chain OS=Gorilla gorilla gorilla OX=9595 PE=2 SV=1;sp|P16189|	0	0	0	116420000	124040000	106920000	181050000	174700000	197630000
P04439;P30455;P30443;P13746;P01893;P30501;P06140;Q95IT3;P13747	HLA class I histocompatibility antigen, A-3 alpha chain;HLA class I histocompatibility antigen, A-36 alpha chain;HLA class I histocompatibility antigen, A-1 alpha chain;HLA class I histocompatibility antigen, A-11 alpha chain	HLA-A	sp|P04439|1A03_HUMAN HLA class I histocompatibility antigen, A-3 alpha chain OS=Homo sapiens OX=9606 GN=HLA-A PE=1 SV=2;sp|P30455|1A36_HUMAN HLA class I histocompatibility antigen, A-36 alpha chain OS=Homo sapiens OX=9606 GN=HLA-A PE=1 SV=1;sp|P30443|1A01_	127900000	142470000	129650000	320760000	304840000	224080000	1298500000	1153200000	1148900000
P30685;P30498;P30495;P30491;P30490;P30484;P30464;P18464;P18465;P10319	HLA class I histocompatibility antigen, B-35 alpha chain;HLA class I histocompatibility antigen, B-78 alpha chain;HLA class I histocompatibility antigen, B-56 alpha chain;HLA class I histocompatibility antigen, B-53 alpha chain;HLA class I histocompatibility antigen, B-52 alpha chain;HLA class I histocompatibility antigen, B-46 alpha chain;HLA class I histocompatibility antigen, B-15 alpha chain;…	HLA-B	sp|P30685|1B35_HUMAN HLA class I histocompatibility antigen, B-35 alpha chain OS=Homo sapiens OX=9606 GN=HLA-B PE=1 SV=1;sp|P30498|1B78_HUMAN HLA class I histocompatibility antigen, B-78 alpha chain OS=Homo sapiens OX=9606 GN=HLA-B PE=1 SV=1;sp|P30495|1B56	0	84580000	73409000	132600000	123430000	148280000	305440000	333920000	321340000
Q95365;Q29836;P30475	HLA class I histocompatibility antigen, B-38 alpha chain;HLA class I histocompatibility antigen, B-67 alpha chain;HLA class I histocompatibility antigen, B-39 alpha chain	HLA-B	sp|Q95365|1B38_HUMAN HLA class I histocompatibility antigen, B-38 alpha chain OS=Homo sapiens OX=9606 GN=HLA-B PE=1 SV=1;sp|Q29836|1B67_HUMAN HLA class I histocompatibility antigen, B-67 alpha chain OS=Homo sapiens OX=9606 GN=HLA-B PE=1 SV=1;sp|P30475|1B39	0	0	0	50179000	0	49285000	0	0	0
Q8TCT9	Minor histocompatibility antigen H13	HM13	sp|Q8TCT9|HM13_HUMAN Minor histocompatibility antigen H13 OS=Homo sapiens OX=9606 GN=HM13 PE=1 SV=1	128920000	0	0	0	0	0	127830000	131130000	143680000
Q96RW7	Hemicentin-1	HMCN1	sp|Q96RW7|HMCN1_HUMAN Hemicentin-1 OS=Homo sapiens OX=9606 GN=HMCN1 PE=1 SV=2	108730000	18059000	38480000	5486300000	5469900000	5440900000	298410000	389220000	309350000
P17096	High mobility group protein HMG-I/HMG-Y	HMGA1	sp|P17096|HMGA1_HUMAN High mobility group protein HMG-I/HMG-Y OS=Homo sapiens OX=9606 GN=HMGA1 PE=1 SV=3	168270000	274980000	233580000	40673000	38517000	39989000	546800000	503450000	463810000
P52926	High mobility group protein HMGI-C	HMGA2	sp|P52926|HMGA2_HUMAN High mobility group protein HMGI-C OS=Homo sapiens OX=9606 GN=HMGA2 PE=1 SV=1	880460000	970800000	987040000	0	0	14344000	113300000	81137000	77668000
P09429;B2RPK0	High mobility group protein B1;Putative high mobility group protein B1-like 1	Hmgb1;HMGB1;HMGB1P1	sp|P09429|HMGB1_HUMAN High mobility group protein B1 OS=Homo s	101110000	116100000	0	0	0	0	32743000	33746000	0
Q32P51;P09651	Heterogeneous nuclear ribonucleoprotein A1-like 2;Heterogeneous nuclear ribonucleoprotein A1;Heterogeneous nuclear ribonucleoprotein A1, N-terminally processed	HNRNPA1L2;HNRNPA1	sp|Q32P51|RA1L2_HUMAN Heterogeneous nuclear ribonucleoprotein A1-like 2 OS=Homo sapiens OX=9606 GN=HNRNPA1L2 PE=2 SV=2;sp|P09651|ROA1_HUMAN Hete	0	0	0	0	0	0	37775000	44226000	38554000
P22626	Heterogeneous nuclear ribonucleoproteins A2/B1	HNRNPA2B1	sp|P22626|ROA2_HUMAN Heterogeneous nuclear ribonucleoproteins A2/B1 OS=Homo sapiens OX=9606 GN=HNRNPA2B1 PE=1 SV=2	69531000	58015000	66019000	0	44323000	0	86338000	68271000	64017000
P31943;P70333;P55795	Heterogeneous nuclear ribonucleoprotein H;Heterogeneous nuclear ribonucleoprotein H, N-terminally processed;Heterogeneous nuclear ribonucleoprotein H2	HNRNPH1;Hnrnph2;HNRNPH2	sp|P31943|HNRH1_HUMAN Heterogeneous nuclear ribonucleoprotein H OS=Homo sapiens OX=9606 GN=HNRNPH1 PE=1 SV=4;sp|P70333|HNRH2_MOUSE Heterogeneous nuclear ribonucleoprotein H2 OS=Mus musculus OX=10090 GN=Hnrnph2 PE=1 SV=1;sp|P55795|HNRH2_HUMAN Heterogeneous	0	0	84787000	0	0	0	46260000	74649000	73352000
P61978	Heterogeneous nuclear ribonucleoprotein K	Hnrnpk;HNRNPK	sp|P61978|HNRPK_HUMAN Heterogeneous nuclear ribonucleoprotein K OS=Homo sapiens OX=9606 GN=HNRNPK PE=1 SV=1	144510000	121430000	123190000	37412000	39325000	35864000	76592000	108010000	45732000
P14866	Heterogeneous nuclear ribonucleoprotein L	HNRNPL	sp|P14866|HNRPL_HUMAN Heterogeneous nuclear ribonucleoprotein L OS=Homo sapiens OX=9606 GN=HNRNPL PE=1 SV=2	29600000	0	0	0	0	0	27482000	0	26861000
P52272	Heterogeneous nuclear ribonucleoprotein M	HNRNPM	sp|P52272|HNRPM_HUMAN Heterogeneous nuclear ribonucleoprotein M OS=Homo sapiens OX=9606 GN=HNRNPM PE=1 SV=3	77218000	96545000	95620000	52237000	0	62403000	83716000	78417000	87119000
Q00839	Heterogeneous nuclear ribonucleoprotein U	HNRNPU	sp|Q00839|HNRPU_HUMAN Heterogeneous nuclear ribonucleoprotein U OS=Homo sapiens OX=9606 GN=HNRNPU PE=1 SV=6	204100000	212650000	185280000	75780000	101270000	0	173750000	174290000	187350000
Q1KMD3	Heterogeneous nuclear ribonucleoprotein U-like protein 2	HNRNPUL2	sp|Q1KMD3|HNRL2_HUMAN Heterogeneous nuclear ribonucleoprotein U-like protein 2 OS=Homo sapiens OX=9606 GN=HNRNPUL2 PE=1 SV=1	24695000	26086000	0	0	0	0	23720000	24687000	21209000
P01116;P01112;P01111	GTPase HRas;GTPase HRas, N-terminally processed;GTPase KRas;GTPase KRas, N-terminally processed;GTPase NRas	Hras;KRAS;HRAS;NRAS	sp|P01116|RASK_HUMAN GTPase KRas OS=Homo sapiens OX=9606 GN=KRAS PE=1 SV=1;sp|P01112|RASH_HUMAN GTPas	0	0	0	0	0	0	0	0	43905000
P51659	Peroxisomal multifunctional enzyme type 2;(3R)-hydroxyacyl-CoA dehydrogenase;Enoyl-CoA hydratase 2	HSD17B4	sp|P51659|DHB4_HUMAN Peroxisomal multifunctional enzyme type 2 OS=Homo sapiens OX=9606 GN=HSD17B4 PE=1 SV=3	51012000	74057000	79432000	55835000	42251000	45967000	73360000	65560000	71683000
P08238;P30947;Q58FF7	Heat shock protein HSP 90-beta	Hsp90ab1;HSP90AB1	sp|P08238|HS90B_HUMAN Heat shock protein HSP 90-beta OS=Homo sapiens OX=9606 GN=HSP90AB1 PE=1 SV=4;sp|P30947|HS90B_RABIT Heat shock protein HSP 90-beta OS=O	501630000	586140000	542410000	212290000	232490000	214180000	292970000	294440000	313780000
P14625;A7H4M0;A7I226;Q9ZMM2	Endoplasmin	HSP90B1	sp|P14625|ENPL_HUMAN Endoplasmin OS=Homo sapiens OX=9606 GN=HSP90B1 PE=1 SV=1	155180000	152730000	160810000	146700000	150330000	154100000	128230000	137780000	148060000
P0DMV8;P0DMV9;P34931	Heat shock 70 kDa protein 1A;Heat shock 70 kDa protein 1B;Heat shock 70 kDa protein 1-like	HSPA1A;HSPA1B;HSPA1L	sp|P0DMV8|HS71A_HUMAN Heat shock 70 kDa protein 1A OS=Homo sapiens OX=9606 GN=HSPA1A PE=1 SV=1;sp|P0DMV9|HS71B_HUMAN Heat shock 70 kDa protein 1B OS=Homo sapiens OX=9606 GN=HSPA1B PE=1 SV=1;sp|P34931|HS71L_HUMAN Heat shock 70 kDa protein 1-like OS=Homo sap	74877000	72926000	73841000	48114000	56020000	47263000	92871000	95462000	99006000
P11021;P20029	78 kDa glucose-regulated protein	HSPA5;Hspa5	sp|P11021|BIP_HUMAN Endoplasmic reticulum chaperone BiP OS=Homo sapiens OX=9606 GN=HSPA5 PE=1 SV=2;sp|P20029|BIP_MOUSE Endoplasmic reticulum chaperone BiP OS=Mus musculus OX=10090 GN=Hspa5 PE=1 SV=3	330710000	279720000	326630000	613960000	591430000	597130000	388170000	385030000	386930000
P11142;P54652;P27541;Q92260;P40918;Q96W30	Heat shock cognate 71 kDa protein	Hspa8;HSPA8	sp|P11142|HSP7C_HUMAN Heat shock cognate 71 kDa protein OS=Homo sapiens OX=9606 GN=HSPA8 PE=1 SV=1	617430000	639690000	614150000	502660000	550990000	486790000	628800000	591620000	617490000
P38646	Stress-70 protein, mitochondrial	HSPA9	sp|P38646|GRP75_HUMAN Stress-70 protein, mitochondrial OS=Homo sapiens OX=9606 GN=HSPA9 PE=1 SV=2	0	0	0	0	0	0	0	0	18066000
P04792	Heat shock protein beta-1	HSPB1	sp|P04792|HSPB1_HUMAN Heat shock protein beta-1 OS=Homo sapiens OX=9606 GN=HSPB1 PE=1 SV=2	206390000	212970000	223340000	292820000	299430000	271360000	182060000	180170000	181450000
O14558	Heat shock protein beta-6	HSPB6	sp|O14558|HSPB6_HUMAN Heat shock protein beta-6 OS=Homo sapiens OX=9606 GN=HSPB6 PE=1 SV=2	0	0	0	0	0	0	33178000	31900000	34343000
P98160	Basement membrane-specific heparan sulfate proteoglycan core protein;Endorepellin;LG3 peptide	HSPG2	sp|P98160|PGBM_HUMAN Basement membrane-specific heparan sulfate proteoglycan core protein OS=Homo sapiens OX=9606 GN=HSPG2 PE=1 SV=4	18161000000	18781000000	18948000000	189540000000	190710000000	197800000000	22842000000	22042000000	22108000000
Q92743;A9JRB3;Q6GMI0;REV__Q5BEJ4	Serine protease HTRA1;Serine protease HTRA1B;Serine protease HTRA1A	HTRA1;htra1b;htra1a	sp|Q92743|HTRA1_HUMAN Serine protease HTRA1 OS=Homo sapiens OX=9606 GN=HTRA1 PE=1 SV=1;sp|A9JRB3|HTR1B_DANRE Serine protease HTRA1B OS=Danio rerio OX=7955 GN=htra1b PE=2 S	329940000	349620000	363890000	178840000	187040000	163380000	153970000	156000000	171960000
P83110;Q9JIY5;O43464	Serine protease HTRA3	HTRA3	sp|P83110|HTRA3_HUMAN Serine protease HTRA3 OS=Homo sapiens OX=9606 GN=HTRA3 PE=1 SV=2	133490000	133110000	105090000	31744000	31342000	22428000	0	0	0
Q7Z6Z7	E3 ubiquitin-protein ligase HUWE1	HUWE1	sp|Q7Z6Z7|HUWE1_HUMAN E3 ubiquitin-protein ligase HUWE1 OS=Homo sapiens OX=9606 GN=HUWE1 PE=1 SV=3	33956000	27327000	28725000	0	0	18841000	26782000	31638000	21075000
P41252	Isoleucine--tRNA ligase, cytoplasmic	IARS	sp|P41252|SYIC_HUMAN Isoleucine--tRNA ligase, cytoplasmic OS=Homo sapiens OX=9606 GN=IARS PE=1 SV=2	41053000	39597000	42278000	55717000	50873000	52396000	46207000	40935000	38384000
P05362	Intercellular adhesion molecule 1	ICAM1	sp|P05362|ICAM1_HUMAN Intercellular adhesion molecule 1 OS=Homo sapiens OX=9606 GN=ICAM1 PE=1 SV=2	0	0	0	0	0	0	0	0	13575000
P48735	Isocitrate dehydrogenase [NADP], mitochondrial	IDH2	sp|P48735|IDHP_HUMAN Isocitrate dehydrogenase [NADP], mitochondrial OS=Homo sapiens OX=9606 GN=IDH2 PE=1 SV=2	47784000	50617000	65130000	0	0	0	0	0	0
Q16270;Q61581	Insulin-like growth factor-binding protein 7	IGFBP7	sp|Q16270|IBP7_HUMAN Insulin-like growth factor-binding protein 7 OS=Homo sapiens OX=9606 GN=IGFBP7 PE=1 SV=1	39851000	0	0	141500000	112030000	102360000	0	0	0
Q12905	Interleukin enhancer-binding factor 2	ILF2	sp|Q12905|ILF2_HUMAN Interleukin enhancer-binding factor 2 OS=Homo sapiens OX=9606 GN=ILF2 PE=1 SV=2	80323000	42015000	46634000	0	17618000	0	28757000	24749000	35493000
A1L0T0	Acetolactate synthase-like protein	ILVBL	sp|A1L0T0|ILVBL_HUMAN Acetolactate synthase-like protein OS=Homo sapiens OX=9606 GN=ILVBL PE=1 SV=2	0	0	0	0	0	0	0	10776000	13053000
P58166	Inhibin beta E chain	INHBE	sp|P58166|INHBE_HUMAN Inhibin beta E chain OS=Homo sapiens OX=9606 GN=INHBE PE=1 SV=1	0	0	0	53891000	53589000	52648000	0	0	0
O00410	Importin-5	IPO5	sp|O00410|IPO5_HUMAN Importin-5 OS=Homo sapiens OX=9606 GN=IPO5 PE=1 SV=4	73003000	74984000	62024000	64380000	59962000	62915000	98290000	86548000	81643000
O95373	Importin-7	Ipo7;IPO7	sp|O95373|IPO7_HUMAN Importin-7 OS=Homo sapiens OX=9606 GN=IPO7 PE=1 SV=1	64054000	88575000	88071000	45942000	0	40293000	44134000	38565000	44143000
Q96P70	Importin-9	IPO9	sp|Q96P70|IPO9_HUMAN Importin-9 OS=Homo sapiens OX=9606 GN=IPO9 PE=1 SV=3	0	0	0	0	19912000	0	17053000	19515000	16572000
P46940	Ras GTPase-activating-like protein IQGAP1	IQGAP1	sp|P46940|IQGA1_HUMAN Ras GTPase-activating-like protein IQGAP1 OS=Homo sapiens OX=9606 GN=IQGAP1 PE=1 SV=1	287280000	289550000	295800000	173360000	209610000	222120000	283790000	297770000	299040000
P17301	Integrin alpha-2	ITGA2	sp|P17301|ITA2_HUMAN Integrin alpha-2 OS=Homo sapiens OX=9606 GN=ITGA2 PE=1 SV=1	63586000	37998000	0	79988000	62304000	73012000	231610000	234800000	231200000
P08648	Integrin alpha-5;Integrin alpha-5 heavy chain;Integrin alpha-5 light chain	ITGA5	sp|P08648|ITA5_HUMAN Integrin alpha-5 OS=Homo sapiens OX=9606 GN=ITGA5 PE=1 SV=2	48564000	28392000	48670000	272420000	181380000	190020000	1117500000	998320000	857380000
P06756	Integrin alpha-V;Integrin alpha-V heavy chain;Integrin alpha-V light chain	ITGAV	sp|P06756|ITAV_HUMAN Integrin alpha-V OS=Homo sapiens OX=9606 GN=ITGAV PE=1 SV=2	109100000	142310000	133570000	453480000	446830000	452250000	699800000	650780000	654610000
P05556;Q9GLP0	Integrin beta-1	ITGB1	sp|P05556|ITB1_HUMAN Integrin beta-1 OS=Homo sapiens OX=9606 GN=ITGB1 PE=1 SV=2	422170000	367030000	379600000	654900000	645200000	623030000	1419600000	1429000000	1398800000
P18084;Q07441	Integrin beta-5	ITGB5	sp|P18084|ITB5_HUMAN Integrin beta-5 OS=Homo sapiens OX=9606 GN=ITGB5 PE=1 SV=1;sp|Q07441|ITB5_PAPCY Integrin beta-5 (Fragment) OS=Papio cynocephalus OX=9556 GN=ITGB5 PE=2 SV=1	0	0	0	28892000	32356000	0	0	112080000	55784000
Q9Y287	Integral membrane protein 2B;BRI2, membrane form;BRI2 intracellular domain;BRI2C, soluble form;Bri23 peptide	ITM2B	sp|Q9Y287|ITM2B_HUMAN Integral membrane protein 2B OS=Homo sapiens OX=9606 GN=ITM2B PE=1 SV=1	0	0	0	0	0	0	0	0	3436100
Q96CX2;Q6WVG3	BTB/POZ domain-containing protein KCTD12	KCTD12;Kctd12	sp|Q96CX2|KCD12_HUMAN BTB/POZ domain-containing protein KCTD12 OS=Homo sapiens OX=9606 GN=KCTD12 PE=1 SV=1;sp|Q6WVG3|KCD12_MOUSE BTB/POZ domain-containing protein KCTD12 OS=Mus musculus OX=10090 GN=Kctd12 PE=1 SV=1	0	0	0	0	0	0	22681000	26929000	24041000
P24390	ER lumen protein-retaining receptor 1	Kdelr1;KDELR1	sp|P24390|ERD21_HUMAN ER lumen protein-retaining receptor 1 OS=Homo sapiens OX=9606 GN=KDELR1 PE=1 SV=1	168860000	51177000	44640000	0	54058000	55573000	54961000	58256000	58915000
Q12768	WASH complex subunit strumpellin	KIAA0196	sp|Q12768|WASC5_HUMAN WASH complex subunit 5 OS=Homo sapiens OX=9606 GN=WASHC5 PE=1 SV=1	105910000	109610000	108590000	91751000	88409000	82251000	132910000	142170000	148560000
Q2M389	WASH complex subunit 7	KIAA1033	sp|Q2M389|WASC4_HUMAN WASH complex subunit 4 OS=Homo sapiens OX=9606 GN=WASHC4 PE=1 SV=2	21098000	17666000	0	29520000	20864000	0	38804000	36749000	40936000
Q14974;P52297	Importin subunit beta-1;Importin subunit beta	KPNB1;kpnb1	sp|Q14974|IMB1_HUMAN Importin subunit beta-1 OS=Homo sapiens OX=9606 GN=KPNB1 PE=1 SV=2;sp|P52297|IMB_XENLA Importin subunit beta OS=Xenopus laevis OX=8355 GN=kpnb1 PE=1 SV=3	60866000	80522000	86406000	38798000	35608000	42826000	50554000	52396000	45219000
P13645;CON__P13645;CON__P02535-1	Keratin, type I cytoskeletal 10	KRT10	sp|P13645|K1C10_HUMAN Keratin, type I cytoskeletal 10 OS=Homo sapiens OX=9606 GN=KRT10 PE=1 SV=6;	0	0	0	50996000	41345000	49539000	0	0	0
P05783;CON__P05784;P05784;CON__H-INV:HIT000015463	Keratin, type I cytoskeletal 18	KRT18	sp|P05783|K1C18_HUMAN Keratin, type I cytoskeletal 18 OS=Homo sapiens OX=9606 GN=KRT18 PE=1 SV=2	576850000	666820000	639590000	272520000	208720000	259300000	0	0	0
CON__P05787;P05787;CON__H-INV:HIT000292931;Q9DCV7;CON__Q9H552;CON__Q9DCV7;CON__P13647;CON__O95678;CON__P02538;P04259;CON__P04259;CON__P48668;P02538;CON__Q6ISB0;P48668;Q9NSB2;A5A6M8;P13647;CON__Q9NSB2;CON__Q8VED5;O95678;CON__Q6IFZ6;CON__Q5XKE5;CON__Q01546;P12035;Q01546;CON__P12035;Q5XKE5;CON__P07744;CON__Q6NXH9;CON__Q3TTY5;CON__Q32MB2;CON__Q7RTS7;CON__Q6IME9;CON__Q7Z794;CON__P78385;CON__Q61726;CON…	Keratin, type II cytoskeletal 8	KRT8	;sp|P05787|K2C8_HUMAN Keratin, type II cytoskeletal 8 OS=Homo sapiens OX=9606 GN=KRT8 PE=1 SV=7	539130000	1404700000	1257800000	21231000	10780000	6104300	1944700	3870600	2277700
Q16363	Laminin subunit alpha-4	LAMA4	sp|Q16363|LAMA4_HUMAN Laminin subunit alpha-4 OS=Homo sapiens OX=9606 GN=LAMA4 PE=1 SV=4	0	0	42715000	52386000	43417000	40847000	0	28064000	0
O15230;Q16787	Laminin subunit alpha-5	LAMA5	sp|O15230|LAMA5_HUMAN Laminin subunit alpha-5 OS=Homo sapiens OX=9606 GN=LAMA5 PE=1 SV=8	113300000	115600000	111630000	230170000	223940000	220520000	0	0	0
P07942	Laminin subunit beta-1	LAMB1	sp|P07942|LAMB1_HUMAN Laminin subunit beta-1 OS=Homo sapiens OX=9606 GN=LAMB1 PE=1 SV=2	98609000	200640000	205320000	306020000	238670000	335090000	0	54119000	35545000
P55268;Q61292	Laminin subunit beta-2	LAMB2	sp|P55268|LAMB2_HUMAN Laminin subunit beta-2 OS=Homo sapiens OX=9606 GN=LAMB2 PE=1 SV=2	0	0	0	0	20114000	21557000	22961000	24550000	0
P11047;Q1LVF0	Laminin subunit gamma-1	LAMC1	sp|P11047|LAMC1_HUMAN Laminin subunit gamma-1 OS=Homo sapiens OX=9606 GN=LAMC1 PE=1 SV=3	173040000	188350000	190770000	320700000	283190000	329960000	46378000	47563000	51861000
P11279	Lysosome-associated membrane glycoprotein 1	LAMP1	sp|P11279|LAMP1_HUMAN Lysosome-associated membrane glycoprotein 1 OS=Homo sapiens OX=9606 GN=LAMP1 PE=1 SV=3	52796000	50338000	0	282800000	310760000	247860000	586120000	595760000	649720000
P13473	Lysosome-associated membrane glycoprotein 2	LAMP2	sp|P13473|LAMP2_HUMAN Lysosome-associated membrane glycoprotein 2 OS=Homo sapiens OX=9606 GN=LAMP2 PE=1 SV=2	68704000	60607000	68894000	285770000	287320000	301270000	277790000	302350000	312560000
Q9P2J5	Leucine--tRNA ligase, cytoplasmic	LARS	sp|Q9P2J5|SYLC_HUMAN Leucine--tRNA ligase, cytoplasmic OS=Homo sapiens OX=9606 GN=LARS PE=1 SV=2	0	0	0	0	0	0	0	0	5260200
P00338;Q5R1W9;P06151	L-lactate dehydrogenase A chain	LDHA	sp|P00338|LDHA_HUMAN L-lactate dehydrogenase A chain OS=Homo sapiens OX=9606 GN=LDHA PE=1 SV=2;sp|Q5R1W9|LDHA_PANTR L-lactate dehydrogenase A chain OS=Pan troglodytes OX=9598 GN=LDHA PE=2 SV=3	1237700000	1276800000	1222200000	3204000000	2931600000	3219100000	2034300000	2039500000	1979600000
P07195;Q6ZMR3;P07864;Q9PVK4	L-lactate dehydrogenase B chain	LDHB	sp|P07195|LDHB_HUMAN L-lactate dehydrogenase B chain OS=Homo sapiens OX=9606 GN=LDHB PE=1 SV=2	384100000	426360000	422480000	353670000	371760000	324960000	242600000	256220000	232160000
Q8IVL6	Prolyl 3-hydroxylase 3	LEPREL2	sp|Q8IVL6|P3H3_HUMAN Prolyl 3-hydroxylase 3 OS=Homo sapiens OX=9606 GN=P3H3 PE=1 SV=1	21183000	41028000	27164000	0	0	0	16877000	0	0
P09382;C0HJR3;P16045	Galectin-1	LGALS1	sp|P09382|LEG1_HUMAN Galectin-1 OS=Homo sapiens OX=9606 GN=LGALS1 PE=1 SV=2	2142700000	2196400000	2314500000	3930700000	3378400000	3690500000	6126200000	5842400000	6113400000
P17931	Galectin-3	LGALS3	sp|P17931|LEG3_HUMAN Galectin-3 OS=Homo sapiens OX=9606 GN=LGALS3 PE=1 SV=5	41101000	35509000	41703000	49634000	60650000	54447000	422440000	280890000	479860000
Q9Y5X9	Endothelial lipase	LIPG	sp|Q9Y5X9|LIPE_HUMAN Endothelial lipase OS=Homo sapiens OX=9606 GN=LIPG PE=1 SV=1	0	0	0	36936000	0	40970000	0	0	0
P49257	Protein ERGIC-53	LMAN1	sp|P49257|LMAN1_HUMAN Protein ERGIC-53 OS=Homo sapiens OX=9606 GN=LMAN1 PE=1 SV=2	136940000	87295000	71491000	103090000	94121000	90652000	172870000	187440000	186220000
Q9BU23	Lipase maturation factor 2	LMF2	sp|Q9BU23|LMF2_HUMAN Lipase maturation factor 2 OS=Homo sapiens OX=9606 GN=LMF2 PE=1 SV=2	0	0	0	0	0	0	46204000	0	45264000
P02545;P11048	Prelamin-A/C;Lamin-A/C	LMNA	sp|P02545|LMNA_HUMAN Prelamin-A/C OS=Homo sapiens OX=9606 GN=LMNA PE=1 SV=1	467720000	481950000	395660000	221930000	273220000	283040000	1901800000	1869600000	1860100000
P20700	Lamin-B1	LMNB1	sp|P20700|LMNB1_HUMAN Lamin-B1 OS=Homo sapiens OX=9606 GN=LMNB1 PE=1 SV=2	0	0	0	0	0	0	32002000	29905000	28434000
P28300	Protein-lysine 6-oxidase	LOX	sp|P28300|LYOX_HUMAN Protein-lysine 6-oxidase OS=Homo sapiens OX=9606 GN=LOX PE=1 SV=2	16948000	0	17900000	32826000	22735000	0	0	0	0
Q08397	Lysyl oxidase homolog 1	LOXL1	sp|Q08397|LOXL1_HUMAN Lysyl oxidase homolog 1 OS=Homo sapiens OX=9606 GN=LOXL1 PE=1 SV=2	27747000	37349000	38320000	572660000	630030000	760140000	1165000000	1117900000	1100300000
Q9Y4K0;A1L1V4	Lysyl oxidase homolog 2	LOXL2	sp|Q9Y4K0|LOXL2_HUMAN Lysyl oxidase homolog 2 OS=Homo sapiens OX=9606 GN=LOXL2 PE=1 SV=1	142710000	112050000	139680000	384980000	399480000	351020000	0	0	0
Q92633	Lysophosphatidic acid receptor 1	LPAR1	sp|Q92633|LPAR1_HUMAN Lysophosphatidic acid receptor 1 OS=Homo sapiens OX=9606 GN=LPAR1 PE=1 SV=3	0	0	0	0	0	0	50517000	53518000	49040000
Q07954	Prolow-density lipoprotein receptor-related protein 1;Low-density lipoprotein receptor-related protein 1 85 kDa subunit;Low-density lipoprotein receptor-related protein 1 515 kDa subunit;Low-density lipoprotein receptor-related protein 1 intracellular domain	LRP1	sp|Q07954|LRP1_HUMAN Prolow-density lipoprotein receptor-related protein 1 OS=Homo sapiens OX=9606 GN=LRP1 PE=1 SV=2	84302000	71043000	87863000	122800000	129180000	125260000	269790000	322540000	252510000
P42704	Leucine-rich PPR motif-containing protein, mitochondrial	LRPPRC	sp|P42704|LPPRC_HUMAN Leucine-rich PPR motif-containing protein, mitochondrial OS=Homo sapiens OX=9606 GN=LRPPRC PE=1 SV=3	19274000	17570000	18228000	0	0	0	12379000	11015000	0
Q8TF66	Leucine-rich repeat-containing protein 15	LRRC15	sp|Q8TF66|LRC15_HUMAN Leucine-rich repeat-containing protein 15 OS=Homo sapiens OX=9606 GN=LRRC15 PE=2 SV=2	0	0	0	0	0	0	82378000	89468000	0
Q8N6Y2	Leucine-rich repeat-containing protein 17	LRRC17	sp|Q8N6Y2|LRC17_HUMAN Leucine-rich repeat-containing protein 17 OS=Homo sapiens OX=9606 GN=LRRC17 PE=2 SV=1	620530000	627360000	614400000	745770000	799830000	1541100000	0	59276000	0
Q96AG4	Leucine-rich repeat-containing protein 59	LRRC59	sp|Q96AG4|LRC59_HUMAN Leucine-rich repeat-containing protein 59 OS=Homo sapiens OX=9606 GN=LRRC59 PE=1 SV=1	113040000	142950000	145300000	113260000	85609000	93751000	79484000	0	88809000
Q8ND94	LRRN4 C-terminal-like protein	LRRN4CL	sp|Q8ND94|LRN4L_HUMAN LRRN4 C-terminal-like protein OS=Homo sapiens OX=9606 GN=LRRN4CL PE=2 SV=1	0	0	0	0	0	0	41248000	49130000	54704000
Q14766;Q8CG19	Latent-transforming growth factor beta-binding protein 1	LTBP1	sp|Q14766|LTBP1_HUMAN Latent-transforming growth factor beta-binding protein 1 OS=Homo sapiens OX=9606 GN=LTBP1 PE=1 SV=4	1380600000	1576500000	1558500000	2510400000	2556600000	2608500000	2762300000	2693700000	2708400000
Q14767	Latent-transforming growth factor beta-binding protein 2	LTBP2	sp|Q14767|LTBP2_HUMAN Latent-transforming growth factor beta-binding protein 2 OS=Homo sapiens OX=9606 GN=LTBP2 PE=1 SV=3	0	0	0	1940000000	1884900000	1929200000	433420000	456780000	441650000
Q9NS15	Latent-transforming growth factor beta-binding protein 3	LTBP3	sp|Q9NS15|LTBP3_HUMAN Latent-transforming growth factor beta-binding protein 3 OS=Homo sapiens OX=9606 GN=LTBP3 PE=1 SV=4	0	46600000	0	431790000	195710000	210770000	0	0	0
Q8N2S1	Latent-transforming growth factor beta-binding protein 4	LTBP4	sp|Q8N2S1|LTBP4_HUMAN Latent-transforming growth factor beta-binding protein 4 OS=Homo sapiens OX=9606 GN=LTBP4 PE=1 SV=2	0	0	69902000	194860000	210650000	231560000	435130000	269650000	306620000
P46821;P78559	Microtubule-associated protein 1B;MAP1B heavy chain;MAP1 light chain LC1	MAP1B	sp|P46821|MAP1B_HUMAN Microtubule-associated protein 1B OS=Homo sapiens OX=9606 GN=MAP1B PE=1 SV=2	0	0	0	38106000	59675000	42208000	79935000	77238000	75823000
O00339;O08746	Matrilin-2	MATN2;Matn2	sp|O00339|MATN2_HUMAN Matrilin-2 OS=Homo sapiens OX=9606 GN=MATN2 PE=1 SV=4;sp|O08746|MATN2_MOUSE Matrilin-2 OS=Mus musculus OX=10090 GN=Matn2 PE=2 SV=2	23358000	20635000	21847000	37197000	104280000	36594000	15095000	16257000	15309000
P43243	Matrin-3	MATR3	sp|P43243|MATR3_HUMAN Matrin-3 OS=Homo sapiens OX=9606 GN=MATR3 PE=1 SV=2	40012000	53352000	50328000	29955000	27920000	28674000	57025000	46603000	49119000
Q96N66	Lysophospholipid acyltransferase 7	MBOAT7	sp|Q96N66|MBOA7_HUMAN Lysophospholipid acyltransferase 7 OS=Homo sapiens OX=9606 GN=MBOAT7 PE=1 SV=2	840580000	876490000	947250000	393530000	361240000	401290000	336150000	346250000	359360000
P40926	Malate dehydrogenase, mitochondrial	MDH2	sp|P40926|MDHM_HUMAN Malate dehydrogenase, mitochondrial OS=Homo sapiens OX=9606 GN=MDH2 PE=1 SV=3	0	38598000	0	0	0	33581000	28253000	0	0
O75095	Multiple epidermal growth factor-like domains protein 6	MEGF6	sp|O75095|MEGF6_HUMAN Multiple epidermal growth factor-like domains protein 6 OS=Homo sapiens OX=9606 GN=MEGF6 PE=1 SV=4	0	0	0	135550000	78314000	92299000	26482000	0	0
Q5EB52;Q07646	Mesoderm-specific transcript homolog protein;Mesoderm-specific transcript protein	MEST;Mest	sp|Q5EB52|MEST_HUMAN Mesoderm-specific transcript homolog protein OS=Homo sapiens OX=9606 GN=MEST PE=2 SV=2;sp|Q07646|MEST_MOUSE Mesoderm-specific transcript protein OS=Mus musculus OX=10090 GN=Mest PE=2 SV=1	0	0	0	53395000	60548000	57094000	0	0	0
Q641Q3	Meteorin-like protein	METRNL	sp|Q641Q3|METRL_HUMAN Meteorin-like protein OS=Homo sapiens OX=9606 GN=METRNL PE=2 SV=1	0	0	0	37474000	32263000	32267000	0	0	0
P55001	Microfibrillar-associated protein 2	MFAP2	sp|P55001|MFAP2_HUMAN Microfibrillar-associated protein 2 OS=Homo sapiens OX=9606 GN=MFAP2 PE=2 SV=1	1411700000	1229300000	1336200000	1865300000	1840600000	1932400000	1078900000	901080000	853820000
Q13361	Microfibrillar-associated protein 5	MFAP5	sp|Q13361|MFAP5_HUMAN Microfibrillar-associated protein 5 OS=Homo sapiens OX=9606 GN=MFAP5 PE=1 SV=1	0	0	0	1039400000	1079200000	1270700000	215310000	194200000	198170000
Q08431	Lactadherin;Lactadherin short form;Medin	MFGE8	sp|Q08431|MFGM_HUMAN Lactadherin OS=Homo sapiens OX=9606 GN=MFGE8 PE=1 SV=2	138130000	166500000	150620000	120790000	123710000	98038000	103740000	103230000	116210000
Q14728	Major facilitator superfamily domain-containing protein 10	MFSD10	sp|Q14728|MFS10_HUMAN Major facilitator superfamily domain-containing protein 10 OS=Homo sapiens OX=9606 GN=MFSD10 PE=1 SV=1	0	0	0	0	0	0	0	0	30217000
P10620;P08011	Microsomal glutathione S-transferase 1	MGST1	sp|P10620|MGST1_HUMAN Microsomal glutathione S-transferase 1 OS=Homo sapiens OX=9606 GN=MGST1 PE=1 SV=1	201580000	197650000	205650000	121250000	105610000	85999000	427670000	401490000	397820000
O14880	Microsomal glutathione S-transferase 3	MGST3	sp|O14880|MGST3_HUMAN Microsomal glutathione S-transferase 3 OS=Homo sapiens OX=9606 GN=MGST3 PE=1 SV=1	651220000	565540000	579780000	609560000	629980000	590540000	1332100000	1358900000	1423800000
Q14165;A9C3P0	Malectin	MLEC	sp|Q14165|MLEC_HUMAN Malectin OS=Homo sapiens OX=9606 GN=MLEC PE=1 SV=1	71942000	64309000	84924000	84424000	75629000	75097000	101280000	100800000	106130000
P08473	Neprilysin	MME	sp|P08473|NEP_HUMAN Neprilysin OS=Homo sapiens OX=9606 GN=MME PE=1 SV=2	12788000	0	12017000	39155000	36422000	39529000	1283300000	1269600000	858760000
Q13724	Mannosyl-oligosaccharide glucosidase	MOGS	sp|Q13724|MOGS_HUMAN Mannosyl-oligosaccharide glucosidase OS=Homo sapiens OX=9606 GN=MOGS PE=1 SV=5	39844000	43820000	37856000	32245000	37321000	33507000	29034000	27002000	24803000
Q7Z3U7	Protein MON2 homolog	MON2	sp|Q7Z3U7|MON2_HUMAN Protein MON2 homolog OS=Homo sapiens OX=9606 GN=MON2 PE=1 SV=3	0	0	0	0	0	0	0	17268000	16802000
Q6UVY6	DBH-like monooxygenase protein 1	MOXD1	sp|Q6UVY6|MOXD1_HUMAN DBH-like monooxygenase protein 1 OS=Homo sapiens OX=9606 GN=MOXD1 PE=1 SV=1	35883000	47802000	41303000	0	0	0	326320000	444580000	388300000
O75352	Mannose-P-dolichol utilization defect 1 protein	MPDU1	sp|O75352|MPU1_HUMAN Mannose-P-dolichol utilization defect 1 protein OS=Homo sapiens OX=9606 GN=MPDU1 PE=1 SV=2	78906000	75994000	82573000	73063000	75843000	86145000	134370000	135400000	143740000
Q9UBG0	C-type mannose receptor 2	MRC2	sp|Q9UBG0|MRC2_HUMAN C-type mannose receptor 2 OS=Homo sapiens OX=9606 GN=MRC2 PE=1 SV=2	0	0	0	0	0	0	43830000	42283000	39007000
Q8NDA8	Maestro heat-like repeat-containing protein family member 1	MROH1	sp|Q8NDA8|MROH1_HUMAN Maestro heat-like repeat-containing protein family member 1 OS=Homo sapiens OX=9606 GN=MROH1 PE=2 SV=3	0	0	0	0	0	0	9773200	11092000	9937800
Q15800	Methylsterol monooxygenase 1	MSMO1	sp|Q15800|MSMO1_HUMAN Methylsterol monooxygenase 1 OS=Homo sapiens OX=9606 GN=MSMO1 PE=1 SV=1	0	0	0	0	0	0	0	15737000	0
P26038;Q2HJ49;O35763;P26042;P31977;P26040;P15311	Moesin	Msn;MSN	sp|P26038|MOES_HUMAN Moesin OS=Homo sapiens OX=9606 GN=MSN PE=1 SV=3;sp|Q2HJ49|MOES_BOVIN Moesin OS=Bos taurus OX=9913 GN=MSN PE=2 SV=3;sp|O35763|MOES_RAT Moesin OS=Rattus norvegicus OX=	569960000	626480000	650120000	494930000	463020000	505980000	944060000	992880000	940390000
Q9Y6C9	Mitochondrial carrier homolog 2	MTCH2	sp|Q9Y6C9|MTCH2_HUMAN Mitochondrial carrier homolog 2 OS=Homo sapiens OX=9606 GN=MTCH2 PE=1 SV=1	326730000	324170000	317180000	503410000	503140000	445270000	1070200000	1059800000	1054900000
P42345	Serine/threonine-protein kinase mTOR	MTOR	sp|P42345|MTOR_HUMAN Serine/threonine-protein kinase mTOR OS=Homo sapiens OX=9606 GN=MTOR PE=1 SV=1	0	0	0	0	0	0	0	0	10355000
Q14764	Major vault protein	MVP	sp|Q14764|MVP_HUMAN Major vault protein OS=Homo sapiens OX=9606 GN=MVP PE=1 SV=4	678960000	705820000	677040000	296290000	281450000	286010000	1430700000	1457200000	1415700000
Q9NR99	Matrix-remodeling-associated protein 5	MXRA5	sp|Q9NR99|MXRA5_HUMAN Matrix-remodeling-associated protein 5 OS=Homo sapiens OX=9606 GN=MXRA5 PE=1 SV=3	395480000	422240000	438960000	582960000	602650000	591770000	722840000	707280000	728690000
Q96S97	Myeloid-associated differentiation marker	MYADM	sp|Q96S97|MYADM_HUMAN Myeloid-associated differentiation marker OS=Homo sapiens OX=9606 GN=MYADM PE=1 SV=2	0	0	0	997280000	684940000	682990000	611750000	627040000	642780000
P35580	Myosin-10	MYH10	sp|P35580|MYH10_HUMAN Myosin-10 OS=Homo sapiens OX=9606 GN=MYH10 PE=1 SV=3	1969700000	2469300000	2412100000	5046500000	4935600000	4512100000	2450100000	2481400000	2413600000
P13533	Myosin-6	MYH6	sp|P13533|MYH6_HUMAN Myosin-6 OS=Homo sapiens OX=9606 GN=MYH6 PE=1 SV=5	0	0	0	0	38770000	0	0	0	0
P35579	Myosin-9	MYH9	sp|P35579|MYH9_HUMAN Myosin-9 OS=Homo sapiens OX=9606 GN=MYH9 PE=1 SV=4	6316700000	6730900000	6794700000	7757700000	7806400000	7935800000	6784600000	6721100000	6571400000
P19105;O14950	Myosin regulatory light chain 12A;Myosin regulatory light chain 12B	MYL12A;MYL12B	sp|P19105|ML12A_HUMAN Myosin regulatory light chain 12A OS=Homo sapiens OX=9606 GN=MYL12A PE=1 SV=2;sp|O14950|ML12B_HUMAN Myosin regulatory light chain 12B OS=Homo sapiens OX=9606 GN=MYL12B PE=1 SV=2	53304000	0	56614000	46589000	50456000	49618000	36802000	36482000	23634000
P60660;P14649	Myosin light polypeptide 6	MYL6	sp|P60660|MYL6_HUMAN Myosin light polypeptide 6 OS=Homo sapiens OX=9606 GN=MYL6 PE=1 SV=2	101580000	117200000	110300000	186050000	206340000	204700000	0	69346000	0
O43795	Unconventional myosin-Ib	MYO1B	sp|O43795|MYO1B_HUMAN Unconventional myosin-Ib OS=Homo sapiens OX=9606 GN=MYO1B PE=1 SV=3	0	0	0	53738000	67565000	72977000	31564000	36299000	35061000
O00159;Q9WTI7;A5PF48	Unconventional myosin-Ic	MYO1C;Myo1c	sp|O00159|MYO1C_HUMAN Unconventional myosin-Ic OS=Homo sapiens OX=9606 GN=MYO1C PE=1 SV=4;sp|Q9WTI7|MYO1C_MOUSE Unconventional myosin-Ic OS=Mus musculus OX=10090 GN=Myo1c PE=1 SV=2	588630000	645690000	654970000	648180000	654850000	620210000	894790000	888090000	912140000
O94832	Unconventional myosin-Id	MYO1D	sp|O94832|MYO1D_HUMAN Unconventional myosin-Id OS=Homo sapiens OX=9606 GN=MYO1D PE=1 SV=2	0	0	0	27152000	34967000	33636000	11876000	11125000	12665000
Q9NZM1	Myoferlin	MYOF	sp|Q9NZM1|MYOF_HUMAN Myoferlin OS=Homo sapiens OX=9606 GN=MYOF PE=1 SV=1	457650000	460710000	466940000	180910000	171530000	195990000	595260000	616660000	595940000
P55209	Nucleosome assembly protein 1-like 1	NAP1L1	sp|P55209|NP1L1_HUMAN Nucleosome assembly protein 1-like 1 OS=Homo sapiens OX=9606 GN=NAP1L1 PE=1 SV=1	0	0	0	36591000	41276000	40088000	45317000	47394000	46518000
Q9Y2A7;B0S6R1	Nck-associated protein 1	NCKAP1;nckap1	sp|Q9Y2A7|NCKP1_HUMAN Nck-associated protein 1 OS=Homo sapiens OX=9606 GN=NCKAP1 PE=1 SV=1;sp|B0S6R1|NCKP1_DANRE Nck-associated protein 1 OS=Danio rerio OX=7955 GN=nckap1 PE=3 SV=1	0	58398000	54745000	61606000	52872000	65370000	99499000	92280000	74903000
P19338	Nucleolin	NCL	sp|P19338|NUCL_HUMAN Nucleolin OS=Homo sapiens OX=9606 GN=NCL PE=1 SV=3	70713000	20036000	36617000	0	0	0	17252000	16284000	18925000
Q86Y39	NADH dehydrogenase [ubiquinone] 1 alpha subcomplex subunit 11	NDUFA11	sp|Q86Y39|NDUAB_HUMAN NADH dehydrogenase [ubiquinone] 1 alpha subcomplex subunit 11 OS=Homo sapiens OX=9606 GN=NDUFA11 PE=1 SV=3	144480000	109820000	150720000	139900000	148670000	155220000	328300000	427730000	461970000
O96000	NADH dehydrogenase [ubiquinone] 1 beta subcomplex subunit 10	NDUFB10	sp|O96000|NDUBA_HUMAN NADH dehydrogenase [ubiquinone] 1 beta subcomplex subunit 10 OS=Homo sapiens OX=9606 GN=NDUFB10 PE=1 SV=3	0	0	0	0	17103000	0	74042000	31392000	30148000
P48681	Nestin	NES	sp|P48681|NEST_HUMAN Nestin OS=Homo sapiens OX=9606 GN=NES PE=1 SV=2	34691000	60295000	39761000	0	0	0	14826000	0	0
P14543	Nidogen-1	NID1	sp|P14543|NID1_HUMAN Nidogen-1 OS=Homo sapiens OX=9606 GN=NID1 PE=1 SV=3	206550000	154460000	173650000	584970000	545620000	549340000	101240000	94918000	93661000
Q14112	Nidogen-2	NID2	sp|Q14112|NID2_HUMAN Nidogen-2 OS=Homo sapiens OX=9606 GN=NID2 PE=1 SV=3	344570000	363920000	393390000	2368300000	2143100000	2276100000	334460000	353000000	348130000
P22392;O60361;P15531	Nucleoside diphosphate kinase B;Putative nucleoside diphosphate kinase	NME2;NME2P1	sp|P22392|NDKB_HUMAN Nucleoside diphosphate kinase B OS=Homo sapiens OX=9606 GN=NME2 PE=1 SV=1;sp|O60361|NDK8_HUMAN Putative nucleoside diphosphate kinase OS=Homo sapiens OX=9606 GN=NME2P1 PE=5 SV=1	69546000	78063000	71386000	65236000	63707000	57386000	62183000	40081000	49461000
P40261	Nicotinamide N-methyltransferase	NNMT	sp|P40261|NNMT_HUMAN Nicotinamide N-methyltransferase OS=Homo sapiens OX=9606 GN=NNMT PE=1 SV=1	145790000	186560000	176010000	67537000	79387000	62826000	0	0	0
Q13423	NAD(P) transhydrogenase, mitochondrial	NNT	sp|Q13423|NNTM_HUMAN NAD(P) transhydrogenase, mitochondrial OS=Homo sapiens OX=9606 GN=NNT PE=1 SV=3	0	0	0	0	0	31654000	42704000	50651000	47743000
O15118	Niemann-Pick C1 protein	NPC1	sp|O15118|NPC1_HUMAN NPC intracellular cholesterol transporter 1 OS=Homo sapiens OX=9606 GN=NPC1 PE=1 SV=2	0	0	0	30160000	19665000	25533000	267050000	262560000	260620000
P55786;A6NEC2	Puromycin-sensitive aminopeptidase	NPEPPS	sp|P55786|PSA_HUMAN Puromycin-sensitive aminopeptidase OS=Homo sapiens OX=9606 GN=NPEPPS PE=1 SV=2	54434000	66530000	42421000	0	0	37094000	0	0	29463000
Q9Y639	Neuroplastin	NPTN	sp|Q9Y639|NPTN_HUMAN Neuroplastin OS=Homo sapiens OX=9606 GN=NPTN PE=1 SV=2	0	0	0	0	0	0	65292000	73727000	0
O14786	Neuropilin-1	NRP1	sp|O14786|NRP1_HUMAN Neuropilin-1 OS=Homo sapiens OX=9606 GN=NRP1 PE=1 SV=3	0	0	0	0	0	0	0	0	14366000
Q9H857	5-nucleotidase domain-containing protein 2	NT5DC2	sp|Q9H857|NT5D2_HUMAN 5-nucleotidase domain-containing protein 2 OS=Homo sapiens OX=9606 GN=NT5DC2 PE=1 SV=1	92045000	109800000	46172000	0	21445000	18161000	14209000	14651000	13853000
P21589	5-nucleotidase	NT5E	sp|P21589|5NTD_HUMAN 5-nucleotidase OS=Homo sapiens OX=9606 GN=NT5E PE=1 SV=1	616780000	690140000	712030000	1121500000	1104200000	1047100000	7973700000	8169300000	7963300000
Q14980	Nuclear mitotic apparatus protein 1	NUMA1	sp|Q14980|NUMA1_HUMAN Nuclear mitotic apparatus protein 1 OS=Homo sapiens OX=9606 GN=NUMA1 PE=1 SV=2	0	0	0	0	0	0	0	17930000	17943000
Q12769;Q9Z0W3	Nuclear pore complex protein Nup160	NUP160	sp|Q12769|NU160_HUMAN Nuclear pore complex protein Nup160 OS=Homo sapiens OX=9606 GN=NUP160 PE=1 SV=3	0	0	0	0	27817000	24035000	42215000	39610000	37687000
Q5SRE5	Nucleoporin NUP188 homolog	NUP188	sp|Q5SRE5|NU188_HUMAN Nucleoporin NUP188 homolog OS=Homo sapiens OX=9606 GN=NUP188 PE=1 SV=1	0	0	0	0	0	0	0	0	20778000
Q92621	Nuclear pore complex protein Nup205	NUP205	sp|Q92621|NU205_HUMAN Nuclear pore complex protein Nup205 OS=Homo sapiens OX=9606 GN=NUP205 PE=1 SV=3	0	47458000	0	0	0	0	0	44888000	46766000
P13674	Prolyl 4-hydroxylase subunit alpha-1	P4HA1	sp|P13674|P4HA1_HUMAN Prolyl 4-hydroxylase subunit alpha-1 OS=Homo sapiens OX=9606 GN=P4HA1 PE=1 SV=2	61481000	42696000	48602000	61801000	52622000	48106000	30491000	0	28602000
P07237	Protein disulfide-isomerase	P4HB	sp|P07237|PDIA1_HUMAN Protein disulfide-isomerase OS=Homo sapiens OX=9606 GN=P4HB PE=1 SV=3	81686000	96286000	105790000	174950000	180620000	178370000	100340000	107700000	103580000
P11940;Q13310;Q9H361	Polyadenylate-binding protein 1;Polyadenylate-binding protein 4	PABPC1;PABPC4	sp|P11940|PABP1_HUMAN Polyadenylate-binding protein 1 OS=Homo sapiens OX=9606 GN=PABPC1 PE=1 SV=2;sp|Q13310|PABP4_HUMAN Polyadenylate-binding protein 4 OS=Homo sapiens OX=9606 GN=PABPC4 PE=1 SV=1	0	36306000	31495000	0	0	0	0	0	28786000
P22234	Multifunctional protein ADE2;Phosphoribosylaminoimidazole-succinocarboxamide synthase;Phosphoribosylaminoimidazole carboxylase	PAICS	sp|P22234|PUR6_HUMAN Multifunctional protein ADE2 OS=Homo sapiens OX=9606 GN=PAICS PE=1 SV=3	0	0	0	0	24425000	0	0	0	0
Q8WX93	Palladin	PALLD	sp|Q8WX93|PALLD_HUMAN Palladin OS=Homo sapiens OX=9606 GN=PALLD PE=1 SV=3	37377000	39639000	40947000	38186000	38720000	47725000	0	0	17801000
O75781	Paralemmin-1	PALM	sp|O75781|PALM_HUMAN Paralemmin-1 OS=Homo sapiens OX=9606 GN=PALM PE=1 SV=2	0	0	0	0	121470000	124840000	0	0	0
Q15365	Poly(rC)-binding protein 1	PCBP1	sp|Q15365|PCBP1_HUMAN Poly(rC)-binding protein 1 OS=Homo sapiens OX=9606 GN=PCBP1 PE=1 SV=2	115870000	99073000	96643000	60748000	63373000	51557000	66878000	70721000	67953000
Q15366	Poly(rC)-binding protein 2	PCBP2	sp|Q15366|PCBP2_HUMAN Poly(rC)-binding protein 2 OS=Homo sapiens OX=9606 GN=PCBP2 PE=1 SV=1	72514000	79856000	87319000	0	27402000	26817000	34665000	27750000	30861000
Q15113;Q61398	Procollagen C-endopeptidase enhancer 1	PCOLCE;Pcolce	sp|Q15113|PCOC1_HUMAN Procollagen C-endopeptidase enhancer 1 OS=Homo sapiens OX=9606 GN=PCOLCE PE=1 SV=2;sp|Q61398|PCOC1_MOUSE Procollagen C-endopeptidase enhancer 1 OS=Mus musculus OX=10090 GN=Pcolce PE=1 SV=2	0	0	0	12054000	0	13240000	18181000	18545000	19840000
Q9UHG3	Prenylcysteine oxidase 1	PCYOX1	sp|Q9UHG3|PCYOX_HUMAN Prenylcysteine oxidase 1 OS=Homo sapiens OX=9606 GN=PCYOX1 PE=1 SV=3	0	0	0	0	42775000	0	62798000	72956000	77160000
Q8WUM4	Programmed cell death 6-interacting protein	PDCD6IP	sp|Q8WUM4|PDC6I_HUMAN Programmed cell death 6-interacting protein OS=Homo sapiens OX=9606 GN=PDCD6IP PE=1 SV=1	0	36475000	32737000	33858000	35936000	0	41211000	33852000	35668000
P30101;P38657	Protein disulfide-isomerase A3	PDIA3	sp|P30101|PDIA3_HUMAN Protein disulfide-isomerase A3 OS=Homo sapiens OX=9606 GN=PDIA3 PE=1 SV=4	0	0	0	77014000	63871000	65033000	67198000	66727000	67011000
Q15084	Protein disulfide-isomerase A6	PDIA6	sp|Q15084|PDIA6_HUMAN Protein disulfide-isomerase A6 OS=Homo sapiens OX=9606 GN=PDIA6 PE=1 SV=1	118620000	121930000	140800000	56471000	49050000	49189000	51691000	47020000	58211000
Q9NR12	PDZ and LIM domain protein 7	PDLIM7	sp|Q9NR12|PDLI7_HUMAN PDZ and LIM domain protein 7 OS=Homo sapiens OX=9606 GN=PDLIM7 PE=1 SV=1	0	0	60913000	0	0	0	0	0	0
O96011	Peroxisomal membrane protein 11B	PEX11B	sp|O96011|PX11B_HUMAN Peroxisomal membrane protein 11B OS=Homo sapiens OX=9606 GN=PEX11B PE=1 SV=1	88641000	92820000	84954000	0	31430000	0	17952000	0	0
P17858	ATP-dependent 6-phosphofructokinase, liver type	PFKL	sp|P17858|PFKAL_HUMAN ATP-dependent 6-phosphofructokinase, liver type OS=Homo sapiens OX=9606 GN=PFKL PE=1 SV=6	98266000	101370000	93990000	136050000	120750000	100130000	64183000	75585000	60779000
Q01813	ATP-dependent 6-phosphofructokinase, platelet type	PFKP	sp|Q01813|PFKAP_HUMAN ATP-dependent 6-phosphofructokinase, platelet type OS=Homo sapiens OX=9606 GN=PFKP PE=1 SV=2	55122000	63026000	56261000	165060000	139420000	119990000	46699000	47389000	49137000
P07737;P02584;CON__P02584	Profilin-1	PFN1	sp|P07737|PROF1_HUMAN Profilin-1 OS=Homo sapiens OX=9606 GN=PFN1 PE=1 SV=2	521040000	517230000	509960000	582330000	596910000	558570000	769930000	742800000	682620000
P18669;Q8MKE8;P15259;Q8N0Y7	Phosphoglycerate mutase 1	PGAM1	sp|P18669|PGAM1_HUMAN Phosphoglycerate mutase 1 OS=Homo sapiens OX=9606 GN=PGAM1 PE=1 SV=2	0	0	0	86737000	101640000	0	57289000	0	64895000
P00558;P09041;P07205	Phosphoglycerate kinase 1	PGK1	sp|P00558|PGK1_HUMAN Phosphoglycerate kinase 1 OS=Homo sapiens OX=9606 GN=PGK1 PE=1 SV=3	243140000	287980000	274210000	353760000	328670000	337790000	169980000	172520000	194840000
O00264	Membrane-associated progesterone receptor component 1	PGRMC1	sp|O00264|PGRC1_HUMAN Membrane-associated progesterone receptor component 1 OS=Homo sapiens OX=9606 GN=PGRMC1 PE=1 SV=3	100200000	93215000	90419000	0	0	32908000	110680000	109280000	107070000
O15173	Membrane-associated progesterone receptor component 2	PGRMC2	sp|O15173|PGRC2_HUMAN Membrane-associated progesterone receptor component 2 OS=Homo sapiens OX=9606 GN=PGRMC2 PE=1 SV=1	61988000	76754000	66638000	84295000	66742000	66605000	63935000	62441000	80001000
P35232	Prohibitin	PHB	sp|P35232|PHB_HUMAN Prohibitin OS=Homo sapiens OX=9606 GN=PHB PE=1 SV=1	241890000	223630000	257570000	89424000	94366000	105920000	184340000	179570000	183380000
Q99623;O35129	Prohibitin-2	PHB2;Phb2	sp|Q99623|PHB2_HUMAN Prohibitin-2 OS=Homo sapiens OX=9606 GN=PHB2 PE=1 SV=2;sp|O35129|PHB2_MOUSE Prohibitin-2 OS=Mus musculus OX=10090 GN=Phb2 PE=1 SV=1	223500000	204280000	211870000	85890000	83715000	80996000	151820000	155350000	152400000
P42356;A4QPH2;Q8N8J0	Phosphatidylinositol 4-kinase alpha	PI4KA	sp|P42356|PI4KA_HUMAN Phosphatidylinositol 4-kinase alpha OS=Homo sapiens OX=9606 GN=PI4KA PE=1 SV=4	37850000	37084000	34952000	20733000	24959000	25280000	48957000	54561000	57058000
Q9H490;Q8CHJ1	Phosphatidylinositol glycan anchor biosynthesis class U protein	PIGU;Pigu	sp|Q9H490|PIGU_HUMAN Phosphatidylinositol glycan anchor biosynthesis class U protein OS=Homo sapiens OX=9606 GN=PIGU PE=1	0	0	0	41328000	0	0	0	23936000	0
P98161	Polycystin-1	PKD1	sp|P98161|PKD1_HUMAN Polycystin-1 OS=Homo sapiens OX=9606 GN=PKD1 PE=1 SV=3	0	0	0	0	0	0	103410000	62767000	0
P14618;P52480;Q29536;P30613	Pyruvate kinase PKM	PKM;Pkm	sp|P14618|KPYM_HUMAN Pyruvate kinase PKM OS=Homo sapiens OX=9606 GN=PKM PE=1 SV=4;sp|P52480|KPYM_MOUSE Pyruvate kinase PKM OS=Mus musculus OX=10090 GN=Pkm PE=1 SV=4	2639400000	2555800000	2563100000	2930800000	2898500000	2850700000	2607100000	2560300000	2515200000
P00750	Tissue-type plasminogen activator;Tissue-type plasminogen activator chain A;Tissue-type plasminogen activator chain B	PLAT	sp|P00750|TPA_HUMAN Tissue-type plasminogen activator OS=Homo sapiens OX=9606 GN=PLAT PE=1 SV=1	0	0	0	0	0	25328000	0	0	0
Q8IV08	Phospholipase D3	PLD3	sp|Q8IV08|PLD3_HUMAN Phospholipase D3 OS=Homo sapiens OX=9606 GN=PLD3 PE=1 SV=1	62955000	63834000	64962000	0	0	0	0	0	0
Q15149;P30427;P58107;Q9UPN3	Plectin	PLEC	sp|Q15149|PLEC_HUMAN Plectin OS=Homo sapiens OX=9606 GN=PLEC PE=1 SV=3	773660000	826820000	893720000	1019600000	1046100000	1027300000	1403700000	1408100000	1427600000
Q02809	Procollagen-lysine,2-oxoglutarate 5-dioxygenase 1	PLOD1	sp|Q02809|PLOD1_HUMAN Procollagen-lysine,2-oxoglutarate 5-dioxygenase 1 OS=Homo sapiens OX=9606 GN=PLOD1 PE=1 SV=2	253000000	307660000	301390000	604240000	606030000	618810000	88705000	102350000	98455000
O00469	Procollagen-lysine,2-oxoglutarate 5-dioxygenase 2	PLOD2	sp|O00469|PLOD2_HUMAN Procollagen-lysine,2-oxoglutarate 5-dioxygenase 2 OS=Homo sapiens OX=9606 GN=PLOD2 PE=1 SV=2	37704000	28477000	37035000	212000000	232280000	242850000	0	0	0
O60568	Procollagen-lysine,2-oxoglutarate 5-dioxygenase 3	PLOD3	sp|O60568|PLOD3_HUMAN Procollagen-lysine,2-oxoglutarate 5-dioxygenase 3 OS=Homo sapiens OX=9606 GN=PLOD3 PE=1 SV=1	40233000	0	0	0	0	0	0	0	0
Q04941	Proteolipid protein 2	PLP2	sp|Q04941|PLP2_HUMAN Proteolipid protein 2 OS=Homo sapiens OX=9606 GN=PLP2 PE=1 SV=1	0	0	0	648260000	604600000	636250000	358140000	373510000	364840000
Q15063	Periostin	POSTN	sp|Q15063|POSTN_HUMAN Periostin OS=Homo sapiens OX=9606 GN=POSTN PE=1 SV=2	26335000000	28690000000	27875000000	13307000000	13344000000	12956000000	1001800000	1084600000	1070800000
P0CG39	POTE ankyrin domain family member J	POTEJ	sp|P0CG39|POTEJ_HUMAN POTE ankyrin domain family member J OS=Homo sapiens OX=9606 GN=POTEJ PE=3 SV=1	0	0	0	0	0	0	128470000	0	0
O14494	Lipid phosphate phosphohydrolase 1	PPAP2A	sp|O14494|PLPP1_HUMAN Phospholipid phosphatase 1 OS=Homo sapiens OX=9606 GN=PLPP1 PE=1 SV=1	0	0	0	0	0	125570000	331290000	306840000	307410000
O14495	Lipid phosphate phosphohydrolase 3	PPAP2B	sp|O14495|PLPP3_HUMAN Phospholipid phosphatase 3 OS=Homo sapiens OX=9606 GN=PLPP3 PE=1 SV=1	74717000	95079000	51953000	53933000	54767000	56156000	1327800000	1750000000	1389900000
P62937;P0DN37;P0DN26;A0A0B4J2A2;A0A075B759;Q9Y536;F5H284	Peptidyl-prolyl cis-trans isomerase A;Peptidyl-prolyl cis-trans isomerase A, N-terminally processed	PPIA	sp|P62937|PPIA_HUMAN Peptidyl-prolyl cis-trans isomerase A OS=Homo sapiens OX=9606 GN=PPIA PE=1 SV=2	374530000	457310000	411810000	493810000	518530000	463250000	411650000	418700000	412390000
P23284	Peptidyl-prolyl cis-trans isomerase B	PPIB	sp|P23284|PPIB_HUMAN Peptidyl-prolyl cis-trans isomerase B OS=Homo sapiens OX=9606 GN=PPIB PE=1 SV=2	335550000	326230000	266830000	205120000	210790000	209600000	312630000	309440000	292460000
P62140;P36873;P62136	Serine/threonine-protein phosphatase PP1-beta catalytic subunit;Serine/threonine-protein phosphatase PP1-gamma catalytic subunit;Serine/threonine-protein phosphatase PP1-alpha catalytic subunit	PPP1CB;PPP1CC;PPP1CA	sp|P62140|PP1B_HUMAN Serine/threonine-protein phosphatase PP1-beta catalytic subunit OS=Homo sapiens OX=9606 GN=PPP1CB PE=1 SV=3;sp|P36873|PP1G_HUMAN Serine/threonine-protein phosphatase PP1-gamma catalytic subunit OS=Homo sapiens OX=9606 GN=PPP1CC PE=1 SV	58481000	61641000	65286000	34732000	44780000	32114000	40769000	36253000	46748000
Q8N755	PQ-loop repeat-containing protein 3	PQLC3	sp|Q8N755|PQLC3_HUMAN PQ-loop repeat-containing protein 3 OS=Homo sapiens OX=9606 GN=PQLC3 PE=2 SV=1	0	0	0	0	0	0	0	0	45735000
P30048	Thioredoxin-dependent peroxide reductase, mitochondrial	PRDX3	sp|P30048|PRDX3_HUMAN Thioredoxin-dependent peroxide reductase, mitochondrial OS=Homo sapiens OX=9606 GN=PRDX3 PE=1 SV=3	0	0	45490000	78390000	72420000	58441000	54531000	56422000	62428000
Q13162;O08807	Peroxiredoxin-4	PRDX4;Prdx4	sp|Q13162|PRDX4_HUMAN Peroxiredoxin-4 OS=Homo sapiens OX=9606 GN=PRDX4 PE=1 SV=1;sp|O08807|PRDX4_MOUSE Peroxiredoxin-4 OS=Mus musculus OX=10090 GN=Prdx4 PE=1 SV=1	60782000	65946000	65928000	38265000	41633000	38954000	32437000	0	33066000
P30041;O35244	Peroxiredoxin-6	PRDX6	sp|P30041|PRDX6_HUMAN Peroxiredoxin-6 OS=Homo sapiens OX=9606 GN=PRDX6 PE=1 SV=3	250830000	282400000	275870000	74524000	69407000	67545000	63372000	62464000	70797000
P78527;Q8WN22;P97313	DNA-dependent protein kinase catalytic subunit	PRKDC	sp|P78527|PRKDC_HUMAN DNA-dependent protein kinase catalytic subunit OS=Homo sapiens OX=9606 GN=PRKDC PE=1 SV=3	1442400000	1525600000	1536000000	1183300000	1153800000	1137700000	1829300000	1834100000	1840700000
Q99873	Protein arginine N-methyltransferase 1	PRMT1	sp|Q99873|ANM1_HUMAN Protein arginine N-methyltransferase 1 OS=Homo sapiens OX=9606 GN=PRMT1 PE=1 SV=3	0	0	0	0	0	0	0	0	13213000
Q9UNN8	Endothelial protein C receptor	PROCR	sp|Q9UNN8|EPCR_HUMAN Endothelial protein C receptor OS=Homo sapiens OX=9606 GN=PROCR PE=1 SV=1	0	0	0	0	0	0	101430000	99799000	100820000
Q6P2Q9;P33334	Pre-mRNA-processing-splicing factor 8	PRPF8	sp|Q6P2Q9|PRP8_HUMAN Pre-mRNA-processing-splicing factor 8 OS=Homo sapiens OX=9606 GN=PRPF8 PE=1 SV=2	592320000	646680000	649370000	518710000	502150000	493010000	490250000	540460000	541600000
O95084	Serine protease 23	PRSS23	sp|O95084|PRS23_HUMAN Serine protease 23 OS=Homo sapiens OX=9606 GN=PRSS23 PE=1 SV=1	19865000	41323000	43487000	2330500000	1144200000	736100000	21278000	12508000	16358000
Q9Y617;P10658	Phosphoserine aminotransferase	PSAT1	sp|Q9Y617|SERC_HUMAN Phosphoserine aminotransferase OS=Homo sapiens OX=9606 GN=PSAT1 PE=1 SV=2;sp|P10658|SERC_RABIT Phosphoserine aminotransferase OS=Oryctolagus cuniculus OX=9986 GN=PSAT1 PE=2 SV=1	0	39600000	0	0	44050000	57152000	0	0	0
P25787	Proteasome subunit alpha type-2	PSMA2	sp|P25787|PSA2_HUMAN Proteasome subunit alpha type-2 OS=Homo sapiens OX=9606 GN=PSMA2 PE=1 SV=2	597450000	599400000	646350000	0	0	413990000	584160000	529620000	503560000
P25788	Proteasome subunit alpha type-3	PSMA3	sp|P25788|PSA3_HUMAN Proteasome subunit alpha type-3 OS=Homo sapiens OX=9606 GN=PSMA3 PE=1 SV=2	0	0	0	0	0	0	0	0	31847000
P49720	Proteasome subunit beta type-3	PSMB3	sp|P49720|PSB3_HUMAN Proteasome subunit beta type-3 OS=Homo sapiens OX=9606 GN=PSMB3 PE=1 SV=2	32430000	25487000	0	0	0	0	31966000	30209000	33552000
O43242	26S proteasome non-ATPase regulatory subunit 3	PSMD3	sp|O43242|PSMD3_HUMAN 26S proteasome non-ATPase regulatory subunit 3 OS=Homo sapiens OX=9606 GN=PSMD3 PE=1 SV=2	26273000	32867000	40160000	0	0	21514000	24661000	27404000	28192000
Q15008	26S proteasome non-ATPase regulatory subunit 6	PSMD6	sp|Q15008|PSMD6_HUMAN 26S proteasome non-ATPase regulatory subunit 6 OS=Homo sapiens OX=9606 GN=PSMD6 PE=1 SV=1	39254000	23809000	24763000	0	0	0	0	0	0
P26599	Polypyrimidine tract-binding protein 1	PTBP1	sp|P26599|PTBP1_HUMAN Polypyrimidine tract-binding protein 1 OS=Homo sapiens OX=9606 GN=PTBP1 PE=1 SV=1	104240000	104840000	109040000	30609000	31564000	31475000	76459000	82725000	65396000
Q16647	Prostacyclin synthase	PTGIS	sp|Q16647|PTGIS_HUMAN Prostacyclin synthase OS=Homo sapiens OX=9606 GN=PTGIS PE=1 SV=1	32867000	51727000	41958000	124280000	132840000	148230000	168870000	168290000	160260000
Q13308;Q8BKG3	Inactive tyrosine-protein kinase 7	PTK7	sp|Q13308|PTK7_HUMAN Inactive tyrosine-protein kinase 7 OS=Homo sapiens OX=9606 GN=PTK7 PE=1 SV=2	126420000	127910000	129090000	0	0	0	122440000	126450000	125950000
Q6NZI2	Polymerase I and transcript release factor	PTRF	sp|Q6NZI2|CAVN1_HUMAN Caveolae-associated protein 1 OS=Homo sapiens OX=9606 GN=CAVIN1 PE=1 SV=1	167920000	182960000	160510000	85019000	92848000	82897000	261710000	260230000	280860000
P26022	Pentraxin-related protein PTX3	PTX3	sp|P26022|PTX3_HUMAN Pentraxin-related protein PTX3 OS=Homo sapiens OX=9606 GN=PTX3 PE=1 SV=3	1314000000	1246700000	1246800000	413850000	383400000	375970000	46793000	55288000	48021000
Q92626	Peroxidasin homolog	PXDN	sp|Q92626|PXDN_HUMAN Peroxidasin homolog OS=Homo sapiens OX=9606 GN=PXDN PE=1 SV=2	182090000	198050000	198150000	291170000	296710000	282530000	53850000	48754000	45494000
P11216;P00489;P11217;P09812;P06737	Glycogen phosphorylase, brain form	PYGB	sp|P11216|PYGB_HUMAN Glycogen phosphorylase, brain form OS=Homo sapiens OX=9606 GN=PYGB PE=1 SV=5	120330000	139770000	114890000	76770000	86034000	77366000	86061000	86445000	84396000
P61026	Ras-related protein Rab-10	RAB10	sp|P61026|RAB10_HUMAN Ras-related protein Rab-10 OS=Homo sapiens OX=9606 GN=RAB10 PE=1 SV=1	0	0	59862000	83847000	72361000	88738000	99368000	103070000	99094000
P61106	Ras-related protein Rab-14	RAB14	sp|P61106|RAB14_HUMAN Ras-related protein Rab-14 OS=Homo sapiens OX=9606 GN=RAB14 PE=1 SV=4	45932000	45229000	52115000	37538000	49507000	38817000	76437000	71644000	77341000
P62820;Q9H0U4;Q92928	Ras-related protein Rab-1A;Ras-related protein Rab-1B;Putative Ras-related protein Rab-1C	RAB1A;RAB1B;RAB1C	sp|P62820|RAB1A_HUMAN Ras-related protein Rab-1A OS=Homo sapiens OX=9606 GN=RAB1A PE=1 SV=3;sp|Q9H0U4|RAB1B_HUMAN Ras-related protein Rab-1B OS=Homo sapiens OX=9606 GN=RAB1B PE=1 SV=1;sp|Q92928|RAB1C_HUMAN Putative Ras-related protein Rab-1C OS=Homo sapien	609730000	466470000	453540000	399520000	387100000	364870000	417590000	491720000	469490000
P61019;Q8WUD1	Ras-related protein Rab-2A;Ras-related protein Rab-2B	RAB2A;RAB2B	sp|P61019|RAB2A_HUMAN Ras-related protein Rab-2A OS=Homo sapiens OX=9606 GN=RAB2A PE=1 SV=1;sp|Q8WUD1|RAB2B_HUMAN Ras-related protein Rab-2B OS=Homo sapiens OX=9606 GN=RAB2B PE=1 SV=1	174750000	192690000	173590000	120570000	117120000	100640000	116060000	125060000	131450000
Q9BZG1	Ras-related protein Rab-34	RAB34	sp|Q9BZG1|RAB34_HUMAN Ras-related protein Rab-34 OS=Homo sapiens OX=9606 GN=RAB34 PE=1 SV=1	0	0	0	0	0	0	20204000	0	0
Q15286	Ras-related protein Rab-35	RAB35	sp|Q15286|RAB35_HUMAN Ras-related protein Rab-35 OS=Homo sapiens OX=9606 GN=RAB35 PE=1 SV=1	0	0	0	0	0	0	0	0	31165000
P20337	Ras-related protein Rab-3B	RAB3B	sp|P20337|RAB3B_HUMAN Ras-related protein Rab-3B OS=Homo sapiens OX=9606 GN=RAB3B PE=1 SV=2	0	0	0	0	0	0	44966000	48393000	42916000
P51148	Ras-related protein Rab-5C	RAB5C	sp|P51148|RAB5C_HUMAN Ras-related protein Rab-5C OS=Homo sapiens OX=9606 GN=RAB5C PE=1 SV=2	47521000	60565000	50663000	35963000	0	0	64933000	62503000	79097000
P20340;P17608;Q9NRW1;Q14964	Ras-related protein Rab-6A;GTP-binding protein ryh1;Ras-related protein Rab-6B	RAB6A;ryh1;RAB6B	sp|P20340|RAB6A_HUMAN Ras-related protein Rab-6A OS=Homo sapiens OX=9606 GN=RAB6A PE=1 SV=3;sp|P17608|RYH1_SCHPO GTP-binding protein ryh1 OS=Schizosaccharomyces pombe (strain 972 / ATCC 24843) OX=284812 GN=ryh1 PE=1 SV=1;sp|Q9NRW1|RAB6B_HUMAN Ras-related p	183390000	167960000	171350000	192960000	226330000	203400000	210180000	171620000	209620000
P51149	Ras-related protein Rab-7a	RAB7A	sp|P51149|RAB7A_HUMAN Ras-related protein Rab-7a OS=Homo sapiens OX=9606 GN=RAB7A PE=1 SV=1	238420000	286660000	313020000	487600000	456310000	458610000	470350000	510830000	486140000
Q92930;P61028	Ras-related protein Rab-8B	RAB8B;Rab8b	sp|Q92930|RAB8B_HUMAN Ras-related protein Rab-8B OS=Homo sapiens OX=9606 GN=RAB8B PE=1 SV=2;sp|P61028|RAB8B_MOUSE Ras-related protein Rab-8B OS=Mus musculus OX=10090 GN=Rab8b PE=1 SV=1	0	0	0	0	0	0	12515000	9814200	9964500
P11233	Ras-related protein Ral-A	RALA	sp|P11233|RALA_HUMAN Ras-related protein Ral-A OS=Homo sapiens OX=9606 GN=RALA PE=1 SV=1	0	0	0	53640000	56990000	59349000	151860000	137860000	134010000
P11234	Ras-related protein Ral-B	RALB	sp|P11234|RALB_HUMAN Ras-related protein Ral-B OS=Homo sapiens OX=9606 GN=RALB PE=1 SV=1	0	0	0	0	0	0	0	88346000	93628000
P62826	GTP-binding nuclear protein Ran	RAN	sp|P62826|RAN_HUMAN GTP-binding nuclear protein Ran OS=Homo sapiens OX=9606 GN=RAN PE=1 SV=3	425870000	449190000	436640000	607250000	587690000	565550000	499890000	481490000	487380000
P61225;Q9Y3L5;P10114	Ras-related protein Rap-2b	RAP2B	sp|P61225|RAP2B_HUMAN Ras-related protein Rap-2b OS=Homo sapiens OX=9606 GN=RAP2B PE=1 SV=1	0	29794000	48776000	0	0	0	194060000	258390000	204260000
P54136	Arginine--tRNA ligase, cytoplasmic	RARS	sp|P54136|SYRC_HUMAN Arginine--tRNA ligase, cytoplasmic OS=Homo sapiens OX=9606 GN=RARS PE=1 SV=2	0	0	0	0	0	0	0	0	15174000
P38159;Q96E39	RNA-binding motif protein, X chromosome;RNA-binding motif protein, X chromosome, N-terminally processed;RNA binding motif protein, X-linked-like-1	RBMX;RBMXL1	sp|P38159|RBMX_HUMAN RNA-binding motif protein, X chromosome OS=Homo sapiens OX=9606 GN=RBMX PE=1 SV=3;sp|Q96E39|RMXL1_HUMAN RNA binding motif protein	0	0	0	0	0	0	21925000	16078000	16235000
P35241	Radixin	RDX	sp|P35241|RADI_HUMAN Radixin OS=Homo sapiens OX=9606 GN=RDX PE=1 SV=1	0	0	0	0	0	0	32185000	29272000	26201000
O95980	Reversion-inducing cysteine-rich protein with Kazal motifs	RECK	sp|O95980|RECK_HUMAN Reversion-inducing cysteine-rich protein with Kazal motifs OS=Homo sapiens OX=9606 GN=RECK PE=1 SV=1	0	0	0	24525000	27694000	26449000	441380000	405860000	338360000
O15258	Protein RER1	RER1	sp|O15258|RER1_HUMAN Protein RER1 OS=Homo sapiens OX=9606 GN=RER1 PE=1 SV=1	110440000	110190000	101450000	90753000	96411000	108690000	110230000	110770000	112910000
P84095	Rho-related GTP-binding protein RhoG	RHOG	sp|P84095|RHOG_HUMAN Rho-related GTP-binding protein RhoG OS=Homo sapiens OX=9606 GN=RHOG PE=1 SV=1	0	0	0	53887000	59529000	60540000	60615000	57409000	63801000
Q63HN8;A0A0R4I9Y1	E3 ubiquitin-protein ligase RNF213	RNF213	sp|Q63HN8|RN213_HUMAN E3 ubiquitin-protein ligase RNF213 OS=Homo sapiens OX=9606 GN=RNF213 PE=1 SV=3	0	29734000	39524000	46260000	46017000	48870000	102990000	99611000	111120000
P13489;Q8HZP9	Ribonuclease inhibitor	RNH1	sp|P13489|RINI_HUMAN Ribonuclease inhibitor OS=Homo sapiens OX=9606 GN=RNH1 PE=1 SV=2;sp|Q8HZP9|RINI_PANTR Ribonuclease inhibitor OS=Pan troglodytes OX=9598 GN=RNH1 PE=2 SV=3	0	0	0	36595000	51107000	39035000	126460000	131770000	111680000
P27635;Q96L21;O61231	60S ribosomal protein L10;60S ribosomal protein L10-like	rpl10;RPL10;RPL10L;RpL10	sp|P27635|RL10_HUMAN 60S ribosomal protein L10 OS=Homo sapiens OX=9606 GN=RPL10 PE=1 SV=4;sp|Q96L21|RL10L_HUMAN 60S ribosomal protein L10-like OS=Homo sapiens OX=9606	62024000	69094000	65381000	59682000	56196000	56951000	81335000	67642000	64922000
P62913;P46222	60S ribosomal protein L11	RPL11	sp|P62913|RL11_HUMAN 60S ribosomal protein L11 OS=Homo sapiens OX=9606 GN=RPL11 PE=1 SV=2	214900000	257540000	207490000	213420000	192960000	232800000	238480000	233240000	237750000
P30050	60S ribosomal protein L12	RPL12	sp|P30050|RL12_HUMAN 60S ribosomal protein L12 OS=Homo sapiens OX=9606 GN=RPL12 PE=1 SV=1	128850000	172440000	137670000	159770000	179490000	163160000	185490000	185190000	211180000
P26373	60S ribosomal protein L13	RPL13	sp|P26373|RL13_HUMAN 60S ribosomal protein L13 OS=Homo sapiens OX=9606 GN=RPL13 PE=1 SV=4	156550000	174200000	188220000	183110000	174690000	192880000	277380000	213150000	204710000
P40429;Q6NVV1	60S ribosomal protein L13a	RPL13A	sp|P40429|RL13A_HUMAN 60S ribosomal protein L13a OS=Homo sapiens OX=9606 GN=RPL13A PE=1 SV=2	1180500000	1358400000	1346000000	1723100000	1703200000	1802900000	1270200000	1269300000	1280700000
P50914;P55841	60S ribosomal protein L14	RPL14	sp|P50914|RL14_HUMAN 60S ribosomal protein L14 OS=Homo sapiens OX=9606 GN=RPL14 PE=1 SV=4	364480000	355060000	320150000	221280000	201580000	212240000	329470000	305060000	316060000
P61313	60S ribosomal protein L15	RPL15	sp|P61313|RL15_HUMAN 60S ribosomal protein L15 OS=Homo sapiens OX=9606 GN=RPL15 PE=1 SV=2	555500000	567810000	614570000	483880000	499100000	530270000	541420000	545190000	491780000
P18621	60S ribosomal protein L17	RPL17	sp|P18621|RL17_HUMAN 60S ribosomal protein L17 OS=Homo sapiens OX=9606 GN=RPL17 PE=1 SV=3	95052000	73033000	81443000	78191000	65046000	70912000	91993000	85635000	92693000
Q07020	60S ribosomal protein L18	RPL18	sp|Q07020|RL18_HUMAN 60S ribosomal protein L18 OS=Homo sapiens OX=9606 GN=RPL18 PE=1 SV=2	1034300000	999210000	1031000000	1075500000	1030900000	1110400000	1237400000	1205500000	1174000000
Q02543;Q7ZWJ4;P41093	60S ribosomal protein L18a	RPL18A;rpl18a	sp|Q02543|RL18A_HUMAN 60S ribosomal protein L18a OS=Homo sapiens OX=9606 GN=RPL18A PE=1 SV=2;sp|Q7ZWJ4|RL18A_DANRE 60S ribosomal protein L18a OS=Danio rerio OX=7955 GN=rpl18a PE=2 SV=1	313770000	335120000	0	344710000	359590000	341710000	474220000	465650000	411830000
P84098	60S ribosomal protein L19	RPL19	sp|P84098|RL19_HUMAN 60S ribosomal protein L19 OS=Homo sapiens OX=9606 GN=RPL19 PE=1 SV=1	93213000	99863000	113920000	85230000	92315000	91458000	110510000	106940000	107730000
P35268	60S ribosomal protein L22	RPL22	sp|P35268|RL22_HUMAN 60S ribosomal protein L22 OS=Homo sapiens OX=9606 GN=RPL22 PE=1 SV=2	141520000	161930000	151290000	120190000	124990000	128740000	136790000	142300000	148130000
P62829;P48159	60S ribosomal protein L23	RPL23;RpL23	sp|P62829|RL23_HUMAN 60S ribosomal protein L23 OS=Homo sapiens OX=9606 GN=RPL23 PE=1 SV=1;sp|P48159|RL23_DROME 60S ribosomal protein L23 OS=Drosophila melanogaster OX=7227 GN=RpL23 PE=1 SV=2	208370000	0	196940000	262110000	247730000	208600000	238770000	205490000	211910000
P62750	60S ribosomal protein L23a	RPL23A	sp|P62750|RL23A_HUMAN 60S ribosomal protein L23a OS=Homo sapiens OX=9606 GN=RPL23A PE=1 SV=1	0	0	0	0	0	0	0	31091000	0
P83731	60S ribosomal protein L24	RPL24	sp|P83731|RL24_HUMAN 60S ribosomal protein L24 OS=Homo sapiens OX=9606 GN=RPL24 PE=1 SV=1	168730000	185820000	172430000	170260000	174190000	147020000	202460000	205750000	191670000
P61254;Q9UNX3	60S ribosomal protein L26;60S ribosomal protein L26-like 1	RPL26;RPL26L1	sp|P61254|RL26_HUMAN 60S ribosomal protein L26 OS=Homo sapiens OX=9606 GN=RPL26 PE=1 SV=1;sp|Q9UNX3|RL26L_HUMAN 60S ribosomal protein L26-like 1 OS=Homo sapien	55546000	56512000	51609000	63397000	66206000	54637000	71621000	68833000	69641000
P61353	60S ribosomal protein L27	RPL27	sp|P61353|RL27_HUMAN 60S ribosomal protein L27 OS=Homo sapiens OX=9606 GN=RPL27 PE=1 SV=2	263510000	271790000	242070000	247560000	241620000	220210000	244620000	229810000	227650000
P46776;P14115	60S ribosomal protein L27a	RPL27A;Rpl27a	sp|P46776|RL27A_HUMAN 60S ribosomal protein L27a OS=Homo sapiens OX=9606 GN=RPL27A PE=1 SV=2;sp|P14115|RL27A_MOUSE 60S ribosomal protein L27a OS=Mus musculus OX=10090 GN=Rpl27a PE=1 SV=5	245620000	264250000	258640000	240630000	270100000	287200000	327890000	379480000	333490000
P46779	60S ribosomal protein L28	RPL28	sp|P46779|RL28_HUMAN 60S ribosomal protein L28 OS=Homo sapiens OX=9606 GN=RPL28 PE=1 SV=3	153510000	155360000	141300000	197260000	194130000	235190000	132100000	115270000	107320000
P39023;Q92901	60S ribosomal protein L3	RPL3	sp|P39023|RL3_HUMAN 60S ribosomal protein L3 OS=Homo sapiens OX=9606 GN=RPL3 PE=1 SV=2	370040000	379320000	356150000	348360000	345790000	327310000	517810000	482010000	445220000
P62888	60S ribosomal protein L30	RPL30	sp|P62888|RL30_HUMAN 60S ribosomal protein L30 OS=Homo sapiens OX=9606 GN=RPL30 PE=1 SV=2	97922000	111800000	99940000	95211000	79786000	78894000	74213000	72134000	77826000
P62910	60S ribosomal protein L32	RPL32	sp|P62910|RL32_HUMAN 60S ribosomal protein L32 OS=Homo sapiens OX=9606 GN=RPL32 PE=1 SV=2	53140000	51284000	56840000	59221000	60976000	57796000	85337000	90631000	84354000
P18077	60S ribosomal protein L35a	RPL35A	sp|P18077|RL35A_HUMAN 60S ribosomal protein L35a OS=Homo sapiens OX=9606 GN=RPL35A PE=1 SV=2	50344000	65217000	77775000	75677000	96947000	125280000	73042000	68872000	0
Q969Q0;P83882;P83881	60S ribosomal protein L36a-like;60S ribosomal protein L36a	RPL36AL;Rpl36a;RPL36A	sp|Q969Q0|RL36L_HUMAN 60S ribosomal protein L36a-like OS=Homo sapiens OX=9606 GN=RPL36AL PE=1 SV=3;sp|P83882|RL36A_MOUSE 60S ribosomal protein L36a OS=Mus musculus OX=10090 GN=Rpl36a PE=3 SV=2;sp|P83881|RL36A_HUMAN 60S ribosomal protein L36a OS=Homo sapien	31254000	0	0	0	0	31316000	47134000	49539000	46354000
P63173	60S ribosomal protein L38	RPL38	sp|P63173|RL38_HUMAN 60S ribosomal protein L38 OS=Homo sapiens OX=9606 GN=RPL38 PE=1 SV=2	75861000	45073000	40989000	0	0	0	41468000	40395000	40507000
P36578;P09180	60S ribosomal protein L4	RPL4	sp|P36578|RL4_HUMAN 60S ribosomal protein L4 OS=Homo sapiens OX=9606 GN=RPL4 PE=1 SV=5	847790000	981210000	909890000	747550000	695000000	729610000	929420000	984330000	973470000
P46777	60S ribosomal protein L5	RPL5	sp|P46777|RL5_HUMAN 60S ribosomal protein L5 OS=Homo sapiens OX=9606 GN=RPL5 PE=1 SV=3	343840000	374890000	360600000	229820000	233000000	220490000	322490000	322460000	337540000
Q02878	60S ribosomal protein L6	RPL6	sp|Q02878|RL6_HUMAN 60S ribosomal protein L6 OS=Homo sapiens OX=9606 GN=RPL6 PE=1 SV=3	1030500000	1060000000	1046300000	1048400000	995850000	1093700000	1135400000	1189100000	1242100000
P18124	60S ribosomal protein L7	RPL7	sp|P18124|RL7_HUMAN 60S ribosomal protein L7 OS=Homo sapiens OX=9606 GN=RPL7 PE=1 SV=1	1390700000	1364900000	1356900000	889670000	893110000	913240000	1119300000	1148700000	1100400000
P62424	60S ribosomal protein L7a	RPL7A	sp|P62424|RL7A_HUMAN 60S ribosomal protein L7a OS=Homo sapiens OX=9606 GN=RPL7A PE=1 SV=2	336550000	382650000	347300000	233560000	254190000	255690000	406390000	426590000	416780000
P62917;Q9V3G1	60S ribosomal protein L8	RPL8	sp|P62917|RL8_HUMAN 60S ribosomal protein L8 OS=Homo sapiens OX=9606 GN=RPL8 PE=1 SV=2	209620000	213640000	209520000	198070000	222970000	213220000	261500000	261040000	253560000
P32969	60S ribosomal protein L9	RPL9	sp|P32969|RL9_HUMAN 60S ribosomal protein L9 OS=Homo sapiens OX=9606 GN=RPL9 PE=1 SV=1	139550000	168410000	155760000	109990000	118770000	96464000	146480000	140750000	136110000
P05388;Q8NHW5;P14869	60S acidic ribosomal protein P0;60S acidic ribosomal protein P0-like	RPLP0;RPLP0P6;Rplp0	sp|P05388|RLA0_HUMAN 60S acidic ribosomal protein P0 OS=Homo sapiens OX=9606 GN=RPLP0 PE=1 SV=1;sp|Q8NHW5|RLA0L_HUMAN 60S acidic ribosomal protein P0-like OS=Homo sapiens OX=9606 GN=RPLP0P6 PE=5 SV=1;sp|P14869|RLA0_MOUSE 60S acidic ribosomal protein P0 OS=	144080000	179540000	160230000	54222000	49454000	41256000	59618000	83509000	75587000
P04843	Dolichyl-diphosphooligosaccharide--protein glycosyltransferase subunit 1	RPN1	sp|P04843|RPN1_HUMAN Dolichyl-diphosphooligosaccharide--protein glycosyltransferase subunit 1 OS=Homo sapiens OX=9606 GN=RPN1 PE=1 SV=1	256750000	298660000	305500000	255230000	275140000	238880000	276470000	276910000	297220000
P04844	Dolichyl-diphosphooligosaccharide--protein glycosyltransferase subunit 2	RPN2	sp|P04844|RPN2_HUMAN Dolichyl-diphosphooligosaccharide--protein glycosyltransferase subunit 2 OS=Homo sapiens OX=9606 GN=RPN2 PE=1 SV=3	116420000	120390000	132720000	203540000	212190000	203970000	275060000	230920000	232890000
P62280	40S ribosomal protein S11	Rps11;RPS11	sp|P62280|RS11_HUMAN 40S ribosomal protein S11 OS=Homo sapiens OX=96	243870000	247940000	243840000	292440000	294890000	318890000	279930000	281300000	294060000
P25398	40S ribosomal protein S12	RPS12	sp|P25398|RS12_HUMAN 40S ribosomal protein S12 OS=Homo sapiens OX=9606 GN=RPS12 PE=1 SV=3	0	0	0	0	0	0	0	0	30688000
P62277	40S ribosomal protein S13	RPS13	sp|P62277|RS13_HUMAN 40S ribosomal protein S13 OS=Homo sapiens OX=9606 GN=RPS13 PE=1 SV=2	219480000	221280000	215790000	140590000	155940000	161270000	167210000	172110000	168000000
P62263;C0HKA0	40S ribosomal protein S14	RPS14	sp|P62263|RS14_HUMAN 40S ribosomal protein S14 OS=Homo sapiens OX=9606 GN=RPS14 PE=1 SV=3	61686000	60691000	55995000	47717000	0	0	47162000	51466000	40138000
P62244;P48149	40S ribosomal protein S15a	RPS15A	sp|P62244|RS15A_HUMAN 40S ribosomal protein S15a OS=Homo sapiens OX=9606 GN=RPS15A PE=1 SV=2	260160000	260870000	258180000	532190000	528840000	487000000	217140000	217630000	221350000
P62249	40S ribosomal protein S16	RPS16	sp|P62249|RS16_HUMAN 40S ribosomal protein S16 OS=Homo sapiens OX=9606 GN=RPS16 PE=1 SV=2	288470000	310390000	286750000	242210000	277020000	254080000	216640000	207050000	218990000
P62269;Q8JGS9;P41094	40S ribosomal protein S18	RPS18;rps18	sp|P62269|RS18_HUMAN 40S ribosomal protein S18 OS=Homo sapiens OX=9606 GN=RPS18 PE=1 SV=3;sp|Q8JGS9|RS18_DANRE 40S ribosomal protein S18 OS=Danio rerio OX=7955 GN=rps18 PE=2 SV=1	1146600000	1031300000	1029900000	931480000	945140000	807150000	574540000	570130000	589190000
P15880;P31009	40S ribosomal protein S2	RPS2	sp|P15880|RS2_HUMAN 40S ribosomal protein S2 OS=Homo sapiens OX=9606 GN=RPS2 PE=1 SV=2	349660000	287930000	302790000	295360000	277690000	315170000	252650000	253600000	286870000
P60866	40S ribosomal protein S20	RPS20	sp|P60866|RS20_HUMAN 40S ribosomal protein S20 OS=Homo sapiens OX=9606 GN=RPS20 PE=1 SV=1	138860000	133880000	145290000	156830000	143160000	130970000	160890000	160320000	151770000
P62266;Q8T3U2	40S ribosomal protein S23	RPS23;RpS23	sp|P62266|RS23_HUMAN 40S ribosomal protein S23 OS=Homo sapiens OX=9606 GN=RPS23 PE=1 SV=3;sp|Q8T3U2|RS23_DROME 40S ribosomal protein S23 OS=Drosophila melanogaster OX=7227 GN=RpS23 PE=1 SV=1	304630000	234790000	210340000	220130000	261290000	232350000	319110000	286760000	252880000
P62851	40S ribosomal protein S25	RPS25	sp|P62851|RS25_HUMAN 40S ribosomal protein S25 OS=Homo sapiens OX=9606 GN=RPS25 PE=1 SV=1	0	0	0	0	0	0	0	0	93921000
P62854;Q5JNZ5;P13008	40S ribosomal protein S26;Putative 40S ribosomal protein S26-like 1	RPS26;RPS26P11	sp|P62854|RS26_HUMAN 40S ribosomal protein S26 OS=Homo sapiens OX=9606 GN=RPS26 PE=1 SV=3;sp|Q5JNZ5|RS26L_HUMAN Putative 40S ribosomal protein S26-like 1 OS=Ho	191090000	207700000	228880000	209990000	200880000	167130000	238920000	274300000	243460000
P42677	40S ribosomal protein S27	RPS27	sp|P42677|RS27_HUMAN 40S ribosomal protein S27 OS=Homo sapiens OX=9606 GN=RPS27 PE=1 SV=3	76265000	68836000	83089000	101370000	98167000	97513000	81100000	89156000	86876000
P23396;Q06559	40S ribosomal protein S3	RPS3;RpS3	sp|P23396|RS3_HUMAN 40S ribosomal protein S3 OS=Homo sapiens OX=9606 GN=RPS3 PE=1 SV=2;sp|Q06559|RS3_DROME 40S ribosomal protein S3 OS=Drosophila melanogaster OX=7227 GN=RpS3 PE=1 SV=1	471650000	463510000	417340000	446520000	474690000	466770000	407860000	430570000	415250000
P61247	40S ribosomal protein S3a	Rps3a;RPS3A	sp|P61247|RS3A_HUMAN 40S ribosomal protein S3a OS=Homo sapiens OX=9606 GN=RPS3A PE=1 SV=2	90243000	92356000	72033000	0	0	41849000	46667000	0	49192000
Q8TD47;P22090	40S ribosomal protein S4, Y isoform 2;40S ribosomal protein S4, Y isoform 1	RPS4Y2;RPS4Y1	sp|Q8TD47|RS4Y2_HUMAN 40S ribosomal protein S4, Y isoform 2 OS=Homo sapiens OX=9606 GN=RPS4Y2 PE=2 SV=3;sp|P22090|RS4Y1_HUMAN 40S ribosomal protein S4, Y isoform 1 OS=Homo sapiens OX=9606 GN=RPS4Y1 PE=1 SV=2	36261000	38163000	35393000	32226000	29327000	30784000	40849000	39590000	38824000
P46782;Q24186	40S ribosomal protein S5;40S ribosomal protein S5, N-terminally processed;40S ribosomal protein S5a	RPS5;RpS5a	sp|P46782|RS5_HUMAN 40S ribosomal protein S5 OS=Homo sapiens OX=9606 GN=RPS5 PE=1 SV=4;sp|Q24186|RS5A_DROME 40S ribosomal protein S5a OS=Drosophila melanogaster OX=7227 GN=RpS5a PE=1 SV=1	384930000	275820000	266390000	182970000	183190000	164880000	178130000	179600000	151320000
P62753	40S ribosomal protein S6	RPS6	sp|P62753|RS6_HUMAN 40S ribosomal protein S6 OS=Homo sapiens OX=9606 GN=RPS6 PE=1 SV=1	208990000	208530000	210240000	165610000	158220000	169190000	237850000	230710000	249930000
P62081;P62084	40S ribosomal protein S7	RPS7	sp|P62081|RS7_HUMAN 40S ribosomal protein S7 OS=Homo sapiens OX=9606 GN=RPS7 PE=1 SV=1	0	130800000	142170000	102730000	166630000	103130000	106940000	114240000	118970000
P62241	40S ribosomal protein S8	RPS8	sp|P62241|RS8_HUMAN 40S ribosomal protein S8 OS=Homo sapiens OX=9606 GN=RPS8 PE=1 SV=2	602020000	687550000	662770000	535500000	531640000	532180000	857390000	865580000	830630000
P46781;P55935	40S ribosomal protein S9	RPS9	sp|P46781|RS9_HUMAN 40S ribosomal protein S9 OS=Homo sapiens OX=9606 GN=RPS9 PE=1 SV=3	489020000	498740000	503990000	414280000	381890000	378810000	421900000	414780000	416760000
P08865	40S ribosomal protein SA	Rpsa;RPSA	sp|P08865|RSSA_HUMAN 40S ribosomal protein SA OS=Homo sapiens OX=9606 GN=RPSA PE=1 SV=4	131250000	124920000	150840000	112170000	107660000	115760000	85662000	84521000	102990000
P10301;P10833;P0CQ43;P0CQ42	Ras-related protein R-Ras	RRAS;Rras	sp|P10301|RRAS_HUMAN Ras-related protein R-Ras OS=Homo sapiens OX=9606 GN=RRAS PE=1 SV=1;sp|P10833|RRAS_MOUSE Ras-related protein R-Ras OS=Mus musculus OX=10090 GN=Rras PE=1 SV=1	93003000	108760000	115760000	196800000	201750000	179260000	910900000	899270000	856600000
O76021	Ribosomal L1 domain-containing protein 1	RSL1D1	sp|O76021|RL1D1_HUMAN Ribosomal L1 domain-containing protein 1 OS=Homo sapiens OX=9606 GN=RSL1D1 PE=1 SV=3	0	0	27878000	0	0	0	0	14996000	17780000
Q15404	Ras suppressor protein 1	RSU1	sp|Q15404|RSU1_HUMAN Ras suppressor protein 1 OS=Homo sapiens OX=9606 GN=RSU1 PE=1 SV=3	64480000	27539000	29984000	0	0	0	0	0	0
P06703	Protein S100-A6	S100a6;S100A6	sp|P06703|S10A6_HUMAN Protein S100-A6 OS=Homo sapiens OX=9606 GN=S100A6 PE=1 SV=1	0	0	0	80165000	61991000	101010000	135750000	182520000	239150000
Q9NZJ4	Sacsin	SACS	sp|Q9NZJ4|SACS_HUMAN Sacsin OS=Homo sapiens OX=9606 GN=SACS PE=1 SV=2	0	0	0	0	24898000	0	57584000	44782000	52616000
Q9Y512	Sorting and assembly machinery component 50 homolog	SAMM50	sp|Q9Y512|SAM50_HUMAN Sorting and assembly machinery component 50 homolog OS=Homo sapiens OX=9606 GN=SAMM50 PE=1 SV=3	76353000	80015000	39571000	106110000	74956000	87424000	366870000	382270000	407250000
Q9NR31;Q9Y6B6	GTP-binding protein SAR1a	SAR1A	sp|Q9NR31|SAR1A_HUMAN GTP-binding protein SAR1a OS=Homo sapiens OX=9606 GN=SAR1A PE=1 SV=1	93652000	92141000	102030000	79238000	0	39388000	76911000	74710000	81066000
Q14108	Lysosome membrane protein 2	SCARB2	sp|Q14108|SCRB2_HUMAN Lysosome membrane protein 2 OS=Homo sapiens OX=9606 GN=SCARB2 PE=1 SV=2	350770000	360950000	373660000	795950000	775070000	763590000	2716900000	2632500000	2568300000
O00560	Syntenin-1	SDCBP	sp|O00560|SDCB1_HUMAN Syntenin-1 OS=Homo sapiens OX=9606 GN=SDCBP PE=1 SV=1	0	0	0	0	29202000	24309000	194970000	213370000	193620000
P31040;P31039;Q7ZVF3;Q94523	Succinate dehydrogenase [ubiquinone] flavoprotein subunit, mitochondrial	SDHA	sp|P31040|SDHA_HUMAN Succinate dehydrogenase [ubiquinone] flavoprotein subunit, mitochondrial OS=Homo sapiens OX=9606 GN=SDHA PE=1 SV=2;sp|P31039|SDHA_BOVIN Succinate dehydrogenase [ubiquinone] flavoprotein subunit, mitochondrial OS=Bos taurus OX=9913 GN=S	0	0	0	40512000	30455000	37190000	374960000	389440000	377370000
P21912	Succinate dehydrogenase [ubiquinone] iron-sulfur subunit, mitochondrial	SDHB	sp|P21912|SDHB_HUMAN Succinate dehydrogenase [ubiquinone] iron-sulfur subunit, mitochondrial OS=Homo sapiens OX=9606 GN=SDHB PE=1 SV=3	0	0	0	0	0	0	204040000	227730000	222560000
P67812	Signal peptidase complex catalytic subunit SEC11A	SEC11A	sp|P67812|SC11A_HUMAN Signal peptidase complex catalytic subunit SEC11A OS=Homo sapiens OX=9606 GN=SEC11A PE=1 SV=1	112220000	122620000	119730000	142040000	137440000	156740000	126840000	119910000	131970000
Q15436;P0CR39;P0CR38;Q15437	Protein transport protein Sec23A	SEC23A	sp|Q15436|SC23A_HUMAN Protein transport protein Sec23A OS=Homo sapiens OX=9606 GN=SEC23A PE=1 SV=2	164550000	161570000	174270000	165030000	194840000	159050000	113450000	129750000	144680000
O95486	Protein transport protein Sec24A	SEC24A	sp|O95486|SC24A_HUMAN Protein transport protein Sec24A OS=Homo sapiens OX=9606 GN=SEC24A PE=1 SV=2	0	0	0	21143000	21743000	22095000	25129000	22138000	21490000
O94979	Protein transport protein Sec31A	SEC31A	sp|O94979|SC31A_HUMAN Protein transport protein Sec31A OS=Homo sapiens OX=9606 GN=SEC31A PE=1 SV=3	39679000	56660000	52377000	26499000	22525000	21571000	12729000	13857000	17836000
P61619	Protein transport protein Sec61 subunit alpha isoform 1	SEC61A1	sp|P61619|S61A1_HUMAN Protein transport protein Sec61 subunit alpha isoform 1 OS=Homo sapiens OX=9606 GN=SEC61A1 PE=1 SV=2	382870000	431850000	425270000	202110000	218400000	237750000	270160000	275380000	237330000
Q99442	Translocation protein SEC62	SEC62	sp|Q99442|SEC62_HUMAN Translocation protein SEC62 OS=Homo sapiens OX=9606 GN=SEC62 PE=1 SV=1	0	22641000	31052000	27484000	27847000	31047000	151950000	129510000	124130000
Q9NVA2;Q14141	Septin-11	SEPT11	sp|Q9NVA2|SEP11_HUMAN Septin-11 OS=Homo sapiens OX=9606 GN=SEPT11 PE=1 SV=3	36862000	0	35663000	0	0	0	51237000	54390000	43368000
Q15019;P42207	Septin-2	SEPT2	sp|Q15019|SEPT2_HUMAN Septin-2 OS=Homo sapiens OX=9606 GN=SEPT2 PE=1 SV=1	155720000	145460000	141490000	55256000	62386000	64484000	121880000	144450000	142490000
Q16181;Q6ZU15	Septin-7	SEPT7	sp|Q16181|SEPT7_HUMAN Septin-7 OS=Homo sapiens OX=9606 GN=SEPT7 PE=1 SV=2	121600000	126940000	105250000	74252000	50042000	0	123470000	117400000	118180000
Q9UHD8	Septin-9	SEPT9	sp|Q9UHD8|SEPT9_HUMAN Septin-9 OS=Homo sapiens OX=9606 GN=SEPT9 PE=1 SV=2	61721000	64329000	66343000	0	0	0	75117000	72960000	68793000
Q9NRX5	Serine incorporator 1	SERINC1	sp|Q9NRX5|SERC1_HUMAN Serine incorporator 1 OS=Homo sapiens OX=9606 GN=SERINC1 PE=1 SV=1	0	0	0	0	0	40414000	55562000	60291000	0
P05121	Plasminogen activator inhibitor 1	SERPINE1	sp|P05121|PAI1_HUMAN Plasminogen activator inhibitor 1 OS=Homo sapiens OX=9606 GN=SERPINE1 PE=1 SV=1	0	0	15983000	42622000	56989000	45780000	0	0	0
P07093	Glia-derived nexin	SERPINE2	sp|P07093|GDN_HUMAN Glia-derived nexin OS=Homo sapiens OX=9606 GN=SERPINE2 PE=1 SV=1	26507000	21692000	23551000	297500000	294250000	213780000	30399000	29630000	24153000
P50454	Serpin H1	SERPINH1	sp|P50454|SERPH_HUMAN Serpin H1 OS=Homo sapiens OX=9606 GN=SERPINH1 PE=1 SV=2	976240000	1077100000	1092400000	767830000	698950000	699170000	426080000	444190000	430360000
O75533	Splicing factor 3B subunit 1	SF3B1	sp|O75533|SF3B1_HUMAN Splicing factor 3B subunit 1 OS=Homo sapiens OX=9606 GN=SF3B1 PE=1 SV=3	24703000	20932000	21901000	0	0	0	0	13412000	0
Q99720	Sigma non-opioid intracellular receptor 1	SIGMAR1	sp|Q99720|SGMR1_HUMAN Sigma non-opioid intracellular receptor 1 OS=Homo sapiens OX=9606 GN=SIGMAR1 PE=1 SV=1	0	0	0	0	0	0	0	0	30705000
O15427	Monocarboxylate transporter 4	SLC16A3	sp|O15427|MOT4_HUMAN Monocarboxylate transporter 4 OS=Homo sapiens OX=9606 GN=SLC16A3 PE=1 SV=1	0	0	105630000	265980000	276090000	315450000	252650000	243200000	192750000
P53007	Tricarboxylate transport protein, mitochondrial	SLC25A1	sp|P53007|TXTP_HUMAN Tricarboxylate transport protein, mitochondrial OS=Homo sapiens OX=9606 GN=SLC25A1 PE=1 SV=2	176740000	198260000	195880000	243820000	244530000	241270000	532100000	532180000	503240000
Q02978;P22292	Mitochondrial 2-oxoglutarate/malate carrier protein	SLC25A11	sp|Q02978|M2OM_HUMAN Mitochondrial 2-oxoglutarate/malate carrier protein OS=Homo sapiens OX=9606 GN=SLC25A11 PE=1 SV=3;sp|P22292|M2OM_BOVIN Mitochondrial 2-oxoglutarate/malate carrier protein OS=Bos taurus OX=9913 GN=SLC25A11 PE=1 SV=3	101090000	75733000	68544000	0	67310000	65348000	63923000	66738000	60028000
Q00325;P12234	Phosphate carrier protein, mitochondrial	SLC25A3	sp|Q00325|MPCP_HUMAN Phosphate carrier protein, mitochondrial OS=Homo sapiens OX=9606 GN=SLC25A3 PE=1 SV=2;sp|P12234|MPCP_BOVIN Phosphate carrier protein, mitochondrial OS=Bos taurus OX=9913 GN=SLC25A3 PE=1 SV=1	279100000	321030000	343070000	423450000	415420000	380310000	958730000	908000000	881260000
P12235;Q9H0C2;Q3V132;P18239	ADP/ATP translocase 1	SLC25A4	sp|P12235|ADT1_HUMAN ADP/ATP translocase 1 OS=Homo sapiens OX=9606 GN=SLC25A4 PE=1 SV=4	0	0	0	44996000	38795000	44342000	0	0	0
P05141	ADP/ATP translocase 2;ADP/ATP translocase 2, N-terminally processed	Slc25a5;SLC25A5	sp|P05141|ADT2_HUMAN ADP/ATP translocase 2 OS=Homo sapiens OX=9606 GN=SLC25A5 PE=1 SV=7	228430000	244880000	247530000	168160000	190740000	184030000	207830000	203210000	205540000
P12236	ADP/ATP translocase 3;ADP/ATP translocase 3, N-terminally processed	SLC25A6	sp|P12236|ADT3_HUMAN ADP/ATP translocase 3 OS=Homo sapiens OX=9606 GN=SLC25A6 PE=1 SV=4	1110600000	1228700000	1275100000	995350000	1045700000	972060000	1135900000	1113800000	1085700000
P11166	Solute carrier family 2, facilitated glucose transporter member 1	SLC2A1	sp|P11166|GTR1_HUMAN Solute carrier family 2, facilitated glucose transporter member 1 OS=Homo sapiens OX=9606 GN=SLC2A1 PE=1 SV=2	70867000	55974000	61074000	60467000	61804000	60253000	37051000	0	37002000
Q8TB61	Adenosine 3-phospho 5-phosphosulfate transporter 1	SLC35B2	sp|Q8TB61|S35B2_HUMAN Adenosine 3-phospho 5-phosphosulfate transporter 1 OS=Homo sapiens OX=9606 GN=SLC35B2 PE=1 SV=1	94902000	76261000	83107000	81213000	91755000	103960000	51944000	54756000	47927000
Q96QD8	Sodium-coupled neutral amino acid transporter 2	SLC38A2	sp|Q96QD8|S38A2_HUMAN Sodium-coupled neutral amino acid transporter 2 OS=Homo sapiens OX=9606 GN=SLC38A2 PE=1 SV=2	0	0	0	0	0	0	26800000	32229000	28329000
Q92504	Zinc transporter SLC39A7	SLC39A7	sp|Q92504|S39A7_HUMAN Zinc transporter SLC39A7 OS=Homo sapiens OX=9606 GN=SLC39A7 PE=1 SV=2	0	0	0	0	0	0	52293000	56458000	54348000
P08195	4F2 cell-surface antigen heavy chain	SLC3A2	sp|P08195|4F2_HUMAN 4F2 cell-surface antigen heavy chain OS=Homo sapiens OX=9606 GN=SLC3A2 PE=1 SV=3	23727000	22363000	23223000	43361000	33797000	39691000	16581000	19186000	18504000
Q7KZF4;Q66X93	Staphylococcal nuclease domain-containing protein 1	SND1;Snd1	sp|Q7KZF4|SND1_HUMAN Staphylococcal nuclease domain-containing protein 1 OS=Homo sapiens OX=9606 GN=SND1 PE=1 SV=1;sp|Q66X93|SND1_RAT Staphylococcal nuclease domain-containing protein 1 OS=Rattus norvegicus OX=10116 GN=Snd1 PE=1 SV=1	59309000	43887000	59703000	0	0	41518000	0	36809000	42948000
Q8TER0	Sushi, nidogen and EGF-like domain-containing protein 1	SNED1	sp|Q8TER0|SNED1_HUMAN Sushi, nidogen and EGF-like domain-containing protein 1 OS=Homo sapiens OX=9606 GN=SNED1 PE=2 SV=2	0	0	0	37411000	0	0	285790000	279590000	691520000
O75643	U5 small nuclear ribonucleoprotein 200 kDa helicase	SNRNP200	sp|O75643|U520_HUMAN U5 small nuclear ribonucleoprotein 200 kDa helicase OS=Homo sapiens OX=9606 GN=SNRNP200 PE=1 SV=2	84642000	106180000	107990000	130680000	128030000	127350000	108320000	109590000	113870000
P62316	Small nuclear ribonucleoprotein Sm D2	SNRPD2	sp|P62316|SMD2_HUMAN Small nuclear ribonucleoprotein Sm D2 OS=Homo sapiens OX=9606 GN=SNRPD2 PE=1 SV=1	0	0	0	0	0	0	0	19675000	18169000
P63162;P14678	Small nuclear ribonucleoprotein-associated protein N;Small nuclear ribonucleoprotein-associated proteins B and B	Snrpn;SNRPN;SNRPB	sp|P63162|RSMN_HUMAN Small nuclear ribonucleoprotein-associated protein N OS=Homo sapiens OX=9606 GN=SNRPN PE=1 SV=1;sp|P14678|RSMB_HUM	75072000	54715000	56514000	0	0	0	35159000	36253000	36791000
P35610;Q61263	Sterol O-acyltransferase 1	SOAT1;Soat1	sp|P35610|SOAT1_HUMAN Sterol O-acyltransferase 1 OS=Homo sapiens OX=9606 GN=SOAT1 PE=1 SV=3;sp|Q61263|SOAT1_MOUSE Sterol O-acyltransferase 1 OS=Mus musculus OX=10090 GN=Soat1 PE=1 SV=2	0	24416000	23615000	0	0	0	34728000	0	0
P09486;P07214	SPARC	SPARC;Sparc	sp|P09486|SPRC_HUMAN SPARC OS=Homo sapiens OX=9606 GN=SPARC PE=1 SV=1;sp|P07214|SPRC_MOUSE SPARC OS=Mus musculus OX=10090 GN=Sparc PE=1 SV=1	0	94648000	87597000	167950000	163000000	132230000	67620000	0	71186000
Q15005	Signal peptidase complex subunit 2	SPCS2	sp|Q15005|SPCS2_HUMAN Signal peptidase complex subunit 2 OS=Homo sapiens OX=9606 GN=SPCS2 PE=1 SV=3	0	0	0	0	0	0	0	0	61698000
Q13813;P07751	Spectrin alpha chain, non-erythrocytic 1	SPTAN1	sp|Q13813|SPTN1_HUMAN Spectrin alpha chain, non-erythrocytic 1 OS=Homo sapiens OX=9606 GN=SPTAN1 PE=1 SV=3;sp|P07751|SPTN1_CHICK Spectrin alpha chain, non-erythrocytic 1 OS=Gallus gallus OX=9031 GN=SPTAN1 PE=1 SV=3	45226000	55632000	54530000	61308000	62187000	62402000	123930000	114070000	134310000
Q01082	Spectrin beta chain, non-erythrocytic 1	SPTBN1	sp|Q01082|SPTB2_HUMAN Spectrin beta chain, non-erythrocytic 1 OS=Homo sapiens OX=9606 GN=SPTBN1 PE=1 SV=2	152190000	175390000	157460000	214230000	240110000	208550000	374190000	377340000	372710000
Q9Y6N5	Sulfide:quinone oxidoreductase, mitochondrial	SQRDL	sp|Q9Y6N5|SQOR_HUMAN Sulfide:quinone oxidoreductase, mitochondrial OS=Homo sapiens OX=9606 GN=SQOR PE=1 SV=1	0	0	0	0	0	0	71707000	79670000	86271000
P19623	Spermidine synthase	SRM	sp|P19623|SPEE_HUMAN Spermidine synthase OS=Homo sapiens OX=9606 GN=SRM PE=1 SV=1	29329000	44183000	33085000	27191000	0	26889000	0	22991000	0
Q9Y5M8	Signal recognition particle receptor subunit beta	SRPRB	sp|Q9Y5M8|SRPRB_HUMAN Signal recognition particle receptor subunit beta OS=Homo sapiens OX=9606 GN=SRPRB PE=1 SV=3	0	0	0	0	0	0	0	0	20748000
P78539;Q63769	Sushi repeat-containing protein SRPX	SRPX;Srpx	sp|P78539|SRPX_HUMAN Sushi repeat-containing protein SRPX OS=Homo sapiens OX=9606 GN=SRPX PE=1 SV=1;sp|Q63769|SRPX_RAT Sushi repeat-containing protein SRPX OS=Rattus norvegicus OX=10116 GN=Srpx PE=2 SV=1	0	0	0	34781000	0	22345000	0	0	0
O60687;B5DF94;Q8R054	Sushi repeat-containing protein SRPX2	SRPX2;Srpx2	sp|O60687|SRPX2_HUMAN Sushi repeat-containing protein SRPX2 OS=Homo sapiens OX=9606 GN=SRPX2 PE=1 SV=1;sp|B5DF94|SRPX2_RAT Sushi repeat-containing protein SRPX2 OS=Rattus norvegicus OX=10116 GN=Srpx2 PE=1 SV=1;sp|Q8R054|SRPX2_MOUSE Sushi repeat-containing	0	74699000	0	0	0	0	0	0	0
P43307	Translocon-associated protein subunit alpha	SSR1	sp|P43307|SSRA_HUMAN Translocon-associated protein subunit alpha OS=Homo sapiens OX=9606 GN=SSR1 PE=1 SV=3	129260000	97202000	92305000	67476000	64812000	56062000	92783000	95881000	102250000
P51571;Q62186	Translocon-associated protein subunit delta	SSR4	sp|P51571|SSRD_HUMAN Translocon-associated protein subunit delta OS=Homo sapiens OX=9606 GN=SSR4 PE=1 SV=1	83854000	88389000	79994000	195420000	200440000	200140000	84218000	69842000	87814000
P42224;P42225	Signal transducer and activator of transcription 1-alpha/beta	STAT1	sp|P42224|STAT1_HUMAN Signal transducer and activator of transcription 1-alpha/beta OS=Homo sapiens OX=9606 GN=STAT1 PE=1 SV=2	30346000	38389000	40881000	51762000	46864000	46623000	56134000	44684000	48871000
P52630	Signal transducer and activator of transcription 2	STAT2	sp|P52630|STAT2_HUMAN Signal transducer and activator of transcription 2 OS=Homo sapiens OX=9606 GN=STAT2 PE=1 SV=1	19947000	27138000	15915000	0	0	0	11731000	9599400	9681500
P40763	Signal transducer and activator of transcription 3	STAT3	sp|P40763|STAT3_HUMAN Signal transducer and activator of transcription 3 OS=Homo sapiens OX=9606 GN=STAT3 PE=1 SV=2	0	24400000	0	0	0	0	0	0	0
Q8NFT2	Metalloreductase STEAP2	STEAP2	sp|Q8NFT2|STEA2_HUMAN Metalloreductase STEAP2 OS=Homo sapiens OX=9606 GN=STEAP2 PE=1 SV=3	0	0	0	0	0	0	0	0	7343100
P27105	Erythrocyte band 7 integral membrane protein	STOM	sp|P27105|STOM_HUMAN Erythrocyte band 7 integral membrane protein OS=Homo sapiens OX=9606 GN=STOM PE=1 SV=3	387000000	408130000	443110000	717230000	739940000	653470000	1693600000	1732500000	1628800000
Q9UJZ1	Stomatin-like protein 2, mitochondrial	STOML2	sp|Q9UJZ1|STML2_HUMAN Stomatin-like protein 2, mitochondrial OS=Homo sapiens OX=9606 GN=STOML2 PE=1 SV=1	0	21818000	22781000	10912000	0	0	40620000	39767000	27273000
P46977	Dolichyl-diphosphooligosaccharide--protein glycosyltransferase subunit STT3A	Stt3a;STT3A	sp|P46977|STT3A_HUMAN Dolichyl-diphosphooligosaccharide--protein glycosyltransferase subunit STT3A OS=Homo sapien	626390000	608450000	659480000	730240000	664880000	719130000	473360000	440760000	459430000
Q8TCJ2	Dolichyl-diphosphooligosaccharide--protein glycosyltransferase subunit STT3B	STT3B	sp|Q8TCJ2|STT3B_HUMAN Dolichyl-diphosphooligosaccharide--protein glycosyltransferase subunit STT3B OS=Homo sapiens OX=9606 GN=STT3B PE=1 SV=1	110610000	128400000	114550000	193010000	187120000	190290000	117050000	119260000	117640000
Q86Y82	Syntaxin-12	STX12	sp|Q86Y82|STX12_HUMAN Syntaxin-12 OS=Homo sapiens OX=9606 GN=STX12 PE=1 SV=1	0	25656000	0	0	73560000	59290000	35027000	36207000	38184000
Q12846	Syntaxin-4	STX4	sp|Q12846|STX4_HUMAN Syntaxin-4 OS=Homo sapiens OX=9606 GN=STX4 PE=1 SV=2	0	0	0	0	0	0	0	0	26292000
O15400	Syntaxin-7	STX7	sp|O15400|STX7_HUMAN Syntaxin-7 OS=Homo sapiens OX=9606 GN=STX7 PE=1 SV=4	0	29899000	31447000	206170000	205060000	249260000	50346000	50221000	49686000
Q9UH99	SUN domain-containing protein 2	SUN2	sp|Q9UH99|SUN2_HUMAN SUN domain-containing protein 2 OS=Homo sapiens OX=9606 GN=SUN2 PE=1 SV=3	19566000	0	0	0	0	0	32990000	25709000	25598000
O15260	Surfeit locus protein 4	SURF4	sp|O15260|SURF4_HUMAN Surfeit locus protein 4 OS=Homo sapiens OX=9606 GN=SURF4 PE=1 SV=3	1057300000	945270000	903640000	743130000	816840000	773680000	601610000	619110000	606940000
Q6ZMZ3	Nesprin-3	SYNE3	sp|Q6ZMZ3|SYNE3_HUMAN Nesprin-3 OS=Homo sapiens OX=9606 GN=SYNE3 PE=1 SV=2	0	0	0	0	0	0	16430000	0	18678000
Q16563	Synaptophysin-like protein 1	SYPL1	sp|Q16563|SYPL1_HUMAN Synaptophysin-like protein 1 OS=Homo sapiens OX=9606 GN=SYPL1 PE=1 SV=1	0	140820000	173240000	174570000	176860000	171560000	615050000	712120000	680550000
Q01995	Transgelin	TAGLN	sp|Q01995|TAGL_HUMAN Transgelin OS=Homo sapiens OX=9606 GN=TAGLN PE=1 SV=4	35388000	0	38272000	197680000	195920000	174560000	14695000	18644000	14478000
P37802	Transgelin-2	TAGLN2	sp|P37802|TAGL2_HUMAN Transgelin-2 OS=Homo sapiens OX=9606 GN=TAGLN2 PE=1 SV=3	0	0	0	57868000	58988000	54065000	0	29351000	0
Q13488	V-type proton ATPase 116 kDa subunit a isoform 3	TCIRG1	sp|Q13488|VPP3_HUMAN V-type proton ATPase 116 kDa subunit a isoform 3 OS=Homo sapiens OX=9606 GN=TCIRG1 PE=1 SV=3	0	0	0	0	0	0	57453000	58161000	59921000
P17987;P11983	T-complex protein 1 subunit alpha	TCP1;Tcp1	sp|P17987|TCPA_HUMAN T-complex protein 1 subunit alpha OS=Homo sapiens OX=9606 GN=TCP1 PE=1 SV=1;sp|P11983|TCPA_MOUSE T-complex protein 1 subunit alpha OS=Mus musculus OX=10090 GN=Tcp1 PE=1 SV=3	58977000	77694000	0	28586000	26394000	30419000	31214000	35528000	34983000
Q9NZ01	Very-long-chain enoyl-CoA reductase	TECR	sp|Q9NZ01|TECR_HUMAN Very-long-chain enoyl-CoA reductase OS=Homo sapiens OX=9606 GN=TECR PE=1 SV=1	162430000	156980000	178670000	149820000	148750000	139100000	153490000	150230000	150800000
P02786	Transferrin receptor protein 1;Transferrin receptor protein 1, serum form	TFRC	sp|P02786|TFR1_HUMAN Transferrin receptor protein 1 OS=Homo sapiens OX=9606 GN=TFRC PE=1 SV=2	20056000	20539000	17587000	53204000	58194000	53083000	39987000	45952000	42360000
P01137;P54831	Transforming growth factor beta-1;Latency-associated peptide	TGFB1	sp|P01137|TGFB1_HUMAN Transforming growth factor beta-1 OS=Homo sapiens OX=9606 GN=TGFB1 PE=1 SV=2;sp|P54831|TGFB1_CANLF Transforming growth factor beta-1 OS=Canis lupus familiaris OX=9615 GN=TGFB1 PE=2 SV=1	0	0	0	70181000	54898000	70889000	0	0	0
P61812	Transforming growth factor beta-2;Latency-associated peptide	TGFB2	sp|P61812|TGFB2_HUMAN Transforming growth factor beta-2 OS=Homo sapiens OX=9606 GN=TGFB2 PE=1 SV=1	0	0	0	134400000	110410000	114990000	0	0	0
Q15582	Transforming growth factor-beta-induced protein ig-h3	TGFBI	sp|Q15582|BGH3_HUMAN Transforming growth factor-beta-induced protein ig-h3 OS=Homo sapiens OX=9606 GN=TGFBI PE=1 SV=1	131880000000	129710000000	128990000000	12974000000	12071000000	13302000000	10888000000	10958000000	10704000000
P21980;P21981	Protein-glutamine gamma-glutamyltransferase 2	TGM2	sp|P21980|TGM2_HUMAN Protein-glutamine gamma-glutamyltransferase 2 OS=Homo sapiens OX=9606 GN=TGM2 PE=1 SV=2	6633300000	6677600000	6680500000	6080200000	6053000000	5957200000	6073800000	5970000000	6033100000
P07996	Thrombospondin-1	THBS1	sp|P07996|TSP1_HUMAN Thrombospondin-1 OS=Homo sapiens OX=9606 GN=THBS1 PE=1 SV=2	4241400000	4526100000	4531400000	8015300000	7967600000	8274000000	755090000	755550000	771020000
P35442	Thrombospondin-2	THBS2	sp|P35442|TSP2_HUMAN Thrombospondin-2 OS=Homo sapiens OX=9606 GN=THBS2 PE=1 SV=2	64347000	51628000	53783000	582320000	548950000	631660000	37773000	37788000	37474000
P35443;CON__ENSEMBL:ENSBTAP00000006074;P49747	Thrombospondin-4;Cartilage oligomeric matrix protein	THBS4;COMP	sp|P35443|TSP4_HUMAN Thrombospondin-4 OS=Homo sapiens OX=9606 GN=THBS4 PE=1 SV=2;;sp|P49747|COMP_HUMAN Cartilage oligomeric matrix protein OS=Homo sapiens OX=9606 GN=COMP PE=1 SV=2	58257000	0	0	0	0	0	0	0	0
Q6ZMP0	Thrombospondin type-1 domain-containing protein 4	THSD4	sp|Q6ZMP0|THSD4_HUMAN Thrombospondin type-1 domain-containing protein 4 OS=Homo sapiens OX=9606 GN=THSD4 PE=2 SV=2	938380000	989610000	974210000	1129300000	1151600000	1132600000	1630500000	1566400000	1607500000
P04216	Thy-1 membrane glycoprotein	THY1	sp|P04216|THY1_HUMAN Thy-1 membrane glycoprotein OS=Homo sapiens OX=9606 GN=THY1 PE=1 SV=2	322580000	354490000	334830000	122870000	111530000	123620000	4824500000	4944200000	4964200000
P35625;P39876;P79121	Metalloproteinase inhibitor 3	TIMP3;Timp3	sp|P35625|TIMP3_HUMAN Metalloproteinase inhibitor 3 OS=Homo sapiens OX=9606 GN=TIMP3 PE=1 SV=2;sp|P39876|TIMP3_MOUSE Metalloproteinase inhibitor 3 OS=Mus musculus OX=10090 GN=Timp3 PE=1 SV=1;sp|P79121|TIMP3_BOVIN Metalloproteinase inhibitor 3 OS=Bos taurus	121290000	127020000	133100000	205910000	427430000	414030000	0	56871000	0
Q9GZM7	Tubulointerstitial nephritis antigen-like	TINAGL1	sp|Q9GZM7|TINAL_HUMAN Tubulointerstitial nephritis antigen-like OS=Homo sapiens OX=9606 GN=TINAGL1 PE=1 SV=1	85120000	82708000	68892000	1477800000	1643800000	1525400000	0	0	0
P29401	Transketolase	TKT	sp|P29401|TKT_HUMAN Transketolase OS=Homo sapiens OX=9606 GN=TKT PE=1 SV=3	0	0	0	0	0	0	34090000	29134000	31622000
Q9Y490;Q9Y4G6	Talin-1	TLN1	sp|Q9Y490|TLN1_HUMAN Talin-1 OS=Homo sapiens OX=9606 GN=TLN1 PE=1 SV=3	169860000	199120000	177040000	170260000	142700000	171060000	154030000	151550000	148650000
Q99805	Transmembrane 9 superfamily member 2	TM9SF2	sp|Q99805|TM9S2_HUMAN Transmembrane 9 superfamily member 2 OS=Homo sapiens OX=9606 GN=TM9SF2 PE=1 SV=1	62392000	53438000	56876000	59770000	0	0	83482000	85187000	78370000
Q92544	Transmembrane 9 superfamily member 4	TM9SF4	sp|Q92544|TM9S4_HUMAN Transmembrane 9 superfamily member 4 OS=Homo sapiens OX=9606 GN=TM9SF4 PE=1 SV=2	32120000	52545000	35823000	0	22265000	15957000	39957000	31541000	31482000
Q9UM00;Q5I0H4	Transmembrane and coiled-coil domain-containing protein 1;Transmembrane and coiled-coil domains protein 1	TMCO1;Tmco1	sp|Q9UM00|TMCO1_HUMAN Calcium load-activated calcium channel OS=Homo sapiens OX=9606 GN=TMCO1 PE=1 SV=1;sp|Q5I0H4|TMCO1_RAT Calcium load-activated calcium channel OS=Rattus norvegicus OX=10116 GN=Tmco1 PE=2 SV=1	26761000	0	27065000	0	0	23160000	29870000	31576000	31099000
P49755;Q90515;O35587;Q63584	Transmembrane emp24 domain-containing protein 10	TMED10;Tmed10	sp|P49755|TMEDA_HUMAN Transmembrane emp24 domain-containing protein 10 OS=Homo sapiens OX=9606 GN=TMED10 PE=1 SV=2;sp|Q90515|TMEDA_TAKRU Transmembrane emp24 domain-containing protein 10 OS=Takifugu rubripes OX=31033 GN=tmed10 PE=3 SV=1;sp|O35587|TMEDA_MESA	70758000	80644000	78043000	68992000	75241000	86684000	103200000	109580000	105750000
Q9Y3B3	Transmembrane emp24 domain-containing protein 7	TMED7	sp|Q9Y3B3|TMED7_HUMAN Transmembrane emp24 domain-containing protein 7 OS=Homo sapiens OX=9606 GN=TMED7 PE=1 SV=2	29164000	0	0	44199000	42268000	42809000	56757000	47304000	57960000
Q9BVK6	Transmembrane emp24 domain-containing protein 9	TMED9	sp|Q9BVK6|TMED9_HUMAN Transmembrane emp24 domain-containing protein 9 OS=Homo sapiens OX=9606 GN=TMED9 PE=1 SV=2	0	0	0	0	0	0	0	0	31012000
Q9BVC6	Transmembrane protein 109	TMEM109	sp|Q9BVC6|TM109_HUMAN Transmembrane protein 109 OS=Homo sapiens OX=9606 GN=TMEM109 PE=1 SV=1	0	113720000	0	101390000	0	0	0	138020000	120920000
Q9HC07	Transmembrane protein 165	TMEM165	sp|Q9HC07|TM165_HUMAN Transmembrane protein 165 OS=Homo sapiens OX=9606 GN=TMEM165 PE=1 SV=1	0	0	0	0	0	40455000	0	0	0
Q8TBQ9	Protein kish-A	TMEM167A	sp|Q8TBQ9|KISHA_HUMAN Protein kish-A OS=Homo sapiens OX=9606 GN=TMEM167A PE=1 SV=1	138900000	122670000	125490000	181870000	172750000	167950000	131490000	121040000	130980000
Q6UW68	Transmembrane protein 205	TMEM205	sp|Q6UW68|TM205_HUMAN Transmembrane protein 205 OS=Homo sapiens OX=9606 GN=TMEM205 PE=1 SV=1	24333000	0	0	0	0	0	71074000	72706000	65747000
Q8N2U0	Transmembrane protein 256	TMEM256	sp|Q8N2U0|TM256_HUMAN Transmembrane protein 256 OS=Homo sapiens OX=9606 GN=TMEM256 PE=3 SV=1	67830000	68443000	70069000	110010000	101660000	82564000	172480000	161220000	178610000
P57088	Transmembrane protein 33	TMEM33	sp|P57088|TMM33_HUMAN Transmembrane protein 33 OS=Homo sapiens OX=9606 GN=TMEM33 PE=1 SV=2	248480000	254700000	272650000	166980000	169820000	163850000	159610000	161580000	164470000
Q9BTV4	Transmembrane protein 43	TMEM43	sp|Q9BTV4|TMM43_HUMAN Transmembrane protein 43 OS=Homo sapiens OX=9606 GN=TMEM43 PE=1 SV=1	75844000	61071000	74422000	88527000	73875000	84011000	1029800000	941870000	1044000000
Q9Y320	Thioredoxin-related transmembrane protein 2	TMX2	sp|Q9Y320|TMX2_HUMAN Thioredoxin-related transmembrane protein 2 OS=Homo sapiens OX=9606 GN=TMX2 PE=1 SV=1	0	0	0	32716000	0	33405000	48301000	48435000	47191000
P24821	Tenascin	TNC	sp|P24821|TENA_HUMAN Tenascin OS=Homo sapiens OX=9606 GN=TNC PE=1 SV=3	104340000000	97655000000	100270000000	18028000000	17992000000	17536000000	18085000000	18534000000	18339000000
Q92973	Transportin-1	TNPO1	sp|Q92973|TNPO1_HUMAN Transportin-1 OS=Homo sapiens OX=9606 GN=TNPO1 PE=1 SV=2	0	0	0	0	0	0	0	0	26637000
Q9Y5L0	Transportin-3	TNPO3	sp|Q9Y5L0|TNPO3_HUMAN Transportin-3 OS=Homo sapiens OX=9606 GN=TNPO3 PE=1 SV=3	0	0	0	13799000	15915000	0	21975000	16540000	15596000
P22105;Q16473	Tenascin-X	TNXB	sp|P22105|TENX_HUMAN Tenascin-X OS=Homo sapiens OX=9606 GN=TNXB PE=1 SV=4	0	0	0	11685000	0	16136000	492110000	393590000	414170000
O96008;Q9QYA2	Mitochondrial import receptor subunit TOM40 homolog	TOMM40	sp|O96008|TOM40_HUMAN Mitochondrial import receptor subunit TOM40 homolog OS=Homo sapiens OX=9606 GN=TOMM40 PE=1 SV=1	93964000	124600000	109780000	114640000	131050000	107460000	301130000	312060000	308980000
P60174;Q2QD07;P17751	Triosephosphate isomerase	TPI1;Tpi1	sp|P60174|TPIS_HUMAN Triosephosphate isomerase OS=Homo sapiens OX=9606 GN=TPI1 PE=1 SV=3;sp|Q2QD07|TPIS_GORGO Triosephosphate isomerase OS=Gorilla gorilla gorilla O	0	0	0	42828000	38085000	36839000	30563000	30934000	31788000
P67936;CON__Q3SX28;P07951	Tropomyosin alpha-4 chain	TPM4	sp|P67936|TPM4_HUMAN Tropomyosin alpha-4 chain OS=Homo sapiens OX=9606 GN=TPM4 PE=1 SV=3	91755000	93608000	99977000	128870000	128110000	125560000	217750000	206270000	195770000
O14773	Tripeptidyl-peptidase 1	TPP1	sp|O14773|TPP1_HUMAN Tripeptidyl-peptidase 1 OS=Homo sapiens OX=9606 GN=TPP1 PE=1 SV=2	0	0	0	0	0	0	0	0	27078000
Q15629	Translocating chain-associated membrane protein 1	TRAM1	sp|Q15629|TRAM1_HUMAN Translocating chain-associated membrane protein 1 OS=Homo sapiens OX=9606 GN=TRAM1 PE=1 SV=3	193500000	202870000	200530000	226640000	257650000	254430000	200870000	211330000	209640000
Q8WUA8	Tsukushin	TSKU	sp|Q8WUA8|TSK_HUMAN Tsukushin OS=Homo sapiens OX=9606 GN=TSKU PE=2 SV=3	0	0	0	24615000	24111000	20780000	0	0	0
P30536	Translocator protein	TSPO	sp|P30536|TSPO_HUMAN Translocator protein OS=Homo sapiens OX=9606 GN=TSPO PE=1 SV=3	148850000	166810000	154440000	99872000	97279000	96195000	349360000	352260000	348450000
Q6PGP7	Tetratricopeptide repeat protein 37	TTC37	sp|Q6PGP7|TTC37_HUMAN Tetratricopeptide repeat protein 37 OS=Homo sapiens OX=9606 GN=TTC37 PE=1 SV=1	19566000	19617000	30524000	16210000	0	0	12691000	0	0
CON__P05787;P05787;CON__H-INV:HIT000292931;Q9DCV7;CON__Q9H552;CON__Q9DCV7;CON__P13647;CON__O95678;CON__P02538;P04259;CON__P04259;CON__P48668;P02538;CON__Q6ISB0;P48668;Q9NSB2;A5A6M8;P13647;CON__Q9NSB2;CON__Q8VED5;O95678;CON__Q6IFZ6;CON__Q5XKE5;CON__Q01546;	Tubulin alpha-1A chain;Tubulin alpha-3E chain	TUBA1A;TUBA3E	sp|Q71U36|TBA1A_HUMAN Tubulin alpha-1A chain OS=Homo sapiens OX=9606 GN=TUBA1A PE=1 SV=1;sp|P0DPH8|TBA3D_HUMAN Tubulin alpha-3D chain OS=Homo sapiens OX=9606 GN=TUB	6806500000	7063700000	7392500000	3346700000	3313100000	3041900000	4256800000	4250000000	4487000000
P68363;P68366;Q9H853	Tubulin alpha-1B chain;Tubulin alpha-4A chain	TUBA1B;TUBA4A	sp|P68363|TBA1B_HUMAN Tubulin alpha-1B chain OS=Homo sapiens OX=9606 GN=TUBA1B PE=1 SV=1;sp|P68366|TBA4A_HUMAN Tubulin alpha-4A chain OS=Homo sapiens OX=9606 GN=TUBA4A PE=1 SV=1	1210500000	1230900000	1281900000	643270000	655930000	753290000	949370000	975830000	873800000
P07437;Q3ZCM7;A6NNZ2	Tubulin beta chain	TUBB	sp|P07437|TBB5_HUMAN Tubulin beta chain OS=Homo sapiens OX=9606 GN=TUBB PE=1 SV=2	3648500000	3877000000	3779300000	2114500000	2116000000	2062700000	2666100000	2576900000	2613700000
P04350;P02557	Tubulin beta-4A chain	TUBB4A	sp|P04350|TBB4A_HUMAN Tubulin beta-4A chain OS=Homo sapiens OX=9606 GN=TUBB4A PE=1 SV=2	62104000	64554000	45798000	27341000	0	26681000	38665000	44671000	41352000
P68371	Tubulin beta-4B chain	TUBB4B	sp|P68371|TBB4B_HUMAN Tubulin beta-4B chain OS=Homo sapiens OX=9606 GN=TUBB4B PE=1 SV=1	96510000	0	120640000	100080000	95304000	83433000	119120000	109520000	124780000
Q9BUF5	Tubulin beta-6 chain	TUBB6	sp|Q9BUF5|TBB6_HUMAN Tubulin beta-6 chain OS=Homo sapiens OX=9606 GN=TUBB6 PE=1 SV=1	221570000	224970000	256930000	153240000	141740000	149890000	186560000	179430000	186060000
P49411	Elongation factor Tu, mitochondrial	TUFM	sp|P49411|EFTU_HUMAN Elongation factor Tu, mitochondrial OS=Homo sapiens OX=9606 GN=TUFM PE=1 SV=2	109320000	140960000	127260000	42195000	33612000	34455000	52032000	56229000	53797000
P22314	Ubiquitin-like modifier-activating enzyme 1	UBA1	sp|P22314|UBA1_HUMAN Ubiquitin-like modifier-activating enzyme 1 OS=Homo sapiens OX=9606 GN=UBA1 PE=1 SV=3	112900000	147610000	108890000	57003000	52580000	52334000	88635000	109480000	102690000
Q5T4S7	E3 ubiquitin-protein ligase UBR4	UBR4	sp|Q5T4S7|UBR4_HUMAN E3 ubiquitin-protein ligase UBR4 OS=Homo sapiens OX=9606 GN=UBR4 PE=1 SV=1	0	0	0	0	0	0	11907000	0	0
P09936	Ubiquitin carboxyl-terminal hydrolase isozyme L1	UCHL1	sp|P09936|UCHL1_HUMAN Ubiquitin carboxyl-terminal hydrolase isozyme L1 OS=Homo sapiens OX=9606 GN=UCHL1 PE=1 SV=2	0	0	0	0	0	12502000	0	0	0
O60701;O70475	UDP-glucose 6-dehydrogenase	UGDH;Ugdh	sp|O60701|UGDH_HUMAN UDP-glucose 6-dehydrogenase OS=Homo sapiens OX=9606 GN=UGDH PE=1 SV=1;sp|O70475|UGDH_MOUSE UDP-glucose 6-dehydrogenase OS=Mus musculus OX=10090 GN=Ugdh PE=1 SV=1	85593000	83936000	73652000	64656000	70661000	59006000	71208000	73177000	67654000
P07919	Cytochrome b-c1 complex subunit 6, mitochondrial	UQCRH	sp|P07919|QCR6_HUMAN Cytochrome b-c1 complex subunit 6, mitochondrial OS=Homo sapiens OX=9606 GN=UQCRH PE=1 SV=2	0	0	0	0	0	0	48805000	44278000	46013000
Q96IX5	Up-regulated during skeletal muscle growth protein 5	USMG5	sp|Q96IX5|USMG5_HUMAN Up-regulated during skeletal muscle growth protein 5 OS=Homo sapiens OX=9606 GN=USMG5 PE=1 SV=1	90522000	96937000	95100000	132140000	134230000	140260000	189810000	218280000	213400000
Q93008;P70398;O00507	Probable ubiquitin carboxyl-terminal hydrolase FAF-X;Probable ubiquitin carboxyl-terminal hydrolase FAF-Y	USP9X;Usp9x;USP9Y	sp|Q93008|USP9X_HUMAN Probable ubiquitin carboxyl-terminal hydrolase FAF-X OS=Homo sapiens OX=9606 GN=USP9X PE=1 SV=3;sp|P70398|USP9X_MOUSE Probable ubiquitin carboxyl-terminal hydrolase FAF-X OS=Mus musculus OX=10090 GN=Usp9x PE=1 SV=2;sp|O00507|USP9Y_HUM	61127000	52536000	57080000	100520000	94126000	76495000	62318000	62954000	62893000
Q15836;P63027;P23763	Vesicle-associated membrane protein 3;Vesicle-associated membrane protein 2	VAMP3;VAMP2	sp|Q15836|VAMP3_HUMAN Vesicle-associated membrane protein 3 OS=Homo sapiens OX=9606 GN=VAMP3 PE=1 SV=3;sp|P63027|VAMP2_HUMAN Vesicle-associated membrane protein 2 OS=Homo sapiens OX=9606 GN=VAMP2 PE=1 SV=3	0	0	166270000	0	0	0	315880000	320750000	401760000
P26640	Valine--tRNA ligase	VARS	sp|P26640|SYVC_HUMAN Valine--tRNA ligase OS=Homo sapiens OX=9606 GN=VARS PE=1 SV=4	43301000	27576000	27259000	0	0	0	21194000	20972000	20527000
Q99536	Synaptic vesicle membrane protein VAT-1 homolog	VAT1	sp|Q99536|VAT1_HUMAN Synaptic vesicle membrane protein VAT-1 homolog OS=Homo sapiens OX=9606 GN=VAT1 PE=1 SV=2	0	0	0	0	0	0	48551000	50264000	48913000
P13611;Q62059	Versican core protein	VCAN	sp|P13611|CSPG2_HUMAN Versican core protein OS=Homo sapiens OX=9606 GN=VCAN PE=1 SV=3	1797000000	1935900000	1857600000	7399800000	6965300000	7053500000	1966500000	1880800000	1875800000
P18206	Vinculin	VCL	sp|P18206|VINC_HUMAN Vinculin OS=Homo sapiens OX=9606 GN=VCL PE=1 SV=4	0	0	0	0	0	0	0	5852100	0
P55072;Q01853;Q7ZU99	Transitional endoplasmic reticulum ATPase	VCP;Vcp	sp|P55072|TERA_HUMAN Transitional endoplasmic reticulum ATPase OS=Homo sapiens OX=9606 GN=VCP PE=1 SV=4;sp|Q01853|TERA_MOUSE Transitional endoplasmic reticulum ATPase OS=Mus musculus OX=10090 GN=Vcp PE=1 SV=4	24476000	22504000	23436000	0	14331000	0	25732000	22581000	23026000
P21796	Voltage-dependent anion-selective channel protein 1	VDAC1	sp|P21796|VDAC1_HUMAN Voltage-dependent anion-selective channel protein 1 OS=Homo sapiens OX=9606 GN=VDAC1 PE=1 SV=2	5293100000	5948800000	5962000000	10924000000	10615000000	10435000000	18532000000	18895000000	18621000000
P45880	Voltage-dependent anion-selective channel protein 2	VDAC2	sp|P45880|VDAC2_HUMAN Voltage-dependent anion-selective channel protein 2 OS=Homo sapiens OX=9606 GN=VDAC2 PE=1 SV=2	458640000	506280000	451790000	814310000	710470000	760780000	3311700000	3300100000	3200000000
Q9Y277	Voltage-dependent anion-selective channel protein 3	VDAC3	sp|Q9Y277|VDAC3_HUMAN Voltage-dependent anion-selective channel protein 3 OS=Homo sapiens OX=9606 GN=VDAC3 PE=1 SV=1	244590000	260950000	229400000	327380000	283040000	271530000	1629500000	1641700000	1642500000
P08670;P31001;P17661;P41219;Q76ZA3;Q71UK7;P13880;P13879;P06816;P03489;Q16352;P07196;P07197;P12036;P16884	Vimentin	VIM	sp|P08670|VIME_HUMAN Vimentin OS=Homo sapiens OX=9606 GN=VIM PE=1 SV=4	21936000000	22103000000	22155000000	12664000000	13039000000	12474000000	123870000000	124240000000	125330000000
Q8N0U8	Vitamin K epoxide reductase complex subunit 1-like protein 1	VKORC1L1	sp|Q8N0U8|VKORL_HUMAN Vitamin K epoxide reductase complex subunit 1-like protein 1 OS=Homo sapiens OX=9606 GN=VKORC1L1 PE=1 SV=2	32610000	38716000	42324000	86504000	75110000	83451000	88669000	80824000	79702000
Q96QK1	Vacuolar protein sorting-associated protein 35	Vps35;VPS35	sp|Q96QK1|VPS35_HUMAN Vacuolar protein sorting-associated protein 35 OS=Homo sapiens OX=9606 GN=VPS35 PE=1 SV=2	54896000	32480000	33074000	23248000	0	22407000	22732000	21926000	31092000
Q6PCB0	von Willebrand factor A domain-containing protein 1	VWA1	sp|Q6PCB0|VWA1_HUMAN von Willebrand factor A domain-containing protein 1 OS=Homo sapiens OX=9606 GN=VWA1 PE=1 SV=1	48255000	47790000	48425000	126000000	129780000	116880000	28612000	26164000	27652000
O75083;Q5RKI0	WD repeat-containing protein 1	WDR1	sp|O75083|WDR1_HUMAN WD repeat-containing protein 1 OS=Homo sapiens OX=9606 GN=WDR1 PE=1 SV=4	135690000	108870000	114730000	180060000	160400000	175770000	118770000	110190000	114320000
O14980	Exportin-1	Xpo1;XPO1	sp|O14980|XPO1_HUMAN Exportin-1 OS=Homo sapiens OX=9606 GN=XPO1 PE=1 SV=1	98908000	95920000	61920000	47012000	45164000	58564000	76678000	70106000	64712000
O43592	Exportin-T	XPOT	sp|O43592|XPOT_HUMAN Exportin-T OS=Homo sapiens OX=9606 GN=XPOT PE=1 SV=2	32367000	31866000	29168000	41937000	0	40147000	47383000	45438000	54390000
P12956	X-ray repair cross-complementing protein 6	XRCC6	sp|P12956|XRCC6_HUMAN X-ray repair cross-complementing protein 6 OS=Homo sapiens OX=9606 GN=XRCC6 PE=1 SV=2	36523000	0	40748000	0	0	0	31429000	37487000	21070000
O95070	Protein YIF1A	YIF1A	sp|O95070|YIF1A_HUMAN Protein YIF1A OS=Homo sapiens OX=9606 GN=YIF1A PE=1 SV=2	71437000	0	65478000	50760000	48949000	39396000	31664000	26819000	31563000
P27348;Q04917;P31946;P61981	14-3-3 protein theta	YWHAQ	sp|P27348|1433T_HUMAN 14-3-3 protein theta OS=Homo sapiens OX=9606 GN=YWHAQ PE=1 SV=1	62492000	59501000	65103000	0	0	0	65519000	78792000	70755000
P63104	14-3-3 protein zeta/delta	YWHAZ	sp|P63104|1433Z_HUMAN 14-3-3 protein zeta/delta OS=Homo sapiens OX=9606 GN=YWHAZ PE=1 SV=1	66126000	89586000	86844000	49301000	61599000	61511000	115620000	122380000	110210000

## Sheet: fold change
Protein IDs	Protein names	Gene names		Log2 fold change for each pairwise comparison			Adjusted p-value for each pairwise comparison			Significant
Fibrillar collagen
P12107	Collagen alpha-1(XI) chain	COL11A1	sp|P12107|COBA1_HUMAN Collagen alpha-1(XI) chain OS=Homo sapiens OX=9606 GN=COL11A1 PE=1 SV=4																		Abbrevaiations
P02452	Collagen alpha-1(I) chain	COL1A1	sp|P02452|CO1A1_HUMAN Collagen alpha-1(I) chain OS=Homo sapiens OX=9606 GN=COL1A1 PE=1 SV=5	0.042	0.503	-0.461	0.622	0.000615	0.000919	FALSE	FALSE	FALSE	Collagen alpha-1(I) chain								Protein names	Gene names
P08123	Collagen alpha-2(I) chain	COL1A2	sp|P08123|CO1A2_HUMAN Collagen alpha-2(I) chain OS=Homo sapiens OX=9606 GN=COL1A2 PE=1 SV=7	1.4	1.88	-0.474	4.31e-05	1.22e-05	0.0122	TRUE	TRUE	FALSE	Collagen alpha-2(I) chain
P02461	Collagen alpha-1(III) chain	COL3A1	sp|P02461|CO3A1_HUMAN Collagen alpha-1(III) chain OS=Homo sapiens OX=9606 GN=COL3A1 PE=1 SV=4	-0.462	-0.711	0.249	0.00134	0.000157	0.0231	FALSE	FALSE	FALSE	Collagen alpha-1(III) chain								Fibrillar collagen
P20908	Collagen alpha-1(V) chain	COL5A1	sp|P20908|CO5A1_HUMAN Collagen alpha-1(V) chain OS=Homo sapiens OX=9606 GN=COL5A1 PE=1 SV=3	2.19	1.4	0.787	7.25e-08	1.66e-06	2.45e-05	TRUE	TRUE	FALSE	Collagen alpha-1(V) chain								Collagen alpha-1(XI) chain	COL11A1
P05997	Collagen alpha-2(V) chain	COL5A2	sp|P05997|CO5A2_HUMAN Collagen alpha-2(V) chain OS=Homo sapiens OX=9606 GN=COL5A2 PE=1 SV=3																		Collagen alpha-1(I) chain	COL1A1
P25940	Collagen alpha-3(V) chain	COL5A3	sp|P25940|CO5A3_HUMAN Collagen alpha-3(V) chain OS=Homo sapiens OX=9606 GN=COL5A3 PE=1 SV=3																		Collagen alpha-2(I) chain	COL1A2
																					Collagen alpha-1(III) chain	COL3A1
non-Fibrillar collagen																					Collagen alpha-1(V) chain	COL5A1
Q99715	Collagen alpha-1(XII) chain	COL12A1	sp|Q99715|COCA1_HUMAN Collagen alpha-1(XII) chain OS=Homo sapiens OX=9606 GN=COL12A1 PE=1 SV=2	2.07	1.81	0.256	5.42e-08	1.88e-07	0.00416	TRUE	TRUE	FALSE	Collagen alpha-1(XII) chain								Collagen alpha-2(V) chain	COL5A2
Q05707;Q80X19	Collagen alpha-1(XIV) chain	COL14A1	sp|Q05707|COEA1_HUMAN Collagen alpha-1(XIV) chain OS=Homo sapiens OX=9606 GN=COL14A1 PE=1 SV=3	4.63	7.88	-3.25	0.0042	0.00032	0.0207	TRUE	TRUE	TRUE	Collagen alpha-1(XIV) chain								Collagen alpha-3(V) chain	COL5A3
P39059	Collagen alpha-1(XV) chain;Restin;Restin-2;Restin-3;Restin-4	COL15A1	sp|P39059|COFA1_HUMAN Collagen alpha-1(XV) chain OS=Homo sapiens OX=9606 GN=COL15A1 PE=1 SV=2		-4.59	3.3	0.104	0.000484	0.00248	FALSE	TRUE	TRUE	Collagen alpha-1(XV) chain;Restin;Restin-2;Restin-3;Restin-4
Q07092	Collagen alpha-1(XVI) chain	COL16A1	sp|Q07092|COGA1_HUMAN Collagen alpha-1(XVI) chain OS=Homo sapiens OX=9606 GN=COL16A1 PE=1 SV=2	-0.754	-1.47	0.715	0.00067	2.4e-05	0.00092	FALSE	TRUE	FALSE	Collagen alpha-1(XVI) chain								non-Fibrillar collagen
P39060	Collagen alpha-1(XVIII) chain;Endostatin	COL18A1	sp|P39060|COIA1_HUMAN Collagen alpha-1(XVIII) chain OS=Homo sapiens OX=9606 GN=COL18A1 PE=1 SV=5	5.3	1.88	3.42	1.47e-08	4.62e-06	1.63e-07	TRUE	TRUE	TRUE	Collagen alpha-1(XVIII) chain;Endostatin								Collagen alpha-1(XII) chain	COL12A1
P02462;P02463;Q28247;P29400	Collagen alpha-1(IV) chain;Arresten	COL4A1;Col4a1	sp|P02462|CO4A1_HUMAN Collagen alpha-1(IV) chain OS=Homo sapiens OX=9606 GN=COL4A1 PE=1 SV=4;sp|P02463|CO4A1_MOUSE Collagen alpha-1(IV) chain OS=Mus musculus OX=10090 GN=Col4a1 PE=1 SV=4	8.44	0.218	8.22	1.13e-06	0.646	1.46e-06	TRUE	FALSE	TRUE	Collagen alpha-1(IV) chain;Arresten								Collagen alpha-1(XIV) chain	COL14A1
P08572	Collagen alpha-2(IV) chain;Canstatin	COL4A2	sp|P08572|CO4A2_HUMAN Collagen alpha-2(IV) chain OS=Homo sapiens OX=9606 GN=COL4A2 PE=1 SV=4	9.74	0.00719	9.73	3.18e-08	0.981	5.75e-08	TRUE	FALSE	TRUE	Collagen alpha-2(IV) chain;Canstatin								Collagen alpha-1(XV) chain;Restin;Restin-2;Restin-3;Restin-4	COL15A1
P12109	Collagen alpha-1(VI) chain	COL6A1	sp|P12109|CO6A1_HUMAN Collagen alpha-1(VI) chain OS=Homo sapiens OX=9606 GN=COL6A1 PE=1 SV=3	-0.228	0.632	-0.86	0.00551	3.27e-05	5.44e-06	FALSE	FALSE	FALSE	Collagen alpha-1(VI) chain								Collagen alpha-1(XVI) chain	COL16A1
P12110;Q02788	Collagen alpha-2(VI) chain	COL6A2	sp|P12110|CO6A2_HUMAN Collagen alpha-2(VI) chain OS=Homo sapiens OX=9606 GN=COL6A2 PE=1 SV=4	-0.115	0.605	-0.72	0.0759	3.53e-05	1.3e-05	FALSE	FALSE	FALSE	Collagen alpha-2(VI) chain								Collagen alpha-1(XVIII) chain;Endostatin	COL18A1
P12111	Collagen alpha-3(VI) chain	COL6A3	sp|P12111|CO6A3_HUMAN Collagen alpha-3(VI) chain OS=Homo sapiens OX=9606 GN=COL6A3 PE=1 SV=5	-0.0343	0.509	-0.543	0.524	5.25e-05	3.24e-05	FALSE	FALSE	FALSE	Collagen alpha-3(VI) chain								Collagen alpha-1(IV) chain;Arresten	COL4A1
P27658	Collagen alpha-1(VIII) chain;Vastatin	COL8A1	sp|P27658|CO8A1_HUMAN Collagen alpha-1(VIII) chain OS=Homo sapiens OX=9606 GN=COL8A1 PE=1 SV=2	5.81	0.139	5.67	8.51e-05	0.852	9.87e-05	TRUE	FALSE	TRUE	Collagen alpha-1(VIII) chain;Vastatin								Collagen alpha-2(IV) chain;Canstatin	COL4A2
																					Collagen alpha-1(VI) chain	COL6A1
matricellular proteins																					Collagen alpha-2(VI) chain	COL6A2
P21810	Biglycan	BGN	sp|P21810|PGS1_HUMAN Biglycan OS=Homo sapiens OX=9606 GN=BGN PE=1 SV=2	7.02	0.74	6.28	2.71e-08	0.00491	7.38e-08	TRUE	FALSE	TRUE	Biglycan								Collagen alpha-3(VI) chain	COL6A3
P07585	Decorin	DCN	sp|P07585|PGS2_HUMAN Decorin OS=Homo sapiens OX=9606 GN=DCN PE=1 SV=1	2.68	4.98	-2.3	0.00117	5.03e-05	0.00259	TRUE	TRUE	TRUE	Decorin								Collagen alpha-1(VIII) chain;Vastatin	COL8A1
P10915;Q96S86	Hyaluronan and proteoglycan link protein 1	HAPLN1	sp|P10915|HPLN1_HUMAN Hyaluronan and proteoglycan link protein 1 OS=Homo sapiens OX=9606 GN=HAPLN1 PE=2 SV=2	3.98	-2.14	6.11	6.98e-06	0.000257	8.39e-07	TRUE	TRUE	TRUE	Hyaluronan and proteoglycan link protein 1
Q15063	Periostin	POSTN	sp|Q15063|POSTN_HUMAN Periostin OS=Homo sapiens OX=9606 GN=POSTN PE=1 SV=2	4.71	1.06	3.65	6.49e-09	4.75e-06	7.85e-09	TRUE	TRUE	TRUE	Periostin								matricellular proteins
P09486;P07214	SPARC	SPARC;Sparc	sp|P09486|SPRC_HUMAN SPARC OS=Homo sapiens OX=9606 GN=SPARC PE=1 SV=1;sp|P07214|SPRC_MOUSE SPARC OS=Mus musculus OX=10090 GN=Sparc PE=1 SV=1	0.592	-1.91	2.51	0.719	0.256	0.141	FALSE	FALSE	FALSE	SPARC								Biglycan	BGN
P07996	Thrombospondin-1	THBS1	sp|P07996|TSP1_HUMAN Thrombospondin-1 OS=Homo sapiens OX=9606 GN=THBS1 PE=1 SV=2	2.54	-0.868	3.41	1.57e-08	6.51e-06	7.58e-09	TRUE	FALSE	TRUE	Thrombospondin-1								Decorin	DCN
P35442	Thrombospondin-2	THBS2	sp|P35442|TSP2_HUMAN Thrombospondin-2 OS=Homo sapiens OX=9606 GN=THBS2 PE=1 SV=2	0.58	-3.38	3.96	0.00137	1.88e-07	7.1e-08	FALSE	TRUE	TRUE	Thrombospondin-2								Hyaluronan and proteoglycan link protein 1	HAPLN1
P35443;CON__ENSEMBL:ENSBTAP00000006074;P49747	Thrombospondin-4;Cartilage oligomeric matrix protein	THBS4;COMP	sp|P35443|TSP4_HUMAN Thrombospondin-4 OS=Homo sapiens OX=9606 GN=THBS4 PE=1 SV=2;;sp|P49747|COMP_HUMAN Cartilage oligomeric matrix protein OS=Homo sapiens OX=9606 GN=COMP PE=1 SV=2																		Periostin	POSTN
P24821	Tenascin	TNC	sp|P24821|TENA_HUMAN Tenascin OS=Homo sapiens OX=9606 GN=TNC PE=1 SV=3	2.46	2.5	-0.0373	1.57e-08	3.43e-08	0.531	TRUE	TRUE	FALSE	Tenascin								SPARC	SPARC
P22105;Q16473	Tenascin-XB	TNXB	sp|P22105|TENX_HUMAN Tenascin-X OS=Homo sapiens OX=9606 GN=TNXB PE=1 SV=4	-5.38	-0.107	-5.28	3.16e-05	0.852	4.07e-05	TRUE	FALSE	TRUE	Tenascin-X								Thrombospondin-1	THBS1
																					Thrombospondin-2	THBS2
																					Tenascin	TNC
																					Tenascin-X	TNXB

## Sheet: LFQ intensities
Protein IDs	Protein names	Gene names		hiPSC-Cf			average	SD	Pri CF			average	SD	hDF			average	SD
Fibrillar collagen				LFQ intensity 1_1	LFQ intensity 1_2	LFQ intensity 1_3			LFQ intensity 2_1	LFQ intensity 2_2	LFQ intensity 2_3			LFQ intensity 3_1	LFQ intensity 3_2	LFQ intensity 3_3
P12107	Collagen alpha-1(XI) chain	COL11A1	sp|P12107|COBA1_HUMAN Collagen alpha-1(XI) chain OS=Homo sapiens OX=9606 GN=COL11A1 PE=1 SV=4	63936000	0	0	21312000	3.69135e+07	0	0	0	0	0	0	0	0	0	0
P02452	Collagen alpha-1(I) chain	COL1A1	sp|P02452|CO1A1_HUMAN Collagen alpha-1(I) chain OS=Homo sapiens OX=9606 GN=COL1A1 PE=1 SV=5	5655900000	6012900000	5171700000	5613500000	4.222e+08	3948600000	3798900000	4120600000	3.95603e+09	1.60979e+08	5336800000	5416900000	5574600000	5.44277e+09	1.20992e+08
P08123	Collagen alpha-2(I) chain	COL1A2	sp|P08123|CO1A2_HUMAN Collagen alpha-2(I) chain OS=Homo sapiens OX=9606 GN=COL1A2 PE=1 SV=7	10688000000	10343000000	10215000000	1.04153e+10	2.44656e+08	2852300000	2850700000	2792400000	2831800000	3.41308e+07	4855100000	3608800000	3475600000	3.97983e+09	7.60923e+08
P02461	Collagen alpha-1(III) chain	COL3A1	sp|P02461|CO3A1_HUMAN Collagen alpha-1(III) chain OS=Homo sapiens OX=9606 GN=COL3A1 PE=1 SV=4	334520000	360300000	390710000	3.61843e+08	2.81268e+07	566820000	623940000	584050000	5.91603e+08	2.92995e+07	518050000	478860000	496230000	4.97713e+08	1.96371e+07
P20908	Collagen alpha-1(V) chain	COL5A1	sp|P20908|CO5A1_HUMAN Collagen alpha-1(V) chain OS=Homo sapiens OX=9606 GN=COL5A1 PE=1 SV=3	1759200000	1667600000	1759700000	1.72883e+09	5.30302e+07	692760000	617270000	654060000	6.54697e+08	3.7749e+07	385910000	373150000	377930000	3.78997e+08	6.44653e+06
P05997	Collagen alpha-2(V) chain	COL5A2	sp|P05997|CO5A2_HUMAN Collagen alpha-2(V) chain OS=Homo sapiens OX=9606 GN=COL5A2 PE=1 SV=3	0	52779000	0	17593000	3.0472e+07	30187000	0	0	1.00623e+07	1.74285e+07	0	0	0	0	0
P25940	Collagen alpha-3(V) chain	COL5A3	sp|P25940|CO5A3_HUMAN Collagen alpha-3(V) chain OS=Homo sapiens OX=9606 GN=COL5A3 PE=1 SV=3	0	0	17498000	5.83267e+06	1.01025e+07	0	0	0	0	0	0	0	0	0	0
non-Fibrillar collagen
Q99715	Collagen alpha-1(XII) chain	COL12A1	sp|Q99715|COCA1_HUMAN Collagen alpha-1(XII) chain OS=Homo sapiens OX=9606 GN=COL12A1 PE=1 SV=2	4310100000	4460100000	4503700000	4.42463e+09	1.01556e+08	1281300000	1294400000	1208900000	1.26153e+09	4.605e+07	1031300000	1061800000	1074200000	1.05577e+09	2.20772e+07
Q05707;Q80X19	Collagen alpha-1(XIV) chain	COL14A1	sp|Q05707|COEA1_HUMAN Collagen alpha-1(XIV) chain OS=Homo sapiens OX=9606 GN=COL14A1 PE=1 SV=3	6104500000	4408700000	4442600000	4.98527e+09	9.69433e+08	0	118430000	0	3.94767e+07	6.83756e+07	191840000	201680000	201960000	1.98493e+08	5.76366e+06
P39059	Collagen alpha-1(XV) chain;Restin;Restin-2;Restin-3;Restin-4	COL15A1	sp|P39059|COFA1_HUMAN Collagen alpha-1(XV) chain OS=Homo sapiens OX=9606 GN=COL15A1 PE=1 SV=2	0.588	0	0	0.196	0.339482	98059000	95562000	166580000	120067000	4.03008e+07	0	0	29857000	9.95233e+06	1.72379e+07
Q07092	Collagen alpha-1(XVI) chain	COL16A1	sp|Q07092|COGA1_HUMAN Collagen alpha-1(XVI) chain OS=Homo sapiens OX=9606 GN=COL16A1 PE=1 SV=2	57815000	55481000	50363000	54553000	3.81169e+06	131830000	157100000	165630000	151520000	1.75773e+07	83930000	94748000	97532000	92070000	7.18557e+06
P39060	Collagen alpha-1(XVIII) chain;Endostatin	COL18A1	sp|P39060|COIA1_HUMAN Collagen alpha-1(XVIII) chain OS=Homo sapiens OX=9606 GN=COL18A1 PE=1 SV=5	1827800000	1524700000	1565900000	1.63947e+09	1.64397e+08	404110000	444810000	486150000	4.45023e+08	4.10204e+07	40354000	44506000	39660000	4.15067e+07	2.62057e+06
P02462;P02463;Q28247;P29400	Collagen alpha-1(IV) chain;Arresten	COL4A1;Col4a1	sp|P02462|CO4A1_HUMAN Collagen alpha-1(IV) chain OS=Homo sapiens OX=9606 GN=COL4A1 PE=1 SV=4;sp|P02463|CO4A1_MOUSE Collagen alpha-1(IV) chain OS=Mus musculus OX=10090 GN=Col4a1 PE=1 SV=4	2811500000	2496200000	2660000000	2655900000	1.5769e+08	2144800000	2369900000	2334300000	2283000000	1.21001e+08	14797000	4622500	0	6.47317e+06	7.57011e+06
P08572	Collagen alpha-2(IV) chain;Canstatin	COL4A2	sp|P08572|CO4A2_HUMAN Collagen alpha-2(IV) chain OS=Homo sapiens OX=9606 GN=COL4A2 PE=1 SV=4	5939200000	5868200000	5711800000	5.83973e+09	1.16342e+08	5953600000	5690800000	5788400000	5.81093e+09	1.32841e+08	0	5357200	5879000	3745400	3.25409e+06
P12109	Collagen alpha-1(VI) chain	COL6A1	sp|P12109|CO6A1_HUMAN Collagen alpha-1(VI) chain OS=Homo sapiens OX=9606 GN=COL6A1 PE=1 SV=3	44945000000	44746000000	47717000000	4.58027e+10	1.66084e+09	29864000000	28859000000	29896000000	2.95397e+10	5.89692e+08	53749000000	53680000000	53397000000	5.36087e+10	1.86527e+08
P12110;Q02788	Collagen alpha-2(VI) chain	COL6A2	sp|P12110|CO6A2_HUMAN Collagen alpha-2(VI) chain OS=Homo sapiens OX=9606 GN=COL6A2 PE=1 SV=4	30972000000	32340000000	31909000000	3.17403e+10	6.99423e+08	21274000000	20947000000	20370000000	2.08637e+10	4.57725e+08	33977000000	35148000000	33960000000	3.43617e+10	6.81038e+08
P12111	Collagen alpha-3(VI) chain	COL6A3	sp|P12111|CO6A3_HUMAN Collagen alpha-3(VI) chain OS=Homo sapiens OX=9606 GN=COL6A3 PE=1 SV=5	171410000000	174060000000	175980000000	1.73817e+11	2.2947e+09	123370000000	121510000000	121590000000	1.22157e+11	1.05154e+09	178920000000	176920000000	178120000000	1.77987e+11	1.00664e+09
P27658	Collagen alpha-1(VIII) chain;Vastatin	COL8A1	sp|P27658|CO8A1_HUMAN Collagen alpha-1(VIII) chain OS=Homo sapiens OX=9606 GN=COL8A1 PE=1 SV=2	429410000	463530000	480010000	457650000	2.58074e+07	450460000	413660000	384250000	4.16123e+08	3.31737e+07	0	0	0	0	0
matricellular proteins
P21810	Biglycan	BGN	sp|P21810|PGS1_HUMAN Biglycan OS=Homo sapiens OX=9606 GN=BGN PE=1 SV=2	632630000	593380000	582400000	6.02803e+08	2.64076e+07	388500000	361140000	334640000	3.61427e+08	2.69311e+07	0	0	0	0	0
P07585	Decorin	DCN	sp|P07585|PGS2_HUMAN Decorin OS=Homo sapiens OX=9606 GN=DCN PE=1 SV=1	200330000	210720000	188810000	1.99953e+08	1.09599e+07	0	0	0	0	0	32060000	29209000	32150000	3.11397e+07	1.67261e+06
P10915;Q96S86	Hyaluronan and proteoglycan link protein 1	HAPLN1	sp|P10915|HPLN1_HUMAN Hyaluronan and proteoglycan link protein 1 OS=Homo sapiens OX=9606 GN=HAPLN1 PE=2 SV=2	120500000	98543000	121150000	1.13398e+08	1.28686e+07	487800000	484700000	519120000	4.97207e+08	1.90407e+07	0	0	0	0	0
Q15063	Periostin	POSTN	sp|Q15063|POSTN_HUMAN Periostin OS=Homo sapiens OX=9606 GN=POSTN PE=1 SV=2	26335000000	28690000000	27875000000	2.76333e+10	1.19595e+09	13307000000	13344000000	12956000000	1.32023e+10	2.14132e+08	1001800000	1084600000	1070800000	1052400000	4.43608e+07
P09486;P07214	SPARC	SPARC;Sparc	sp|P09486|SPRC_HUMAN SPARC OS=Homo sapiens OX=9606 GN=SPARC PE=1 SV=1;sp|P07214|SPRC_MOUSE SPARC OS=Mus musculus OX=10090 GN=Sparc PE=1 SV=1	0	94648000	87597000	6.07483e+07	5.27276e+07	167950000	163000000	132230000	1.54393e+08	1.93529e+07	67620000	0	71186000	4.62687e+07	4.01095e+07
P07996	Thrombospondin-1	THBS1	sp|P07996|TSP1_HUMAN Thrombospondin-1 OS=Homo sapiens OX=9606 GN=THBS1 PE=1 SV=2	4241400000	4526100000	4531400000	4.43297e+09	1.65923e+08	8015300000	7967600000	8274000000	8.08563e+09	1.64865e+08	755090000	755550000	771020000	7.60553e+08	9.06732e+06
P35442	Thrombospondin-2	THBS2	sp|P35442|TSP2_HUMAN Thrombospondin-2 OS=Homo sapiens OX=9606 GN=THBS2 PE=1 SV=2	64347000	51628000	53783000	56586000	6.80704e+06	582320000	548950000	631660000	5.87643e+08	4.16112e+07	37773000	37788000	37474000	3.76783e+07	177117
P24821	Tenascin	TNC	sp|P24821|TENA_HUMAN Tenascin OS=Homo sapiens OX=9606 GN=TNC PE=1 SV=3	104340000000	97655000000	100270000000	100755000000	3.36879e+09	18028000000	17992000000	17536000000	17852000000	2.74255e+08	18085000000	18534000000	18339000000	1.83193e+10	2.25145e+08
P22105;Q16473	Tenascin-X	TNXB	sp|P22105|TENX_HUMAN Tenascin-X OS=Homo sapiens OX=9606 GN=TNXB PE=1 SV=4	0	0	0	0	0	11685000	0	16136000	9.27367e+06	8.33388e+06	492110000	393590000	414170000	433290000	5.19685e+07
	Abbrevaiations
	Protein names	Gene names
	Fibrillar collagen
	Collagen alpha-1(XI) chain	COL11A1
	Collagen alpha-1(I) chain	COL1A1
	Collagen alpha-2(I) chain	COL1A2
	Collagen alpha-1(III) chain	COL3A1
	Collagen alpha-1(V) chain	COL5A1
	Collagen alpha-2(V) chain	COL5A2
	Collagen alpha-3(V) chain	COL5A3
	non-Fibrillar collagen
	Collagen alpha-1(XII) chain	COL12A1
	Collagen alpha-1(XIV) chain	COL14A1
	Collagen alpha-1(XV) chain;Restin;Restin-2;Restin-3;Restin-4	COL15A1
	Collagen alpha-1(XVI) chain	COL16A1
	Collagen alpha-1(XVIII) chain;Endostatin	COL18A1
	Collagen alpha-1(IV) chain;Arresten	COL4A1
	Collagen alpha-2(IV) chain;Canstatin	COL4A2
	Collagen alpha-1(VI) chain	COL6A1
	Collagen alpha-2(VI) chain	COL6A2
	Collagen alpha-3(VI) chain	COL6A3
	Collagen alpha-1(VIII) chain;Vastatin	COL8A1
	matricellular proteins
	Biglycan	BGN
	Decorin	DCN
	Hyaluronan and proteoglycan link protein 1	HAPLN1
	Periostin	POSTN
	SPARC	SPARC
	Thrombospondin-1	THBS1
	Thrombospondin-2	THBS2
	Tenascin	TNC
	Tenascin-X	TNXB
